# Supplementary material for: Complete fusion of a transposon and herpesvirus created the Teratorn mobile element in medaka fish
Source: Nat Commun. 2017 Sep 15;8:551. doi: 10.1038/s41467-017-00527-2 (PMC5601938; doi:10.1038/s41467-017-00527-2)
Supplement: Supplementary file 2 — Supplementary Data 1 [file 41467_2017_527_MOESM2_ESM.txt]

Supplementary Data 1 | Fasta-formatted sequences of six individual Teratorn copies obtained by BAC sequencing
>73I9
CCCTTCCGCTCGCTTAGGTTGGCATGTGCTTTGGGGTCTGCATGACCCCCCTCCAAAAAAATATAACTCCCTCCGCTGTTTTACAGGGCATAAGTGACCCCACGAGGCATTTCTCGGTGGCCAGCACGAAACCCATTCCCTCCGCTGTTTTACAGGGCATAAGTGACCCCACGAGACAATACTTTATTTTTTTTTCTCTCTCCATCCTCTCCGCTGTTTTACAGGGCATAAGTGACCCCACAAGGCATTTCTCGATGGCCAGCACGAAACCCATTCCCTCCGCTGTTTTACAGGGCATAAGTGACCCCACGAGACAATACTTTATTTTTTTTCTCTCTCCATCCTCTCTTCATTTTCTTTACACCCCAAGACCAGGGGGTGGAGAGGGAGGGAGGAGGGTATCAATTTATTTTTATACCCCTCGCGCTGTGCTTTGGCGTGCATTCGACCCCGTATTATTAAAAAAAAAAAAGCGTTCACTCCGCTGTTTTACGGAGCTCAAATGACCCCAAGAGACAATACTTTATTTTTTTTTTCTCCAAAAAAAGCGTTCACTCCGCTGTTTTACGGAGTGCAAATGACCCCACGAGACAATGCTTTTTTTTTTTCACCCACTATTCATTTCCTTACAGCGCACGACCACCAGGGGGAGGGGAAGGGGGGGCATCAATTCATTTATTTATTTACATACCCCTCGCGCTGTGCTTTCGCGTGCATTCGACCCCTGTATTATTTAAAAAAAAAGCGTTCACTCCGCTGTTTTATGGAGCTCAAATGACCCCAAGAGACAATACTTTATTTTTTTTTCTCCAAACAAAAGCGTTCACTCCGCTGTTTTACGGGGCTAAAATGACCCCAAGAGACAATACTTTATTTTTATTTTCCTCCAAAAACAAAAGCGTTCACTCCGCTGTTTTACGGAGCTAAAATGACCCCAAGAGACAATACTTTATTTTTTTTTTTTCTCCAAAAACAAAAGCGTTCACTCCGCTGTTTTACGGAGCTCAAATGACCCCAAGAGACAATACTTTATTATTTTTTTCTCCAAAAACAAAAGCGTTCACTCCGCTGTTTTACAGAGTGCAAATGACCCCACGAGACTATGCTTTTTTTTCCTATCTTCATTTTCCTTACACCGCACGACCACCAGGGGGAAGGGGGGGGGGTATAATTTTTTTTTTTGTTTATGGCATTTGGCAATTCCCTCGCGCTGTAGTTTGGGGTGCATTTGACCCCCGTATTTTTTTTCAAAAAAAAATAAAAATTCCAACCGCTGTTTATCGGAGCACGTGTGACCCCACGAGGCGTTTTTTTTTTTTTTTTTTGGTGGATGGCATTTGGCAATTCCCTCGCGCTGTAGTTTGGGGTGCATTTGACCTCCGTATTTATATAACCCTCCCACTCGCTCAGGTGGGCATGTGCTTTGGGGTCTGCATGACCCCCCAAAAAATCCGCTGTTTTACGCAGCTCGTGTGACCCCACGAGAAATTTCTCAGTGGCCGGCATAAAAAACATTCAGTCCGCTGTTTTACTGATCGTAAACGACCCCACGAGAAATTTCTCTGTGGCCGGCATAAAAAACATTCAGTCCGCTGTTTTACGGATCGTAAACGACCCCACGAGACAATACTTTTTTTATCATCCTCTCTTCATTGTCCTTACACCCCACGACCACCAGGGGGTGGAGGGGGAGGAGGGGGGCATCAATTTATTTATTTATTTTCATACCTCTCGCGCTGTGCTTTGGCGTGCATTTGACCCCATATTTTTTATCATCCTCTCTTCATTGTCCTTACACCCCACGACCACCAGGGGGTGGAGGGGGAGGAGGCGATGAGGGGGGGCATCAAACTATTTATTTATTTTCATACCCCTCGCGCTGTCTTTTGGGTGCATTTGACCCCGTATTTTTAAAAAAAAAAACATTCACTCCGCTGGTTTACGGAACGTAAAGGACCCCATCCTCTCTTCATTGTACTTACACCCCACGACCACCAGGGGGTGGAGGGGATGAGGGGGGGCATCAATCTATTTATTTATTTTCATACCCCTCGCGCTGTCTTTTGGGTGCATTTGACCCCGTATTTTTTTTTTCTTCATTGTCCTTACACCCCACGACCACCAGGGGGTGGATGGGGGGAGAAGGGGGGCATCAATTTATTTATTTATTTTCATACCTCTCGCGCTGTGCTTTGGCGTGCATTTGACCCCATATTTTTTTCATCTCTTCATTGTCCTTACACCCCACGACCACCAGGGGGTGGAGGGAGAGGAGGGGATGAGGGGGGGCATCAATCTATTTATTTATTTTTATACCCCTCGCGCTGTCTTTTGGTTGCATTTGACCCCATATTTTTTTTAAAAAAAAAACATTCACTCCGCTGTTTTACGGAACGTAAAGGACCCCATCCTCTCTTCATTGTACTTACACCCCACGACCACCAGGGGGTGGAGGGGATGAGGGGGGGCATCAATCTATTTATTTATTTTCATACCCCTCGCGCTGTCTTTTGGGTGCATTTGACCCCGTATTTGTTTTCTTCATTGTCCTTACACCCCACGACCACCAGGGGGTGGAGGGGGGGAGAAGGGGGGCATCAATTTATTTATTTATTTTCATACCTCTCGCGCTGTACTTTAGGGTGCATTTGACCCCGTACTTTAAAAAAAAAAAAAACTTTCACTTTCACAAACTTTCATTTACACAGAGTATAAATGACCCCACGAGACATTACTTGGTGGCCTGCATTTGGCAATTCCCTCGCGCTGTACTTTAGGGTGCATTTGACCCCTGTGTTTTTTTTTTTTTTTATCCATCCACTGTTTTACTGTGAGTGACCAACCAGACATTCTTTTTTTTTTCTCTCTCTTCATTTCCTTACCCCTCGCACTTGCTTAGGTTGGCGTGTGCTTTAGAAAAATCCCCTCCCCAGACACAGGGACACAGACACAGAAAGCTGTAGAACGAGCTCAGAGAACACGCGCGAGAGAGATAGAGGGGGGAGGGAGGCATGCGGAGACCTCCGCTCTGTGAGGCCGACCGAGGCACGTTAGAGAAATCCCCTCCGCTGTCAAGCCAAGAGAACAGCCAGAGAAACAGCAGGCCAGACGCAGAGGAGGGACCGTGCTGCCTGCAGCTGCGAGGAAAGACCAGAGTTTTTTTTTTTTGAGGAAGCAAGGGAACTCGGCCGATCAGCAGCTTTCTTCTGTGTTTCAAAGCAGGGAGGTTCTCAGCTCAGGGAGCGGGCAGGGCCCTGCAAGAAAAGCAGCGTCTCGCAGCTATGCCGAGCAGGATTTTCAATGTCACTAATCACAAAGAGAAAATAAAAAGGATGCTCGTTGGAGCATTGCTGGTTTTACACGCCTGAGTGTCTGCAAGTCACGTCCAAAGCCGCTTGGCTTCGGCTCATTCGCAGAGCTCCCTCCCTGAAAACGACGTGTTTGCATTTTTACACACACCAAATACGTGTCCACAGCTCAGCTTTTTGTGGGGCCAGATCAGAGATGAGGGCAGTGGGCAGACACAGAAAGCTTTCCGAAGGGGCTCAGAGAACGCTCGCGACAGAGAAACAGAGAGAAAGGGAAGAAGGAGGAGGTGGAGGAGGAGGAGGAGGAGAGAAGGAATGTGAGGCAGAGACTGGGGAGAGGGGGTTGGAGACAGAGATGATTTGGCCTCGGCTCTTGGAGAATGACTGACTCGGACCGCCCAGTGGAGCCTCACTCACGAGCGGGCGGGAGAAACAGCAAGGCAGACCCAGAGGAGGAACTGTGGTGCCTGCAGCTGCGAGCAGGGAGTTTTGAGGAAGGAGGGGGCAGGGAACTCGGCCGATCAGCAGTTTTCTTCTGTGTTTTCAAAGCCGCACAGCCTCTGAGCTCTGCGAAGACAGGGGCCACGGCTCAGGGGGGAAGAATGCAGCCTTACTCTCAGACGAGTCACACAGCCTCTGAGCTCTGCGAAGACAGGGGTCAGCCCAGGGGCAGGCCGCAGCCTTTCTTGGTGGGGGAAGAATGCAGCCTGTCGAACCAGAGCCAGCCGCACAGCCTCTGAGCTCTGCGAAGACAGGGGCCACGGCTCAGGGGGGAAGAATGCAGCCTTACTCTCAGACGAGTCACACAGCCTCTGAGCTCTGCGAAGACAGGGGTCAGCCCAGGGGCAGGCCGCAGCCTTTCTTGGTGGGGGAAGAATGCAGCCTGTCGAAGCAGAGCCAGCCGCACAGCCTCTGAGCTCTGCGAAGACAGGGGCCACTGCTCAGAGGGGGAAGAATGCAGCCTTACTCTCAGACGAGTCACACAGCCTCTGAGCTCTGCGAAGACAGGAGTCAGCCCAGGGGCAGGCCGCAGCCTTTCTTGGTGGGGGAAGAATGCAGCCTGTCGAAGTTGAGCCAGCCGCACAGCCTCTGAGCTCTGCGAAGACAGGGGCCACGGCTCAGAGGGGGAAGAATGCAGCCTTACTCTCAGACGAGTCACACAGCCTCTGAGCTCTGCGAAGACAGGAGTCAGCCCAGGGGCAGGCCGCAGCCTTTCTTGGTGGGGGAAGAATGCAGCCTGTCGAACCACAGCCGCACAGCCTCTGAGCTCTGCGAAGACAGGAGTCAGCCCAGGGGCAGGCCGCAGCCTTTCTTGGTGGGGGAAGAAAGCAGCCTGTCGAAGCAGAGCCAGCCGCACAGCCTCTGAGCTCTGCGAAGACAGGGGCCACGGCTCAGGGGGGAAGAATGCAGCCTTACTCTCTGACGAGTCACACAGCCTCTGAGCTCTGCGAAGACAGGGGTCAGCCCAGGGGCAGGCCGCAGCCTTTCTTGGTGGGGGAAGAATGCAGCCTGTCGAAGCAGAGCCAGCCGCACAGCCTCTGAGCTCTGCGAAGACAGGGGCCACGGCTCAGAGGGGGAAGAATGCAGCCTTACTCTCAGACGAGTCACACAGCCTCTGAGCTCTGCGAAGACAGGAGTCAGCCCAGGGGCAGGCCGCAGCCTTTCTTGGTGGGGGAAGAATGCAGCCTGTCGAACCAGAGCCAGCCGCACAGCCTCTGAGCTCTGCGAAGACAGGGGCCACGGCTCAGGGGGGAAGAATGCAGCCTTACTCTCAGACGAGTCACACAGCCTCTGAGCTCTGCGAAGACAGGGGTCAGCCCAGGGGCAGGCCGCAGCCTTTCTTGGTGGGGGAAGAATGCAGCCTGTCGAAGCAGAGCCAGCCGCACAGCCTCTGAGCTCTGCGAAGACAGGGGCCACTGCTCAGAGGGGGAAGAATGCAGCCTTACTCTCAGACGAGTCACAGCACGGCTCAGAGGCAGGAGGCAGGCTGGAGGCGGCAGCCTTTCGCCATCAGAGACGCACAGCCTCTGAGCTCTGCGAAGACAGGGGTCAGCCCAGGGGCAGGCCGCAGCCTTTCGAAACCTGAGCCGCACAGCCTCTGAGCTCTGCGAATGAGCCAAAGCCAAGCTCTTCCTCTCAGAAGAGTCACAGAGGCCACAAGACAGAGCCGTGGCCTATGTCTTCGCAGAGCTCCTTGGGAAAGGTTTTTCTCTAGCTGTATAACAGAAATCAAAAATTAAAAAAAGTGACAGAAAATCCAAAGCAGCACAGAAATTTCTTTGGTGCGCGATGACTTTTTATTTATTTTTTTTTCATTACAACCCAGGGATAGCTCAGCGAAATGGAGAAAGAGTTGGAGCAGGATATTCAATGTCACTAATCACAAAGAGAAAATAAAAAGGATGCTCGTTGGAGCATTGCTGGTTTTACACGCCTGAGTGTCTGCAAGTCACGTCCAAAGCCGCTTGGCTTCGGCTCATTCGCAGAGCTCTGAGAGCCTGCCCCCACAGAGGGCCCCTGAGGAAGCAGCGGCAGGCAGGCCAGAGTGGAATTTTCCTCTCTGAAGACGACGTGTTTGCATTTTTACACACACCAAATACGTGTCCACAGCTCAGCTTTTTGTGGGGCCAGATCAGGGATGAGGGCAGCGGGCAGACACAGAAAGCTTTCCGAAGGTTCTCAGAGAACGCGCGCGACAGAGAAACAGAGAGAAAAGGAGAGAGGAGGAGGAGGAGAGAAGGAATGTGTGTGACTGCAAGAGGCACAGACTGGGGAGAGAGGGGGGAGAGAGACAGAGATGATTTTGCCTAGGCTCTTGGAGGCTGACTGACTCGGACCGCCCCAGAGCCACACAGCCTCGTCGCTCTGTTTGCATTTTTACACACACCAAATACGTGTCCACAGCTCAGCTTTTTGTGGGGCCAGATTAGGGATGACGGCAGCGGGCAGACACAGAAAGCTTTCCGAAGGGGCTCAGAGAACGCGCGCGACAGAGAAACAGAGAGAAATGGAAGAAGGAGGAGGAGGAGAGAAGGAATGTGTGTGACTGAAAGAGGCACAGACTGGGGAGAGAGGGGGGAGAGAGACAGAGATGATTTTGCCTAGGCTCTTGGAGGCTGACTGACTCGGACCGCCCCAGAGCCACACAGCCTCGTCGCTCTGTTTGCATTTTTACACACACCAAATACGTGTCCACAGCTCAGCTTTTTGTGGGGCCAGATCAGGGATGAGGGCAGTGGGCAGACACAGAAAGCTTTCCGAAGGGGCTCAGAGAACGCGCGCGACAGAGAAACAGAGAGAAATGGAAGAAGGAGGAGGAGGAGGAGGAGAGAAGGAATGTGTGTGACTGCAAGAGGCAAAGACTGGGGAGAGAGGGGGGAGAAAGACAGAAATGATTTGGCCTCGGCTCTTGGAGGCTGACTGACTCGGACCGCCCCGTGGAGCCTCACTCACGAGCGGGCGGGAGACACAGCAAGGCAGACGCAGAGGAGGAACCGTGGTGCCTGCAGCTGCGAGCAGGGAGTTTTGAGGAAGGAGGGGCAGGGAACTCTGCCGATCAGCAGTTTTCTTCTGTGTTTCAAAGCAGGGAGTTTCTCAGCTCAGGCAAAGACCAGAGTGTTACTTGTTTGTTTATATCTTTCTTTATTTTCCTTTACATATGTAAAATACATTTAAAAAAAAAATACAGATTGCGAGAGGAGCAGGAGGGATAGACCAGCATTTCAACAGTTTGATTTCTGCCTGAGGCCTCCAGCACAAGCCTTGTCTACAGAATCAATGTCTTTTCTCTTTCTTTTATCGCGAAGCCCTTTTCGCACCTTAAAAGAGTTGTAAAGTGCTATATGTATGAACAAAGTGTCATTCGTTCAGGTTCCCTTCAATGAAATAACAATATTTATTAAAATATAACTGCCTCATCCAGGCCTGTGTTTGTTGAGAGTAATTTCTGTTTCCCTTCATCTGCCGTATGAAAAACAGCGATGCAGGACAGCCTCCGGGCTACATGCTGAATTTGACCAACATGATTCCAGCTGGAGCTCCAGACTCTCCTCCTCCTCCAACATACTCCAGTTAGGTTTTTCTAGTAACCGTAACGGCGATGCTGCTCTTGGTTATTTTCATCCTCACCTTGTACCCCCTTTACGGTCCAAAATGCAACACAGAACCAACGATAATGTAAAGATTTGTCTGAAATGTTCACTGATTTGTGCGTGCGTGTGGAGTGAGGAATTTGGAAAACAAATCTTCAGGCTTTGAAGCGATGGTCAGGGAACCAAGCGTCAGAGCTATTAGGCGTATTTTCTCCCCGGACACGAAACGCTCCCGCTAGACACTGCATCCTACCACCACAGTTCGAGGGGCCAACGCGGAGAACGAGGCAGGCTGAGGCGGGCTGCGGCACGCAGTGCTTAACAGCAGCCGGACTTTCCTGGAGAGTTCTGTTGGTGGAGCATCCCCCTCTGACTTACAGTCATAACGCCCGCTCGCACACACCCAAAAGCGTGCACACCCCCTGCAGCTGGTCACCGATTGGTCACCGATTGACCCTCACCCCTAAAAGCCCAGATATAAAAAACGTCGAGTTGACAGTAGCCTAGTCAAAAAGAAAATAAAACGTCTACTTATTAACGCCGGCAGAGAGCACAGTTCAAGGACACCTTAGAAAAGCTTAGGCGGTGCACTGCGTTCGACCCCCACCAGAGGCCCACCCAGATGGACATCCTCCTCAAGGCCATACGCTACGTGGAGGCGCAGCAGCTGCAGCAGGGGTTCAAGTCCTCTCTGTCATCTCAGCCATCACGCGAGGAAGGAGGGACGCGGGCTCAGACTGCTTTCTTAGACGGTCGTTCTTTTGCTCGGAGCTCTGATGCCAGGGGCTCAGTCGAGATTTTGCCCTCCTCCTCGGCTTTCTCATCCGTCTCGCGTCCGCCCCAGCGGCTGAAAACCGAGGACGACGAGGAGCAAAAGCCCCAAGGTGGAAGACGATGGGCTGAACGTTGTAAGAGAGCACGGTTCAGGGACACCTTAGAAAAGCCGAGGCGGTGCACTGCGTTCGACCCCCCCAAGAAGCCGACCAATATGGACATTCTCCTCAACGCCATAAGCTACGTTGAGGGGCTGGATGCACTGCTCCTACAACAGGGGTACATGTCAGCCTCCGCGCAGCCAGCTATCTCAGACGGTCGGTCTTTCGAGTGGAGCTCTGACGCCGGGGACTCAGCCACGTGGGACAACCTTCGCCCGGAGGCCGTCCAGGACCGGACGTCCGGCCCGGCCTCCGCGCAGCCCGCTTTCTCAGACGGTTGCTCTTACTGCGCCTGACTAAAACTGCAGAGAGACCTTCTCGGTAGTACTAGGACCGTCAGCTCAGAACGATGCCTTGCTTAATTTTTCATTATTTTTTTTTTATTTTATTTTTTAATGAGACCAGGCTGGACTCTTTACAGCCATTCCCCCCATTCGTTCTGACATGCAAGATAAGTGTGTGTGTTGGATTATGTAAAGGAAATTGTTTTAGTATTATCATTGGTTTAAATGTGTATGCTTAAATGTTAACTCAGATTGACCTTTTTACCTTTTTAGAAAGATTTGTGTGTTTGTTCATCTGCTTCTCATCCCAGCACGGCTGAGGGGGTTTGACGACACACTGTCCTTAGCTGATAAGGACTGGTTGAAGTTAGAATGCACCAAATGGGTCATTATACGACACCCACAATGAACTTTTTTCTGTGTTTTGAAATTTTTACCTTCTTCTTGTGTTCTTAATAAAAACAGCACGAGGAGAGACAGAACCTTGGTGTTGCTCCACCAACAGAACTCTCCAGGAAAGTCCGGCTCGCTTCAAAGCCTGAAGATTTGTTTTCCAAATTCCTCACTCCACACGCACGCACAAATCAGTGAACATTTCAGACAAATCTTTACATTATCGTTGGTTCTGTGTTGCATTTTGGACCGTAAAGGGGGTACAAGGTGAGGATGAAAATAACCAAGAGCAGCATCGCCGTTACGGTTACTAGAAAAACCTAACTGGAGTATGTTGGAGGAGGAGGAGAGTCTGGAGCTCCAGCTGGAATCATGTTGGTCAAATTCAGCATGTAGCCCGGAGGCTGTCCTGCATCGCTGTTTTTCATACGGCAGATGAAGGGAAACAGAAATTACTCTCAACAAACACAGGCCTGGATGAGGCAGTTATATTTTAATAAATATTGTTATTTCATTGAAGGGAACCTGAACGAATGACACTTTGTTCATACATATAGCACTTTACAACTCTTTTAAGGTGCGAAAAGGGCTTCGCGATAAAAGAAAGAGAAAAGACATTGATTCTGTAGACAAGGCTTGTGCTGGAGGCCTCAGGCAGAAATCAAACTGTTGAAATGCTGGTCTATCCCTCCTGCTCCTCTCGCAATCTGTATTTTTTTTTTAAATGTATTTTACATATGTAAAGGAAAATAAAGAAAGATATAAACAAACAAGTAACACTCTGGTCTTTGCCTGAGCTGAGAAACTCCCTGCTTTGAAACACAGAAGAAAACTGCTGATCGGCAGAGTTCCCTGCCCCTCCTTCCTCAAAACTCCCTGCTCGCAGCTGCAGGCACCACGGTTCCTCCTCTGCGTCTGCCTTGCTGTGTCTCCCGCCCGCTCGTGAGTGAGGCTCCACGGGGCGGTCCGAGTCAGTCAGCCTCCAAGAGCCGAGGCCAAATCATTTCTGTCTTTCTCCCCCCTCTCTCCCCAGTCTTTGCCTCTTGCAGTCACACACATTCCTTCTCTCCTCCTCCTCCTCCTCCTTCTTCCATTTCTCTCTGTTTCTCTGTCGCGCGCGTTCTCTGAGCCCCTTCGGAAAGCTTTCTGTGTCTGCCCACTGCCCTCATCCCTGATCTGGCCCCACAAAAAGCTGAGCTGTGGACACGTATTTGGTGTGTGTAAAAATGCAAACAGAGCGCCGAGGCTGTGTGGCTCTGGGGCGGTCCGAGTCAGTCAGCCTCCAAGAGCCTAGGCAAAATCATCTCTGTCTCTCTCCCCCCTCTCTCCCCAGTCTGTGCCTCTTTCAGTCACACACATTCCTTCTCTCCTCCTCCTCCTTCTTCCATTTCTCTCTGTTTCTCTGTCGCGCGCGTTCTCTGAGCCCCTTCGGAAAGCTTTCTGTGTCTGCCCGCTGCCGTCATCCCTAATCTGGCCCCACAAAAAGCTGAGCTGTGGACACGTATTTGGTGTGTGTAAAAATGCAAACAGAGCGACGAGGCTGTGTGGCTCTGGGGCGGTCCGAGTCAGTCAGCCTCCAAGAGCCTAGGCAAAATCATCTCTGTCTCTCTCCCCCCTCTCTCCCCAGTCTGTGCCTCTTGCAGTCACACACATTCCTTCTCTCCTCCTCCTCCTCTCTCCTTTTCTCTCTGTTTCTCTGTCGCGCGCGTTCTCTGAGAACCTTCGGAAAGCTTTCTGTGTCTGCCCGCTGCCCTCATCCCTGATCTGGCCCCACAAAAAGCTGAGCTGTGGACACGTATTTGGTGTGTGTAAAAATGCAAACACGTCGTCTTCAGAGAGGAAAATTCCACTCTGGCCTGCCTGCCGCTGCTTCCTCAGGGGCCCTCTGTGGGGGCAGGCTCTCAGAGCTCTGCGAATGAGCCGAAGCCAAGCGGCTTTGGACGTGACTTGCAGACACTCAGGCGTGTAAAACCAGCAATGCTCCAACGAGCATCCTTTTTATTTTCTCTTTGTGATTAGTGACATTGAATATCCTGCTCCAACTCTTTCTCCATTTCGCTGAGCTATCCCTGGGTTGTAATGAAAAAAAAATAAATAAAAAGTCATCGCGCACCAAAGAAATTTCTGTGCTGCTTTGGATTTTCTGTCACTTTTTTTAATTTTTGATTTCTGTTATACAGCTAGAGAAAAACCTTTCCCAAGGAGCTCTGCGAAGACATAGGCCACGGCTCTGTCTTGTGGCCTCTGTGACTCTTCTGAGAGGAAGAGCTTGGCTTTGGCTCATTCGCAGAGCTCAGAGGCTGTGCGGCTCAGGTTTCGAAAGGCTGCGGCCTGCCCCTGGGCTGACCCCTGTCTTCGCAGAGCTCAGAGGCTGTGCGTCTCTGATGGCGAAAGGCTGCCGCCTCCAGCCTGCCTCCTGCCTCTGAGCCGTGCTGTGACTCGTCTGAGAGTAAGGCTGCATTCTTCCCCCTCTGAGCAGTGGCCCCTGTCTTCGCAGAGCTCAGAGGCTGTGCGGCTGGCTCTGCTTCGACAGGCTGCATTCTTCCCCCACCAAGAAAGGCTGCGGCCTGCCCCTGGGCTGACCCCTGTCTTCGCAGAGCTCAGAGGCTGTGTGACTCGTCTGAGAGTAAGGCTGCATTCTTCCCCCCTGAGCCGTGGCCCCTGTCTTCGCAGAGCTCAGAGGCTGTGCGGCTGGCTCTGGTTCGACAGGCTGCATTCTTCCCCCACCAAGAAAGGCTGCGGCCTGCCCCTGGGCTGACTCCTGTCTTCGCAGAGCTCAGAGGCTGTGTGACTCGTCTGAGAGTAAGGCTGCATTCTTCCCCCTCTGAGCCGTGGCCCCTGTCTTCGCAGAGCTCAGAGGCTGTGCGGCTGGCTCTGCTTCGACAGGCTGCATTCTTCCCCCACCAAGAAAGGCTGCGGCCTGCCCCTGGGCTGACCCCTGTCTTCGCAGAGCTCAGAGGCTGTGTGACTCGTCAGAGAGTAAGGCTGCATTCTTCCCCCCTGAGCCGTGGCCCCTGTCTTCGCAGAGCTCAGAGGCTGTGCGGCTGGCTCTGCTTCGACAGGCTGCTTTCTTCCCCCACCAAGAAAGGCTGCGGCCTGCCCCTGGGCTGACTCCTGTCTTCGCAGAGCTCAGAGGCTGTGCGGCTGTGGTTCGACAGGCTGCATTCTTCCCCCACCAAGAAAGGCTGCGGCCTGCCCCTGGGCTGACTCCTGTCTTCGCAGAGCTCAGAGGCTGTGTGACTCGTCTGAGAGTAAGGCTGCATTCTTCCCCCTCTGAGCCGTGGCCCCTGTCTTCGCAGAGCTCAGAGGCTGTGCGGCTGGCTCAACTTCGACAGGCTGCATTCTTCCCCCACCAAGAAAGGCTGCGGCCTGCCCCTGGGCTGACTCCTGTCTTCGCAGAGCTCAGAGGCTGTGTGACTCGTCTGAGAGTAAGGCTGCATTCTTCCCCCTCTGAGCAGTGGCCCCTGTCTTCGCAGAGCTCAGAGGCTGTGCGGCTGGCTCTGCTTCGACAGGCTGCATTCTTCCCCCACCAAGAAAGGCTGCGGCCTGCCCCTGGGCTGACCCCTGTCTTCGCAGAGCTCAGAGGCTGTGTGACTCGTCTGAGAGTAAGGCTGCATTCTTCCCCCCTGAGCCGTGGCCCCTGTCTTCGCAGAGCTCAGAGGCTGTGCGGCTGGCTCTGGTTCGACAGGCTGCATTCTTCCCCCACCAAGAAAGGCTGCGGCCTGCCCCTGGGCTGACCCCTGTCTTCGCAGAGCTCAGAGGCTGTGTGACTCGTCTGAGAGTAAGGCTGCATTCTTCCCCCCTGAGCCGTGGCCCCTGTCTTCGCAGAGCTCAGAGGCTGTGCGGCTTTGAAAACACAGAAGAAAACTGCTGATCGGCCGAGTTCCCTGCCCCCTCCTTCCTCAAAACTCCCTGCTCGCAGCTGCAGGCACCACAGTTCCTCCTCTGGGTCTGCCTTGCTGTTTCTCCCGCCCGCTCGTGAGTGAGGCTCCACTGGGCGGTCCGAGTCAGTCATTCTCCAAGAGCCGAGGCCAAATCATCTCTGTCTCCAACCCCCTCTCCCCAGTCTCTGCCTCACATTCCTTCTCTCCTCCTCCTCCTCCTCCACCTCCTCCTTCTTCCCTTTCTCTCTGTTTCTCTGTCGCGAGCGTTCTCTGAGCCCCTTCGGAAAGCTTTCTGTGTCTGCCCACTGCCCTCATCTCTGATCTGGCCCCACAAAAAGCTGAGCTGTGGACACGTATTTGGTGTGTGTAAAAATGCAAACACGTCGTTTTCAGGGAGGGAGCTCTGCGAATGAGCCGAAGCCAAGCGGCTTTGGACGTGACTTGCAGACACTCAGGCGTGTAAAACCAGCAATGCTCCAACGAGCATCCTTTTTATTTTCTCTTTGTGATTAGTGACATTGAAAATCCTGCTCGGCATAGCTGCGAGACGCTGCTTTTCTTGCAGGGCCCTGCCCGCTCCCTGAGCTGAGAACCTCCCTGCTTTGAAACACAGAAGAAAGCTGCTGATCGGCCGAGTTCCCTTGCTTCCTCAAAAAAAAAAACTCTGGTCTTTCCTCGCAGCTGCAGGCAGCACGGTCCCTCCTCTGCGTCTGGCCTGCTGTTTCTCTGGCTGTTCTCTTGGCTTGACAGCGGAGGGGATTTCTCTAACGTGCCTCGGTCGGCCTCACAGAGCGGAGGTCTCCGCATGCCTCCCTCCCCCCTCTATCTCTCTCGCGCGTGTTCTCTGAGCTCGTTCTACAGCTTTCTGTGTCTGTGTCCCTGTGTCTGGGGAGGGGATTTTTCTAAAGCACACGCCAACCTAAGCAAGTGCGAGGGGTAAGGAAATGAAGAGAGAGAAAAAAAAAAGAATGTCTGGTTGGTCACTCACAGTAAAACAGTGGATGGATAAAAAAAAAAAAAAACACAGGGGTCAAATGCACCCTAAAGTACAGCGCGAGGGAATTGCCAAATGCAGGCCACCAAGTAATGTCTCGTGGGGTCATTTATACTCTGTGTAAATGAAAGTTTGTGAAAGTGAAAGTTTTTTTTTTTTTTAAAGTACGGGGTCAAATGCACCCTAAAGTACAGCGCGAGAGGTATGAAAATAAATAAATAAATTGATGCCCCCCTTCTCCCCCCCTCCACCCCCTGGTGGTCGTGGGGTGTAAGGACAATGAAGAAAACAAATACGGGGTCAAATGCACCCAAAAGACAGCGCGAGGGGTATGAAAATAAATAAATAGATTGATGCCCCCCCTCATCCCCTCCACCCCCTGGTGGTCGTGGGGTGTAAGTACAATGAAGAGAGGATGGGGTCCTTTACGTTCCGTAAAACAGCGGAGTGAATGTTTTTTTTTTAAAAAAAATATGGGGTCAAATGCAACCAAAAGACAGCGCGAGGGGTATAAAAATAAATAAATAGATTGATGCCCCCCCTCATCCCCTCCTCTCCCTCCACCCCCTGGTGGTCGTGGGGTGTAAGGACAATGAAGAGATGAAAAAAATATGGGGTCAAATGCACGCCAAAGCACAGCGCGAGAGGTATGAAAATAAATAAATAAATTGATGCCCCCCTTCTCCCCCCATCCACCCCCTGGTGGTCGTGGGGTGTAAGGACAATGAAGAAAAAAAAAATACGGGGTCAAATGCACCCAAAAGACAGCGCGAGGGGTATGAAAATAAATAAATAGATTGATGCCCCCCCTCATCCCCTCCACCCCCTGGTGGTCGTGGGGTGTAAGTACAATGAAGAGAGGATGGGGTCCTTTACGTTCCGTAAACCAGCGGAGTGAATGTTTTTTTTTTTAAAAATACGGGGTCAAATGCACCCAAAAGACAGCGCGAGGGGTATGAAAATAAATAAATAGTTTGATGCCCCCCCTCATCGCCTCCTCCCCCTCCACCCCCTGGTGGTCGTGGGGTGTAAGGACAATGAAGAGAGGATGATAAAAAATATGGGGTCAAATGCACGCCAAAGCACAGCGCGAGAGGTATGAAAATAAATAAATAAATTGATGCCCCCCTCCTCCCCCTCCACCCCCTGGTGGTCGTGGGGTGTAAGGACAATGAAGAGAGGATGATAAAAAAAGTATTGTCTCGTGGGGTCGTTTACGATCCGTAAAACAGCGGACTGAATGTTTTTTATGCCGGCCACAGAGAAATTTCTCGTGGGGTCGTTTACGATCAGTAAAACAGCGGACTGAATGTTTTTTATGCCGGCCACTGAGAAATTTCTCGTGGGGTCACACGAGCTGCGTAAAACAGCGGATTTTTTGGGGGGTCATGCAGACCCCAAAGCACATGCCCACCTGAGCGAGTGGGAGGGTTATATAAATACGGAGGTCAAATGCACCCCAAACTACAGCGCGAGGGAATTGCCAAATGCCATCCACCAAAAAAAAAAAAAAAAAACGCCTCGTGGGGTCACACGTGCTCCGATAAACAGCGGTTGGAATTTTTATTTTTTTTTGAAAAAAAATACGGGGGTCAAATGCACCCCAAACTACAGCGCGAGGGAATTGCCAAATGCCATAAACAAAAAAAAAAATTATACCCCCCCCCCTTCCCCCTGGTGGTCGTGCGGTGTAAGGAAAATGAAGATAGGAAAAAAAAGCATAGTCTCGTGGGGTCATTTGCACTCTGTAAAACAGCGGAGTGAACGCTTTTGTTTTTGGAGAAAAAAATAATAAAGTATTGTCTCTTGGGGTCATTTGAGCTCCGTAAAACAGCGGAGTGAACGCTTTTGTTTTTGGAGAAAAAAAAAAAATAAAGTATTGTCTCTTGGGGTCATTTTAGCTCCGTAAAACAGCGGAGTGAACGCTTTTGTTTTTGGAGGAAAATAAAAATAAAGTATTGTCTCTTGGGGTCATTTTAGCCCCGTAAAACAGCGGAGTGAACGCTTTTGTTTGGAGAAAAAAAAATAAAGTATTGTCTCTTGGGGTCATTTGAGCTCCATAAAACAGCGGAGTGAACGCTTTTTTTTTAAATAATACAGGGGTCGAATGCACGCGAAAGCACAGCGCGAGGGGTATGTAAATAAATAAATGAATTGATGCCCCCCCTTCCCCTCCCCCTGGTGGTCGTGCGCTGTAAGGAAATGAATAGTGGGTGAAAAAAAAAAAGCATTGTCTCGTGGGGTCATTTGCACTCCGTAAAACAGCGGAGTGAACGCTTTTTTTGGAGAAAAAAAAAATAAAGTATTGTCTCTTGGGGTCATTTGAGCTCCGTAAAACAGCGGAGTGAACGCTTTTTTTTTTTTAATAATACGGGGTCGAATGCACGCCAAAGCACAGCGCGAGGGGTATAAAAATAAATTGATACCCTCCTCCCTCCCTCTCCACCCCCTGGTCTTGGGGTGTAAAGAAAATGAAGAGAGGATGGAGAGAGAAAAAAAATAAAGTATTGTCTCGTGGGGTCACTTATGCCCTGTAAAACAGCGGAGGGAATGGGTTTCGTGCTGGCCATCGAGAAATGCCTTGTGGGGTCACTTATGCCCTGTAAAACAGCGGAGAGGATGGAGAGAGAAAAAAAAATAAAGTATTGTCTCGTGGGGTCACTTATGCCCTGTAAAACAGCGGAGGGAATGGGTTTCGTGCTGGCCACCGAGAAATGCCTCGTGGGGTCACTTATGCCCTGTAAAACAGCGGAGGGAGTTATATTTTTTTGGAGGGGGGTCATGCAGACCCCAAAGCACATGCCAACCTAAGCGAGCGGAAGGGTTATATTGACAAACCAATACCTTTTTACATGCTTATCACAGGTAAGATTGATAACCCTTGTGCTGTCTTAGGGGGAAAGAAAAGCATGGATTAAAAAAAAGGTAAGGAGGGGGGGTCATTTTAAAAACGCATACCCCCCTTTGGTATTGACCCCAGACAGGTACACCCCGGTCTGGCCTCCGGGAATCGAAGAGGGTGAAGTTCCTGAATTTATTTTCACTGTGGATTTACTCAGTCAAATTCAGTGGGGAAATCCAGCTTCTTTCAGTCAAAGCAGCTGGTTCAAGTCAAATTGTTTTAATCAATAAAGCACTTTGACACAGTAATCTGCGCCTTTGTTTCTATTCGACTGGATTACTGTAACTCTCTTTCCATCTCTCACTCGTCCTTATCCTTTCTCAAACTGGCAAAGATCGCTGCTGTATGTTTGTTAACTGGCATGTGGAACAGAGAGCATATTACTCAAGTTCTGACTTCTCTACACTGGCTGACTGTTCATTTTAAAATTCTTTTATTTGTTTCTAAATCTTTAAACAGTCTGGCTCTGCCCTGTCTCTCTGAGCTGCTACAGCTGCATTCCTCTTAGATCAGCTGACCAGCTGCTGCTGGATGTGCCAAGGACACAGGGGAAACTCAGAGTGTATGGGGCATTTTCCTTTTCTGGCCTCGGTCTGGCCTCCGGGAATCGAAGAGGGTGAAGTTCCTGAATTTATTTTCACTGTGGATTTACTCAGTCAAATTCAGTGGGGAAATCCAGCTTCTTTCAGTCAAAGCAGCTGGTTCAAGTCAAATTGTTTTAATCAATAAAGCACTTTGACACAGTAATCTGCGCCTTTGTTTCTATTCGACTGGATTACTGTAACTCTCTTTCCATCTCTCACTCGTCCTTATCCTGTCTCAAACTGGCAAAGATCGCTGCTGTACGTTTGTTAACTTGCATGTGGAACAGAGAGCATATTACTCAAGTTCTGACTTCTCTACACTGGCTGACTGTTCATTTTAAAATTCTTTTATTTGTTTCTAAATCTTTAAACAGTCTGGCTCTGCCCTGTCTCTCTGAGCTGCTACAGCTGCATTCCTCTTAGATCAGCTGACCAGCTGCTGCTGGATGTGCCAAGGACACAGGGGAAACTCAGAGTGTATGGGGCATTTTCCTTTTCTGGCCTCGGTCTGGCCTCCGGGAATCGAAGAGGGTGAAGTTCCTGAATTTATTTTCACTGTGGATTTACTCAGTCAAATTCAGTGGGGAAATCCAGCTTCTTTCAGTCAAAGCAGCTGGTTCAAGTCAAATTGTTTTAATCAATAAAGCACTTTGACACAGTAATCTGCGCCTTTGTTTCTATTCGACTGGATTACTGTAACTCTCTGTCCATCTCTCACTCGTCCTTATCCTGTCTCAAACTGGCAAAGATCGCTGCTGTACGTTTGTTAACTTGCATGTGGAACAGAGAGCATATTACTCAAGTTCTGACTTCTCTACACTGGCTGACTGTTCATTTTAAAATTCTTTTATTTGTTTCTAAATCTTTAAACAGTCTGGCTCTGCCCTGTCTCTCTGAGCTGCTACAGCTGCATTCCTCTTAGATCAGCTGACCAGCTGCTGCTGGATGTGCCAAGGACACAGGGGAAACTCAGAGTGTATGGGGCATTTTCCTTTTCTGGCCTCGGTCTGGCCTCCGGGAATCGAAGAGGGTGAAGTTCCTGAATTTATTTTCACTGTGGATTTACTCAGTCAAATTCAGTGGGGAAATCCAGCTTCTTTCAGTCAAAGCAGCTGGTTAAAGTCAAATTGTTTTAATCAATAAAGCACTTTGACACAGTAATCTGCGCCTTTGTTTCTATTCGACTGGATTACTGTAACTCTCTTTCCATCTCTCACTCGTCCTTATCCTGTCTCAAACTGGCAAAGATCGCTGCTGTACGTTTGTTAACTTGCATGTGGAACAGAGAGCATATTACTCAAGTTCTGACTTCTCTACACTGGCTGACTGTTCATTTTAAAATTCTTTTATTTGTTTCTAAATCTTTAAACAGTCTGGCTCTGCCCTGTCTCTCTGAGCTGCTACAGCTGCATTCCTCTTAGATCAGCTGACCAGCTGCTGCTGGATGTGCCAAGGACACAGGGGAAACTCAGAGTGTATGGGACATTTTCCTTTGCTGGCCTCAGCTTGTGAGATGCACTGCTCATGCAGGTTAGGCAGGCCCATTCTTCGAATGATTTTAAATCCAAGTTGAAAACTCAGTTTTTCTCACTGGCTTTTAACTTAGTTTGAGTTGGTGATTGTACTGATTTTCATTACTTTTGTATTATGTTGTTCATTTTGGATCGTTGTCTTGTTTTATCTTTCATCATTAAGCACTTTGGTCAGCCTCTGCTGTCACAAAAGCGCTTTATAGATAAAGTTTACTTGACTCATGCCTTGCTGGAGTGAAAACATAGTTGAAAGAAAGAAACAAAAAACAACAAACAAAACACATCAACCCCGTCATTGTTTTTATTGAGTTTCACAGGCAAGTTTACTTTAGCACAAGCAACAGTAAAAAAGCAAAAGCATTTTTAAAACTAAAAAAAAATATTTCACACACTCAAAGCGTCTGCCAGCACAGAGTCCTTTCACTGCTAGCATATTTCACAGGAACAGGCTGGACTGTGAATAGTAGTCGCCATCCCCGTATGTTTTGGCAGCATTAAGACCGTCTCGATGAGCGTTGTGCGACATGAAGGCGTCTGTATTTTTCCCGTCGCCTTGCCTCTCTTTGAGCACTGTGGAGGTGAGCACCATGGTGATCACGTACATGGCGTATATGAGGATGTTGAACACTGCTATGGCGCACTCCACGTTGTGCATCCTGTGTTCGTCCCGAATCAGCGGCCTGTACAAGAGCTCCATGCAACCAGAGACGACTGCCATGAACAGCTCCAGATTCATCATGATCAGACAGGCCAGCACCGTCCGGGTGCCTTTGTTGAGCCTCCTGGTTCCGTCCTCGGCGTCGTCCATCTTGCGCTTGCTCTTGGCCGCGAAAAAGCTCAGCACCACGCTCACGACCATCGCCAGACAGCCCATGGTTATCACAGCTATGCCGCCGTGTATGTAAGCGTGATCGTAGCTACTCCTCTCCTGAGCCGTAGAGGAGCCGAAGGAGACGTCCCGCGCGCTCCCCCTCACGGCGTGACTGCTATCTATCAGGTAGAGGATGTTGTTGGGCAAGGCGAGGAACCCGACAATGAGAGAGGTGATGACCGCGATGGCGGCCCCCAACTTTCCCCTGAACCTGGCAACGCTCAGTACGGGGTTGGACTTCCTCCCCATCAACATCTCTTTTCCGGACGAAATCAAAGAATCGAAGCCTCCGACGAGGCCGGACCTGGTCCGCTGCATCCCGCCCAGCAGAGGTGGGCAGACGGGGTCGCGTCCTGCGCACGAGAGGGCCGAGCCAGCATAGGTTACCTACCCCCCTTTAACGGTTACTGCCGCACAGCGTCTTGGTCCACCCCGAGACATTTAATACGATGAAGCTCGGGAGGCCCGTGATCGAGTTCAGAGGGTCGAGAAGAGACCTCCAGGCGAAGGCCGTGACGCAGGACCGGTGGTACAGGGTCCGCGGCATCACGAGGACCTTGAATTCGATCGCGCGCCGCAGGAGAGGCGTCCGATCTCACAACATGATATGTGTGGACCTATACGCTAGGTTCCTTAGCCACCTCGTCCGTGACCGACGAAACCCGCTCGGCTGGTTGTCTCATCACTTGGCCATCCTGAACGCGCCTGAGGACCCAGCCCGTAAGTTTGAGGGCGAGTTGAGACGCCTGCTGGCATACGGCTCTCTCAACTTTGAGTCGTGCAGGCGCGCCTGGGACAGGAGCCGCATGTCCAGGGGCATAGGAAACGCAGTAGACGCTCAGTGCAAGGACGTGTTCAACGGAAAGAAGGCTGCTTCAGAGACCGGGCCCGTGTCTCGCCTCCTGCTCGCCCAGCTCGAGGCCCTGCGCCTCAAGCCGATCTGCGCGGGCCTCAAAGTGGCCGGCGTGCCCACGCCCGACCGAGGCGGCAGCACGTACCACAACGGCTGCACCCGGGGCTGCGGGCCACTGCCTGGACGGAACACCTTCTACACGGAAGTGGACCTGCTGGCTCACGATGCAACGACCGACACTGTGGCCCTCCTAGAGCTCAAGACCCGAAACAGCGACGTTTTGGATGCCCCTACCCTGTGGCGGTACAACGCCCAGCTGTGGCTGACCTGGACGATGTTCTCGCTCACGTACCCGAGCGTGGCGGAGCGCTCAAACGCTTACCTGGTGATCGTGAGGCCAGGCACGAACACGGTCACCATAAGGAGCTGTCTGAGGCCCTCCGTGACCAAGACGCTGCGCACCAAGTTCCCCTGGATAAACTGCCTTTGTCCGCAGGTGCTCAACTGCCTCACGCCGACCTGTGTCAACGTGAGAGTGCAGGCCTATCCGAAGCCAGGCTCTGGCGGCAGGGCGAGCATCGACCCAAAGGACCTCTGTTACAGGAACGTCATGTTCAACCGAGAAAAGGCCAGAGTGCGTCAGAGACGTTACCCCGATCAGGGATCGCAAGGCCGTCCACCGCACCCAACGCCCTCCTCCGAGACGAGCGGGGCCCCCCAGGGGTCCTGGGTCCGCATCACGTGGGAGCCGAACACGGCTCCCACGCAGGCATGACACTCGATAAAAAGCCCCGCATGTTCGAGCGCTGGATGGAAACTGACGGACAACTAGAACTGACATGGGTCTGAGGCACCAAGCGCTCCACGGCATGCTGGCCAACCCAGACGTGTCCCCTTTCAAAGTAATCGAGAAACCCAGCGAACAGCAGGACTGGATCCTGATAGACCATCTCATTGTCACACACACAGTCAGAGAAAGCGATTACAGGGAGAGCGAACCGGAGATGTCGGTCGCGAGGATGGCGAGCTATTTCGCATCCTGGTACGTCAGAGAGAGGGCCCACGGCCGATGCGTCGTGCTCGTAAAAGACGGTCCGGGGGCGCAGAAGCCTAGCGTGAGGGAAGAAAGGGCCAACAGGACGGTCCCTGGTCACTTGAAGTTCTGTAAGGCTCACCTGGCCGAGATAGAGTACGGCACGATGAAACTGTTGGCCGACGTGGGCATGAGAGACAGCTTTTTCTTAGTCACAGGGGCGGTAGGCGAGTCGCGCTGGGCCCAGACCGCCGGCGAGCGCGCCAGCAACCTGGTCTCGTTCCACAACGAGCGCGGGGGAGAGGGGGCCAGTCCACTCACGGAGCCAGACCACTTCAAAATCGAGACCCTCCATTTTCCCGTCGTGGATCTGAGCTACTGCGACGGCAAGACCTACAGGCCTGAGGGGACGCCTGGAGTTTTCTTGACAGCTTTCGGGAGCCCGGAAGACGAGCGGCTCCAGGGCTTGCTAAAGGCTTGCGTCGAGTGTCGAGAAACGGAGGCCGACACGCTGATGGTGGAGTTGGCCAACGCCCTAACGGGCTCAGTGACAGTGTGCACAGGGGACACAGATCTGATAGCCGTGCTCGCTGCGAGCGGACGGCCCGGCCTGACACTGAGGTTGGACAACAAAAGCTACACTGAGGACAGAGCCATGCACGAATCGCCCTTCGGCGAGCTCCTTGTCGAGCCAGCGGTCCGACGGACCGCCAACAGAGCGCCGGGTGCCACAGACGACTGGCTGAGCGCACTGTGCGACCTGGGCTCCGCAGAGCACCACCTGTTGCCCAACGGCGCGGCGGAAAGACACGCCGATCTGGGTCGCCTTCTGGAGAGCCACGGGGGCGAGGCGTTCAAACTCTCAGTGTACGAGTTCTTGTACCGGGGCGGTGTTCGAGGCTCGGTTTACGTCGCTTTCCTGAGCGCGTTCTTCGAGTCTGACGCGAGGAGCAAACTGAGTGAACTGGCACTGGAGAGCCAGAAAACGTACCCCCCCGGCACACGCAGCGCAAACACGTTACGCTTCGCCTTCACGGTCCTGTGCGGCGCGGATGACCCGAAAGTCTTAGGCGCGGGGAACGCGCCCTCGTCGCAACTTTTCGGTAACGCAGCACGCTCGGTCGAGCGGGGATCTAAGCGCCCCCGCGAGCCAGAGGTCGACCGGGAGGGCGAAGCAGAACCAGAGATCGGATCCGACCCCCAGAAGACCAAGGTAAAGATCACGGCTGGGCTCAAGCGCACGGCCAAAGCCTACGCGGACGGAGCAATCCCGGAGTCCACTCACGCCCGTTACCTCAGACTGGCTCGCTCCGGAAGGCACCTGTTCCTGAGAGCCAAAGCCAGAGCGCAGGAGGACCAGAGCGTCCGATCCAAACACTTGCTGTTCATGGCCCTCTGCGGAACAGACTACAGCTTCACTCCAGTGGGGCTGGGAATCAAAAGGTTGCTGAGTGGCGCGATACGCAACCGAGAGAAGTTCAGCTCTTGGTGCGCCAAGCTCGTGACCGCGCTGTGGTCCCAGGACGGAGAGGATGGCGGAGGGAGCGAAAGGTCCCTTGAGTTTCGCGCCATGGGCGAACAGTTGGCCAGCCTCACAGGAGTCCCCAAGTCTACGAGCTCAAAGCATTGGACTGGAAAAAAGTTTGAAATCATGTGCAGGACGCTCAAATACGTGTGCGACCTGTGGACCCTGAAGGGTCCCCGGATCGGTCCCCATTATGGGTTTCGTGTGCACGACGGAGTCGTGCGTTTCATAGAAGAGGAAGACCCAGAGTCTGTGTCTTGAGAGTTGATACAGGGGCGAGATGTATTTCATTTCATTTTCTGTGTAAAAAATGAAGAAGAAAAAAAAAAAAACGAGCGAACAAACACAATAAGAGGATGACCCAGAGTCTGTGTCTTGAAAGTTGATACAGGGGCGAGATGTATTTCATTTCAATTCCAATTTCTGTGTAAAAAATGAAGAAGAAAAAAAAAAATAAGCGAACAAACACGATGGAAACAATAAAAGTAAATTCAAACACACCAGTGCAGTTTTCAGAGTTTTATTTCATTCGGACACGTCTGTATTTACACCACACAATGTCGATTTCAACTCTCGAAGCCATCTCTAAATTACCACTGGAGTTCGTCGTGTGTCAACCGAAAGGATGATTGGCGTACTCGAGCTTGCTCATCCATGTACATTAAGGTCATAGGCGGCGCTAAGGATGAACAAAGGCCGCAAAAGAACACTAAGAAGCAGGTCGAGGCCCCTGGCCCACAAGCGGGGAACAAGAGCGGTCGAGCCAGAGGATCCTCGGCCCGACTCGCAAGGGCAGCGCGGGGGGCCGAAGCCGGGCCGCTACGAACCCTACGACTGGGATTCGGACTCAGACGGGGGACACAGAGACGGAGGGGGTCACGGTCGAGTCGGCCGCAAAACTCGCGCGGGCCGGCGGGACAAAGCCCGTGAGCCTGATGCGGCAGCGGTGGAGCCCGTGGGTCCTCGGCACGACTCGGAAGGGCAGCGCGGGGCCCCGAAGCCGGGCCGCTATGAACCCTACGACTGGGATTCGGACTCAGACGGGGGAGACGGAGGGGGCCACGGTCCGCCGCGGGACGAAGCCCTCGAGCCTGATGCGGCAGCGGTCGAGCCCGAGGGTCCTCGGCACGACTCGGAAGGGCAGGGCGGGGGAGACGGAGACAGAGGGGGCCACGGTCAGGTCGGCCGTGAAACTCTCGAGGACAGGCGATCCGATCCGCCGCGGGACGAAGCCCTCGAGCCTGATGCGGCAGCGGTCGAGCCCGAGGGTCCTCGGCACGACTCGGAAGGGCAGGGCGGGGGAGACGGAGACAGAGGGGGCCACGGTCAGGTCGGCCGTGAAACTCTCGAGGACAGGCGATCCGATCCGCCGCGGGACGAGGCCCACGAGCCTGACGATGGAGCGGTCGAGCCCGGGGGTCCTCAGCATGAATTGGAAGGGCAGGGCAGAGGCGACGAACCCTCCGATTGGGATTTGTACGAGTGTGAAACGGACGTGGACGAGCTCGATGGTTCTCAAAGTGAAACGGAAGAACAACACCGGGGCCCCAGGTCATCGGGCGAGGAAGACGTCGAGGAAGCCGTTGAGGAAGACGCCGAGGAAGACATAGAGGAAGAACCAGCCGCAGAGAGCGCGAGCGTGTACCCGGATACATTTTCCTCCAAGAACGGTGAAATAAAGTGGTCAGCGAACGAGCGTGATCGGTCGAGCGTCCGGGCGTCCCCTCCTCACCAGGCCTCAGGGCCTACCACTGAGGCGAGGGAGGGGGCTCAAGACATCCTGTCTTCTTTTCTTTTGTTTTTCACTCCGAATGTAGAAAGACTGATTTTGATAGCTACCAACCGCCATAGCGCCGATAAGGCCCACGCCTTAAAGACTCCGAAACCCATGGACGAGATTGAACTGAGAGCCTACGTGGGACTGCTGATCTTGGCCGGGGTGTACAGGTCTCGAGGCGAAGCGTTGGTGAGCCTGTGGGAGCCCGAGTGCGGACGACCGATCTTCGGGGCAACCATGTCCCTTAGAAGCTTTTACCAGCGCTCTGCGACGCTCAGGTTCGACGATCGAAGCACGAGAGCCTCTAGGAGCGCTTCGGACAGATTGGCCGCAGTCAGAGAGGTGTGGGAAGAGTGGTGCGATCGGCTGCCCAGGCTTTACGACATCGGACCCGAGGTGACTGTGGACGAACGAATGGTTCCTTTCAAAGGTGCGGTTTCAGCCTCCCTTTTTACTGTTCTCAGGGTATCCTTGACGTATTCGCGTCTGTCTTAACTCTTCCTTTTGTTTTTCTTTCTCTACGCAGGACGTTGTTCTTTCAGACAGTACATTCCCAGCAAGCCTACCAAGTACGGCCTCAAACTATGGGTCGCTTGCGACGCAAGGACGAGCTACGCTTGGAGGGTCCAACCGTACATGGGCAAGCTGGCTTCGGGTGCTCGAGAGACAAACCTTGCGTCCCGAGTGGTTTCGGATCTCACCCGGGGACTGGAGCACCGTAACGTCACGTGCGACAATTTCTTCACTTCGTACGCGCTCGCCACCGAGCTCCTGAAACGGAACATCACCCTGCTCGGTACGATCAAAAGCAACAAACCCGAACTGCCTCCGGAGCTCGCGTCGGCCCGCAGACGAGAAGCACTCTCCTCCAGGTTCGCCTTTACGGACTGCGCCGCGGCCCTTTCCTACGTGCCCAAAAAGAACAAAAACGTCCTGCTCCTTAGCACGAAGCATTCGAGGGTCGAAATATGCCACGAACGCAGGGACAAAAAACCAGAGATGATCTTGGATTACAATAAAACCAAGGGCGGCGTGGACAACCTGGACAAACTGCTGGCCACGTACAGCTGCAGGAGAATGACCAAGCGCTGGCCCTTGGCCATGTTCCACAACATGATAGACATGTCGGCGTACAACGCGTACGTGATATGGAGGGAAATGCACCCGGACTGGATGCCGTGGAACCGCAACCGAAGGAGAATCTTCCTCGAGCAGCTGGGCAAAGATCTCGTCAGACCGCTCGTACTTCGCAGGAAGCGTGTTCCTCGCGCAAGGCCGGCCTACGATCTAATGGTCAGCATGCAAGAAGCCGGCGGGACGAGCGCGCGCAGCGAGGGCAAAAGAAAACGATGTCAGATATGCCCGCGCTCCAAGGACACAAAGACGCTGATCTCCTGCAAGAGCTGCGGAAAGAGCATCTGCAGAGGCTGCACTGTCCCCTTTTGCCCCCTTTGCTCCGAGCGCCAGGGAAGGGACGGCGACACAGACGCGTCCCAGTGAAAGGGATCGAGCTGTCTGGTAGCGCGACCTGATGCCTCGTTTCCCACTCGAGTAACTGAAAATCTGTTCTGTTTTGATATCAGCGAGTCTGTCCTCTGTGCCGCCCTGTATGTCCTCTGAAAATAAAACTGAGAACTGCTGTCGTACAAAGGTGTCTGTGTGCGCGTGTGTCTGTGTGAACATTCGAGAAGCAAAACTGTTGAAAGGGTTTGAGGGGTCTACGCGAAGGTACGGATATTTCGATCCAACGTGTTCGATTCACAAAGAAAGGCCTACAAACAGGGCTGGTTTGAGCTCGCAAAGCCTCTCAGCGCCCACAGGCCAACTCTGTCCTCGTTCGAGTGGATAAACAGAGTCAGCAGGGATTCTAAGCTTTAGGGGGAGAGAATTGGCCTGCAAGCTCTGAGGCTTGGCGTTCTGGAGGTATCTTCACATTCAGAATGCTTGAGTCCGGAAAGATTTTTTTTTTTCTTCCCACTCGAGCTGTCAGAATTACATGTGGAGCCAGTTTGGGGAGGGAACCGCAACAGCCGAGAGCTCAGCGGAAGGGGAAAAAAATGAGTTGGCCTTGTAGCACCAAATCTCTTATGAATCCTATGAGCTCTCCACCTAAACCTACTGTGAATGTTGTGTGAGATTTTCACTGGGTGTAAAATAAAATAAAAACAGAACAAATAATCGAAAAGAACCCAAACATTATAGTTTTTTTTTTGTGTGATTCGGGGATGTCTTCTGATGCAAAAGGCTCGTAGCGCTGGCCAGCCTTCGCGATCTGGTCTGCGCCCTGGAAACGAGCAGCGTGGGTTTGCGAGGGTAGCCGAGCTGCCACACGGCTGCTCGTTCTGGGATAGGATTGGCCTGCGAGCTCCTCTCATCAACGACACGCTTCAGTTTGCCTCTGATTCGGCTTCCCTGACACAGCGCGCTGTGATGTGACTCGCAGAGCCACACATCAAACCCTTCCCATAGAGCTTCATGTGCTGTCAGAGGGGAGGCGATCGGCCTGCTCTGGGGCTGGGCTCCCCTTGGGGTTGCTTCACATTTGGAACATTTGGAGATACAAGCGGAGCCAGCCCGGAGAGGGAACAGAAACGGACCACAGCTCAACGGAAAGGAGAGAATGTTGGTCTTTGAGCACTCCGCCTGAAGCTATCGCGAATATTCCGTGAGGTTTTCACTGTCTGTAAAATAAAAATAAAAAAACAGGACAGAAAATCCAAACGAACACAGAAATTGTTTTCATTTTGTAAGACTTTTTTATTACAACATGACCTGGGTATCCAACCCAGGGTGGAACCGAAACGGTCAGAGCTCAGCGGAATGGAGAAAGTCGACCCTCCCTGACACAGAGCGCTGCGGTGTGACTCGTGGCATCCAGCCTGTCTCTCAGTCAGCTCACTCTCAGGCGCAGGCTGCGTGTGTTTTTCAGACGCGAAAGGCCCCAGCCTGTCTCTGAGGATGCCCCCCTGCCCCCCGACACAGAGCTCTGTGGTGTGTGGATTGTGTTCTGAAAGGGTTTTCTCACTCGAGCGGTCAGAATTACATCCTGAGCCACGCAGAGCCGCTCGTGCGGTTCCCTTCACCCAAACCTGAGCCTCTCCACGGAGCTTCATGTGCTGTCAGAGGGGAGAGGGTCTGCATGCGGGCTGCTCTCAGCCAATGCACGATCTAGCCTGCCCCTGCGCGGTCCAGCCTTCCTCTCATTCTCCTCCCCTGCAGGCGCGGGCTGCGTGTGTGCCTCAGACAGGAAAGGCTCCAGCCTTCCTCTGCCTCGGCCCCCCTTGAAACAGCGCTCAGTGGCTTTACTTCACGCAGAGCCGCTCAGGATTTTTCCCTACACACACCCCAAGCCTTTCCGTCGAGCTTCATGTGCTGTCAGAGGGGACAGGCTCTGACTGCGGGCTGCGCTGCAGCTCGGCTTCCTTGAGGTTGCTTCAAAGTTAGAACGCTTGTGTTCGGAAAGGGTTTTCTCACTCCGGCTGTCAGAATTACATCCTGAGCCACCCTGGAGAGGGAACAGAAATGGCCCAGAGCTGAACAGACTGAAGAGAATGTCCTTCTTAGAGCTCTACGCCTGAATCTATCGCAAATGTTCCGTGAGGTTTTCACTGGCTGTAAAATAAAAATTAGAAAAAAACAGAACAGAAAATCCAAACGAATTTCCCCCCGGGAGGGGCTGCGTGTGTTTCTCAGACGCGAAAGGCTCCGGCCTGCCTCTGAGAGTGCACCCTGAGCCTCTGCAGAGAGCCTCCGTAGAGAGCCTGCCTGCGAGTGGGGACTTCCCGACAGAAGCGGAGCCCTGTGCCTTGTGACATCTGTTTCGAAAGACCGCAGCCTGCTTCTGCTTCTGCAGCTTGCTTGACACGGATTTCTGCGGAGCGTGGCTGGTGTTGGGAAAGATTTGTTTTCTCACTCGAGCGGTCAGAATTAAGTGCAGGGCCAGCTCTGGGAGTGAACCGAACGGGCCCGGAGCTCAGCAGAGTGAAGAGAAAGTTTGCCACCGAGCTCTTTGCCCGTTGCTGTCTAGAGTGTTCTGTGAGGTTTTTGCTGGCTGTGAAATAAAAATGAAAACGAAGTAAAAACGGGACAGAAAACCCAAAAGAACACAGAAAATTTATTTTGTGTGATGACTTTTTTTATTACAACACGAGCTGGGTATCGAACCCAGGGGTGGAACAGAAACGGTCCGCAGCTCAGCCAACCCTGCCTGACACACAGCTCTGCCGTGTGACTCGTGGCATCCAGCCTGTCTCTCGCTCGGCTCACTCGCGGGCGGGGGCTGCCTGTGTTTCTCAGACGCGAAAGGCTCCGGCCTGCCTCTGAGGGTGCGGCCTGAGGAAAGGTTTTTTTTTTTTTTTTTTCCCTCTCGAGCTTTCAGAATTACATGTGGAGCCAGCTTGGGGAGGGAACCGCGACAGCCAAAAGCTCAGCGGAATGGAGAAAGAGTTGGCCTTCTAGCACTAAATCTCTTATTGTTTTTGCAAATGAGCTGTCCACCTCATGCTACTGTGAATGTCGTGTGAGGTTTTCACTAGATGTAAAATAAAAAACAGAGCAAAAAATCCAAAAGAACCCAAAAATTATTGTAATTGTTTTATTTTTTATTTTTTGCATGATGATTTTCTTTGTTGTGACTCGGGGATGCCTCCTGATGCAAAAGGCTCATCGCGTTGGCCAGAAAGAGTTGCATTCAGAAAGAGTTTTTCTCACTCGAGCTGTCAGAGATACAAGCGGATCCAGCCCGAAGAGGGAACAGAAACGGGCCACAGCTCAACGGTCTGCCTGCGGGCCGCTCTCAGACAAAGCACGATCCAGCCTGCCTTCAGTCGCTCCCCTGCACGATCCAGCCTGCCTCTCATTCCCTCCCCTGCAGGCTCGTGTGCCTCAGACGCAAAAGGCTCCAGCCTTCCTCTGCGTTGGCCCCCCCTTGACACGAGCCTCCGTGTCTCTACTCCACACAGAGCCTGCCTGCGGGCCGCTCTCAGACAAAGCACGATCCAGCCTGCCTTCAGTCGCTCCCCTGCACGATCCAGCCTGCCTCTCATTCCCTCCCCTGCAGGCTCGTGTGCCTCAGACGCAAAAGGCTCCAGCCTTCCTCTGCGTTGGCCCCCCCTTGACACGAGCCTCCGTGTCTCTACTCCACACAGAGCCTGCCTGCGGGCCGCTCTCAGACAAAGCACGATCCAGCCTGCCTTCAGTCGCTCCCCTGCACGATCCAGCCTGCCTCTCATTCCCTCCCCTGCAGGCTCGTGTGCCTCAGACGCAAAAGGCTCCAGCCTTCCTCTGCGTTGGCCCCCCCTTGACACGAGCCTCCGTGTCTCTACTCCACACAGAGCCTGCCTGCGGGCCGCTCTCAGACAAAGCACGATCCAGCCTGCCTTCAGTCGCTCCCCTGCACGATCCAGCCTGCCTCTCATTCCCTCCCCTGCAGGCTCGTGTGCCTCAGACGCAAAAGGCTCCAGCCTTCCTCTGCGTTGGCCCCCCCTTGACACGAGCCTCCGTGTCTCTACTCCACACAGAGCCTGCCTGCGGGCCGCTCTCAGACAAAGCACGATCCAGCCTGCCTTCAGTCGCTCCCCTGCGCGATCCAGCCTGCCTCTCATTCCTTCCCCTGCACGCGTGTGTGCCTCAGACGCAAAAGGCTCCAGCCTTCCTCTGCGTTGGGCCCCCCCTTGACACGAGCTTCAGTGTCTTTACTCCACACAGAGCCTGCCTGCGGGCGGCTCTCAGACAAAGCACGATCCAGCCTGCCTTCAGTCGCTCCCCTGCACAAATCCAGCCTGCCTCTCATTCCCTCCCCTGCAGGCGTGTGTGCCTCAGACGCAAAAGGCTCCAGCCTTCCTCTGCGTTGGGCCCCCCCTTGACACGAGCCTCGCGGAATGGAGAAAGAGTTGGCCTTCTAGCACTAAATCTCTCATTGTTTTTGCAAATGAGCTCTCCAACTCATGCTACTGTGAATGTCGTGTGAGGTTTTCACTAGATGTAAAATAAAAAACAGAGCAAAAAATCCAAAAGAACCCAAAAATTATTGTAATTGTTTTATTTTTTATTTTTTGCATGATGATTTTCTTTGTTGAGACTCGGGGATGCCTTCTGATGCAAAAGGCTCATCGCATTGGCCAGAAAGAGTTGAATTCAGAAAGAGTTTTTCTCACTCGAGCTGTCAGAGATACAAGCGGAGCCAGCCTGAAGAGGGAACAGAAACGGGCCACAGCTCAACGGTCTGCCTGCGGGCGGCTCTCAGACAAAGCACGATCCAGCCTGCCTTCAGTCGCTCCCCTGCACAAATCCAGCCTGTCTCTCATTCCCTCCCCTGCAGGCGTGTGTGCCTCAGACGCAAAAGGCTCCAGCCTTCCTCTGCGTTGGCCCCCCCTTGACACGAGCTTCAGTGTCTTTACTCCACACAGAGCCTGCCTGCGGGCCGCTCTCAGACAAAGCACGATCCAGCCTGCCTTCAGTCGCTCCCCTGCGCGATCCAGCCTGCCTCTCATTCCCTCCCCTGCACGCGTGTGTGCCTCAGACGCAAAAGGCTCCAGCCTTCCTCTGCGTTGGGCCCCCCCTTGACACGAGCCTCCGTGTCTCTACTCCACACAGAGCCTGCCTGCGGGCGGCTCTCAGACAAAGCACGATCCAGGCTGCCTTCAGTCGCTCCCCTGCACAAATCCAGCCTGCCTCTCATTCCCTCCCCTGCAGGCGTGTGTGCCTCAGACGCAAAAGGCTCCAGCCTTCCTCTGCGTTGGGCCCCCCCTTGACACGAGCCTCGCGGAATGGAGAAAGAGTTGGCCTTCTAGCACTAAATCTCTCATTGTTTTTGCAAATGAGCTCTCCAACTCATGCTACTGTGAATGTCGTGTGAGGTTTTCACTAGATGTAAAATAAAAAACAGAGCAAAAAATCCAAAAGAACCCAAAAATTATTGTAATTGTTTTATTTTTTATTTTTTGCATGATGATTTTCTTTGTTGAGACTCGGGGATGCCTTCTGATGCAAAAGGCTCATCGCGTTGGCCAGAAAGAGTTGAATTCAGAAAGAGTTTTTCTCACTCGAGCTGTCAGAGATACAAGCGGAGCCAGCCTGAAGAGGGAACAGAAACGGGCCACAGCTCAACGGTCTGCCTGCGGGCGGCTCTCAGACAAAGCACGATCCAGCCTGCCTTCAGTCGCTCCCCTGCGCGATCCAGCCTGCCTCTCATTCCCTCCCCTGCACGCGTGTGTGCCTCAGACGCAAAAGGCTCCAGCCTTCCTCTGCGTTGGGCCCCCCCTTGACACGAGCTTCAGTGTCTTTACTCCACACGGAGCCTGCCTGCGGGCGGCTCTCAGACAAAGCACGATCCAGCCTGCCTTCAGTCGCTCCCCTGCACAAATCCAGCCTGCCTCTCATTCCCTCCCCTGCAGGCGTGTGTGCCTCAGACGCAAAAGGCTCCAGCCTTCCTCTGCGTTGGGCCCCCCCTTGACACGAGCCTCGCGGAATGGAGAAAGAGTTGGCCTTCTAGCACTAAATCTCTCATTGTTTTTGCAAATGAGCTCTCCAACTCATGCTACTGTGAATGTCGTGTGAGGTTTTCACTAGATGTAAAATAAAAAACAGAGCAAAAAATCCAAAAGAACCCAAAAATTATTGTAATTGTTTTATTTTTTATTTTTTGCATGATGATTTTCTTTGTTGAGACTCGGGGATGCCTTCTGATGCAAAAGGCTCATCGCGTTGGCCAGAAAGAGTTGAATTCAGAAAGAGTTTTTCTCACTCGAGCTGTCAGAGATACAAGCGGAGCCAGCCTGAAGAGGGAACAGAAACGGGCCACAGCTCAACGGTCTGCCTGCGGGCGGCTCTCAGACAAAGCACGATCCAGCCTGCCTTCAGTCGCTCCCCTGCACAAATCCAGCCTGCCTCTCATTCCCTCCCCTGCAGGCGTGTGTGCCTCAGACGCAAAAGGCTCCAGCCTTCCTCTGCGTTGGGCCCCCCCTTGACACGAGCCTCGCGGAATGGAGAAAGAGTTGGCCTTCTAGCACTAAATCTCTCATTGTTTTTGCAAATGAGCTCTCCAACTCATGCTACTGTGAATGTCGTGTGAGGTTTTCACTAGATGTAAAATAAAAAACAGAGCAAAAAATCCAAAAGAACCCAAAAATTATTGTAATTGTTTTATTTTTTATTTTTTGCATGATGATTTTCTCTGTTGAGACTCGGGGATGCCTTCTGATGCAAAAGGCTCATCGCGTTGGCCAGAAAGAGTTGAATTCAGAAAGAGTTTTTCTCACTCGAGCTGTCAGAGATACAAGCGGAGCCAGCCTGAAGAGGGAACAGAAACGGGCCACAGCTCAACGGTCTGCCTGCGGGCCGCTCTCAGACAAAGCACGATCCAGCCTGCCTTCAGTCGCTCCCCTGCGCGATCCAGCCTGCCTCTCATTCCCTCCCCTGCACGCGTGTGTGCCTCAGACGCAAAAGGCTCCAGCCTTCCTCTGCGTTGGGCCCCCCCTTGACACGAGCTTCAGTGTCTTTACTCCACACAGAGCCTGCCTGCGGGCGGCTCTCAGACAAAGCACGATCCAGCCTGCCTTCAGTCGCTCCCCTGCACAAATCCAGCCTGCCTCTCATTCCCTCCCCTGCAGGCGTGTGTGCCTCAGACGCAAAAGGCTCCAGCCTTCCTCTGCGTTGGGCCCCCCCTTGACACGAGCCTCGCGGAATGGAGAAAGAGTTGGCCTTCTAGCACTAAATCTCTCATTGTTTTTGCAAATGAGCTCTCCAACTCATGCTACTGTGAATGTCGTGTGAGGTTTTCACTAGATGTAAAATAAAAAACAGAGCAAAAAATCCAAAAGAACCCAAAAATTATTGTAATTGTTTTATTTTTTATTTTTTGCATGATGATTTTCTTTGTTGAGACTCGGGGATGCCTTCTGATGCAAAAGGCTCATCGCGTTGGCCAGAAAGAGTTGAATTCAGAAAGAGTTTTTCTCACTCGAGCTGTCAGAGATACAAGCGGAGCCAGCCTGAAGAGGGAACAGAAACGGGCCACAGCTCAACGGTCTGCCTGCGGGCGGCTCTCAGACAAAGCACGATCCAGCCTGCCTTCAGTCGCTCCCCTGCACAAATCCAGCCTGCCTCTCATTCCCTCCCCTGCAGGCGTGTGTGCCTCAGACGCAAAAGGCTCCAGCGTTCCTCTGCGTTGGGCCCCCCTTGACACGAGCCTCGCGGAATGGAGAAAGAGTTGGCCTTCTAGCACTAAATCTCTCATTGTTTTTGCAAATGAGCTCTCCAACTCATGCTACTGTGAATGTCGTGTGAGGTTTTCACTAGATGTAAAATAAAAAACAGAGCAAAAAATCCAAAAAGAACCCAAAAATTATTGTAATTGTTTTATTTTTTTATTTTTTGCATGATGATTTTCTTTGTTGAGACTCGGGGATGCCTTCTGATGCCAAAAGGCTCATCGCGTTGGCCAGAAAGAGTTGAATTCAGAAAGAGTTTTTTCTCACTCGAGCTGTCAGAGATACAAGCGGAGCCAGCCTGAAGAGGGAACAGAAAACGGGCCACAGCTCAACGGTCCTGCCTGCGGGCGGCTTCTCAGACAAAGCACGATCCAGCCTGCCTTCAGTCGCTCCACCTGCGCGATCCnnnnnAGCCTGTCTCTCATTCCCTCCCCTGCAGGCGTGTGTGCCTCAGACGCAAAAGGCTCCAGCCTTCCTCTGCGTTGGGCCCCCCCTTGACACGAGCTTCAGTGTCTTTACTCCACACAGAGCCTGCCTGCGGGCGGCTCTCAGACAAAGCACGATCCAGGCTGCCTTCAGTCGCTCCCCTGCGCGATCCAGCCTGTCTCTCATTCCCTCCCCTGCAGGCGTGTGTGCCTCAGACGCAAAAGGCTCCAGCCTTCCTCTGCGTTGGGCCCCCCCTTGACACGAGCCTCGCGGAATGGAGAAAGAGTTGGCCTTCTAGCACTAAATCTCTCATTGTTTTTGCAAATGAGCTCTCCAACTCATGCTACTGTGAATGTCGTGTGAGGTTTTCACTAGATGTAAAATAAAAAACAGAGCAAAAAATCCAAAAGAACCCAAAAATTATTGTAATTGTTTTATTTTTTATTTTTTGCATGATGATTTTCTTTGTTGAGACTCGGGGATGCCTTCTGATGCAAAAGGCTCATCGCGTTGGCCAGAAAGAGTTGAATTCAGAAAGAGTTTTTCTCACTCGAGCTGTCAGAGATACAAGCGGAGCCAGCCTGAAGAGGGAACAGAAACGGGCCACAGCTCAACGGTCTGCCTGCGGGCCGCTCTCAGACAAAGCACGATCCAGCCTGCCTTCAGTCGCTCCCCTGCACAAATCCAGCCTGCCTCTCATTCCCTCCCCTGCAGGCGTGTGTGCCTCAGACGCAAAAGGCTCCAGCCTTCCTCTGCGTTGGGCCCCCCCTTGACACGAGCCTCGCGGAATGGAGAAAGAGTTGGCCTTCTAGCACTAAATCTCTCATTGTTTTTGCAAATGAGCTGTCCAACTCATGCTACTGTGAATGTCGTGTGAGGTTTTCACTAGATGTAAAATAAAAAACAGAGCAAAAAATCCAAAAGAACCCAAAAATTATTGTAATTGTTTTATTTTTTATTTTTTGCATGATGATTTTCTTTGTTGAGACTCGGGGATGCCTTCTGATGCAAAAGGCTCATCGCGTTGGCCAGAAAGAGTTGAATTCAGAAAGAGTTTTTCTCACTCGAGCTGTCAGAGATACAAGCGGAGCCAGCCTGAAGAGGGAACAGAAACGGGCCACAGCTCAACGGTCTGCCTGCGGGCCGCTCTCAGACAAAGCACGATCCAGCCTGCCTTCAGTCGCTCCCCTGCGCGATCCAGCCTGCCTCTCATTCCCTCCCCTGCACGCGTGTGTGCCTCAGACGCAAAAGGCTCCAGCCTTCCTCTGCGTTGGGCCCCCCCTTGACACGAGCTTCAGTGTCTTTACTCCACACGGAGCCTGCCTGCGGGCGGCTCTCAGACAAAGCACGATCCAGCCTGCCTTCAGTCGCTCCCCTGCACAAATCCAGCCTGCCTCTCATTCCCTCCCCTGCAGGCGTGTGTGCCTCAGACGCAAAAGGCTCCAGCCTTCCTCTGCGTTGGGCCCCCCCTTGACACGAGCCTCGCGGAATGGAGAAAGAGTTGGCCTTCTAGCACTAAATCTCTCATTGTTTTTGCAAATGAGCTCTCCAACTCATGCTACTGTGAATGTCGTGTGAGGTTTTCACTAGATGTAAAATAAAAAACAGAGCAAAAAATCCAAAAGAACCCAAAAATTATTGTAATTGTTTTATTTTTTATTTTTTGCATGATGATTTTCTTTGTTGAGACTCGGGGATGCCTTCTGATGCAAAAGGCTCATCGCGTTGGCCAGAAAGAGTTGAATTCAGAAAGAGTTTTTCTCACTCGAGCTGTCAGAGATACAAGCGGAGCCAGCCTGAAGAGGGAACAGAAACGGGCCACAGCTCAACGGTCTGCCTGCGGGCGGCTCTCAGACAAAGCACGATCCAGCCTGCCTTCAGTCGCTCCCCTGCGCGATCCAGCCTGCCTCTCATTCCCTCCCCTGCACGCGTGTGTGCCTCAGACGCAAAAGGCTCCAGCCTTCCTCTGCGTTGGGCCCCCCCTTGACACGAGCTTCAGTGTCTTTACTCCACACGGAGCCTGCCTGCGGGCGGCTCTCAGACAAAGCACGATCCAGCCTGCCTTCAGTCGCTCCCCTGCACAAATCCAGCCTGCCTCTCATTCCCTCCCCTGCAGGCGTGTGTGCCTCAGACGCAAAAGGCTCCAGCCTTCCTCTGCGTTGGGCCCCCCCTTGACACGAGCCTCGCGGAATGGAGAAAGAGTTGGCCTTCTAGCACTAAATCTCTCATTGTTTTTGCAAATGAGCTCTCCAACTCATGCTACTGTGAATGTCGTGTGAGGTTTTCACTAGATGTAAAATAAAAAACAGAGCAAAAAATCCAAAAGAACCCAAAAATTATTGTAATTGTTTTATTTTTTATTTTTTGCATGATGATTTTCTTTGTTGAGACTCGGGGATGCCTTCTGATGCAAAAGGCTCATCGCGTTGGCCAGAAAGAGTTGAATTCAGAAAGAGTTTTTCTCACTCGAGCTGTCAGAGATACAAGCGGAGCCAGCCTGAAGAGGGAACAGAAACGGGCCACAGCTCAACGGTCTGCCTGCGGGCGGCTCTCAGACAAAGCACGATCCAGCCTGCCTTCAGTCGCTCCCCTGCACAAATCCAGCCTGCCTCTCATTCCCTCCCCTGCAGGCGTGTGTGCCTCAGACGCAAAAGGCTCCAGCCTTCCTCTGCGTTGGGCCCCCCCTTGACACGAGCCTCGCGGAATGGAGAAAGAGTTGGCCTTCTAGCACTAAATCTCTCATTGTTTTTGCAAATGAGCTCTCCAACTCATGCTACTGTGAATGTCGTGTGAGGTTTTCACTAGATGTAAAATAAAAAACAGAGCAAAAAATCCAAAAGAACCCAAAAATTATTGTAATTGTTTTATTTTTTATTTTTTGCATGATGATTTTCTCTGTTGAGACTCGGGGATGCCTTCTGATGCAAAAGGCTCATCGCGTTGGCCAGAAAGAGTTGAATTCAGAAAGAGTTTTTCTCACTCGAGCTGTCAGAGATACAAGCGGAGCCAGCCTGAAGAGGGAACAGAAACGGGCCACAGCTCAACGGTCTGCCTGCGGGCCGCTCTCAGACAAAGCACGATCCAGCCTGCCTTCAGTCGCTCCCCTGCGCGATCCAGCCTGCCTCTCATTCCCTCCCCTGCACGCGTGTGTGCCTCAGACGCAAAAGGCTCCAGCCTTCCTCTGCGTTGGGCCCCCCCTTGACACGAGCTTCAGTGTCTTTACTCCACACGGAGCCTGCCTGCGGGCGGCTCTCAGACAAAGCACGATCCAGCCTGCCTTCAGTCGCTCCCCTGCACAAATCCAGCCTGCCTCTCATTCCCTCCCCTGCAGGCGTGTGTGCCTCAGACGCAAAAGGCTCCAGCCTTCCTCTGCGTTGGGCCCCCCCTTGACACGAGCCTCGCGGAATGGAGAAAGAGTTGGCCTTCTAGCACTAAATCTCTCATTGTTTTTGCAAATGAGCTCTCCAACTCATGCTACTGTGAATGTCGTGTGAGGTTTTCACTAGATGTAAAATAAAAAACAGAGCAAAAAATCCAAAAGAACCCAAAAATTATTGTAATTGTTTTATTTTTTATTTTTTGCATGATGATTTTCTTTGTTGAGACTCGGGGATGCCTTCTGATGCAAAAGGCTCATCGCGTTGGCCAGAAAGAGTTGAATTCAGAAAGAGTTTTTCTCACTCGAGCTGTCAGAGATACAAGCGGAGCCAGCCTGAAGAGGGAACAGAAACGGGCCACAGCTCAACGGTCTGCCTGCGGGCGGCTCTCAGACAAAGCGCGATCCAGCCTGCCTCTCATTCCCTCCCCTGCAGGCGTGTGTGCCTCAGACGCAAAAGGCTCCAGCCTTCCTCTGCGTTGGGCCCCCCCTTGACACGAGCTTCAGTGTCTTTACTCCACACGGAGCCTGCCTGCGGGCGGCTCTCAGACAAAGCACGATCCAGCCTGCCTTCTGTCGCTCCCCTGCACGATCCAGCCTGCCTCTCATTCCCTCCCCTGCAGGCTCGTGTGCCTCAGACGCAAAAGGCTCCAGCCTTCCTCTGCGTTGGCCCCCCCTTGACACGAGCCTCCGTGTCTCTACTCCACACAGAGCCGCTCGTGATTTTTGCTTCTCACAAACCGAGCCTTTCCGTCAAGCTTCATGTGCTGACGGAGGGGACAGGGTCCGCCTGCGGGCTGCGCTGCAGCTCCCGTGAATTTGCTTCAAAGTCAGAACGCTTGTGTTCGGAAAGGGTTTTCTCAATCCGGCTGTCAGAATTACATCCCGAGGCAGCCCGGAGAGGGAACAGAAATGGCCCAGAGCTCAGCAGACTGAATAGAATGTCGGTCTTAGAGCTCTCCGCCTGAAGCTATTGGGAATGTTCTTTGAGGTTTTCAATGAGTGTGAAATAAAAAAATTAAAAAAAACAAACAGGACAGAAAATCCGAATGAAAACAGAAATTGTTTGTTTTTTGTATGACTTCTCCAGCCTGCCTCCTGCCTCTGAGTCGCCCCTCCCTGACACAGAGCTCTGTGGCGTGTGACTCGTCTGAGAGGAAGTCTCCAGCCCGCCTCTGAGCGGGCTCCCCTCGACAGGACGCACAGCTCCGTGGCGTGTGACTCGTCTCGACCAAAGGTTGCAGCCTGCCCCTGAGTCTGCCTCTCCTGACAGACGCAGGGCTGCCTGGCGTGTGGGTCGTTTTTGGAAAGGTTTTTTCTCTCTCGAGCGGCCAGAATTACATGCGGGGCCAGATCGGGGAGTGAACCGAAACGGCCCAGAGCTCAGCAGAACGAAGAGAAAGAGTTGGCCTTCAAGCAACAAATTTAAAGCTATTCTGAATGTTCTGTGAGGTTTGCGATGGGTGTGAAATAAAAGAAAAAAAAATGAAACGGGACAGAAAATCCAAACGAACACAGAAATTGTTTGTTTTGGTATGACTTTTTTATTTCAACCCAGGGATAGCTCAGCGAAATGGAGAAAGAGTTGGCTTTCCAGCCCCACACCTGAAGCAATTGCAGCCCGCAGAGCTCAGTGGAGTGTGACTCTTCTGAGAAGTACCCAGATTTTTGTTTTGTTCTTGTGGGCATACAACGGGGAACAGAGATGCTTCAGAGCAGGCTCAGAGACCCCGCCGAGCTTTGGAGAGCGATAAAAAGAAATGAAAAGCAAAAGAAGCTGTGCTTTTTTTTTTAAAAAAAAAACGGTGCTTAGAAAGGCGACTGGTAGTCGTGCGAAACACTTTCGGTGCTGCTGTTAGATACCGCACTCTTCATTCTGTTTCAGAGTCTGCCCATCGGAGTCCTCGCTGTCCCCAGCCACGCATTTGAGAGGGAAATACCGCCGCCCCTCACTACGGCACGCTGCCCCACGAGTAAATCCCACGCTCGAACAGTCAGGGGAAGAGCCTCGGGATTTACATTTAGGGCTGACCCAGGCTGGAAACCAAAAGGGCCCAGAACTCCGTCACGAGAGGAGAGGGTTGGCGTTCGAGCAATAGGTTCAGAAGCTATTGCAAACATTGTGTGTGGTTTTCACTGGCTGTGGAATAAAACAATAACAAAACGAATAAAAAAGCCACAAAGACACCCAGAATTGGTTTTGCGTGGTGATTTTTTTTTTATTACAGCATGACTTGGAGACGCTCTCATAGACAATAAAATGGAAAAATACAAAAGATTTGTCCAGCGAATCGCTCAGATGTTCCTAGTCAACGTCTCCGTCGCTTGTCAAGGCTCTCAGAGCAGACTGACCTGGAGGTCAGCCGTTTGCGCGAACGGCCCATCCCTCTCAGTCCAGAAGTCCTCACTTCGTGCCGAGTTTCACCTGCGCGAGACTGGGTCGAAGGCCACGTTCTCATCTCCAGAGCGGCGCGACCGTCGGCCTTGCGCAAGACGCTCACCGCGCGGGCCAACCTTCGCGATCTCATAGGCGCCCTGGACGCGTCCTCCCCCTTGACCACAGTCATGGCCACGGCGTAGTCCCGTTTCAGGCTTTCGACGGTGAACGCATCATGACCGTGCAGTCTGTTGAACACCTCGCAGGCTTCCAGCCACTCCCAATCCGGTTCCAGCTCGACGACGGGCCGGCGGGTGCCGTCTTCCTCCCTCAGCAGAATTCGCTCCTGGTGGTACACGGTTCGCGTGGCGCAGAAGGAGCTCAGGTTTTTCACCGGCAGGCCCGAGTACTCCGGCGAGTAGACGCTCAAGCGAGGCCCGTGAAAAGTGTCCGCCGGGCCTCTCTCGGACTCCCTCTCGTGCAGAGGGTCCAGAGATCCCCGCGGCGGGTCGTCTCCCCTGAGCCTGAAGGCTCTCGCCACCAGCCCTCCGTAGTACAAGGGCGCAGTGCAGCGAAAGAGCTGTCCCCCGATGGCGCATTTGTTGAACGAGAGCTCGTTCAGAGGATCCACTCCCGCCGTCGCCTCGAGTATCAGGGAGCGAACCGGGTCGTCGCCGAAGTCCAGGGAAAACACCAGTCTAGCGCTCCGATCCATCTCCTCGTCCCCGTCGGCCTGTGCGGTCCCGAACGCGTTGGTCTTTTCGACCGTTTCGTTGTCATAGGCGTCCATCATCGCTTCGCCCAGCTGGTCCCAGAAGCCCCGGTGCGCCTCGGGCGCGTACAGAGCCAGCATGTCGTAGACCGCTTCGAGAGAAAGGGTGACGGAGCTCACCTTTTTGGGCCGAGCGTGTCCACGCCTGCCCTGCTGCGTGTTCTGAGAGGGGGCGCATTTGTACGAGCAGAGCCTGCGGCTCCTGGGACCCGTCCCGCCACGTTCGGGAAACGTGCAGTTCGAGCAAAGCTGGAGCATTTCGTGAGCGGCGTCGTTGCCGCCTCTAAATTCGGGGCCCGAAAAACTCAAAGAATCGACGCCCGAAATGCACATCTGACCGTCCTTGACGGCGGTCTTCAGGCCCTTTTCCCGCACCTGACAAAGAAGGCGGCCCAGCGCCTTGCACGCGAAGCGTCCCTGCGCGTCCAGCACGCGGGGGCAAATGTCCGGCAGGCAGGCGGCCGCGCAGAGCTTGAACGCCGCGTTGGTCTCCAGGCAGATCTGTCCGAAAGACAGCCTGTCCAGGGCCCTCAGTCTGTTCCTGTTCAGCTGCGTCCAGAAGCCGCGGAGGTCCGGGAAGCTCCCCTCGTCTGGCACCTCCGTCCACGGAGGGACCCACACGTCGAACACAAAGTGGCAGGCCAGTTTCATGGCCTCGGCGAAGACCAGCTGGTTTATGCAGAAGGACACCCGTCTGCTCAAGGCTCCCGCGCACACGACGTGACTGGCGTACATGGCCTCGACGCAGGCGTCTCTGGCCGCGTCGAACCTCCTGTCGAACTGCATGATCTCGGACTCGGCGATCATGGTGGCCGACTGCACCAGGTTCTGCCTGTACAGGCAGACGGCAGCCACCTTGTCCATGGATCGCTTCTCCACTGTGTCCTGCAGCTGTTTCGAGCTGCGCGTCCGAGTCACGTGCGCCGAGAACTCGGATTCCATGATCACGCAGCGGTCGGCCCAGGCGTCGCTCACGAACCCCAGGGTGTTGGTGTTCCACACGAACCCGCAGTTGTGCACCGCGTGATACCTCACGGTGTCCACCTTTCCGCTGCACGCGTCCTTGCCCACCACGTCGCTCTCCAAGACGCTGGTGTCCAGCAGGTTCTTGAACGTGTTGGGTATCACGCTGGACTCCTTGTCCAGGGCCTTTAGGTTTTTCTCGTGGGTGATGTGAGCGTCGTCTATCATCACCACGCAAGCTTTCCTCTGTTGCTTGTACTTGAAAGCTTGCGGGGTGAAGGACGTGAGCGTCTCTATGCAGCCCTTCACCTGCCTGAACTGGCAGTTCAGCACGTTGTTGGCGTAGCTCTTGCCCTCCCCGGGCCCGGTGACGTTGAACAGCATGATCCGTTCGATCGTGTACCTGGGCGCGGTGTTGGTCACCACGTAGTTGAAGGTGGTGGAGGCCTGAAATAGCCTGCCCACCTGGAGGCTGTCAGAGAACATGTAGCGCACCAGCGCGTGGTCGTAGACCTTCACCGGGTTCAGCGAGCGCGGGTCCTCGGCGTAGTCGTCGTAGTAGTCCTCAGCCGGGAACTCCAGGCACAGCTCCTCGTGTATGTCGGGGAGAGCGCGGCCGAGAGACAGGCGCGAGTTGAGCATCCCTTCTCCCATCAGGTCCCGGAGCCCCGCGTACAGCGCGTCGGCGTGCGAGGAACGGCGCTTCGCGAGGATGTCGAAGACCATGTTGGCTATGCTCTCGAAGTGCCTGTGTCCTCCGTATTTCGTCTTCATGTCCTTGCTCAGGCGTTCGAGTTTTCCCAGGTGAGGGTACAGGTGCGCAAAGTAATGGTTGTAGTCGCACCTGCTCACGGAGAAGGGGTGCTGCTCGCACACGTTGTAGAAGCACGCGTACGCAGTCTGACAGTCTTCCCGGCACCTCCTCCCTCGACGATCCTGGTCGACGGCCGGGCCGGGCCGGGGGCAGGGGCAGTGGCAGCGGCCGCCCGTCAACAGCCGAGCGAGGTGCCGGGTCCTGCGGTTGGCCCTGATCTCTCGCAGCGCTCTCGAGATGCGAGGCTTCGTCACCGGCATGTGCCTGTGGAGCATGGAGTTCAGGAAGGCGTCGGGTTTGTCCCTGTCTATAAGCCTTTCGATCGAGTACCTAAACACCAGGAGCCTACCCACGCAGACTTGGGGCGCTGTCCCGCCCGCGAGGGCTCGCGTGAAGGCTCTCACCTCCTCCAAGAATCTTGCGTCGTTTGGGATGCTCGAGCTGTACCTCTGCACCACTTTGTGCCTTCTCCAGTTGTCCTCTGCGAGCCTCGAGACCAGGCGCTCGAAGAGTTCCTTGCCTTGGTCCCGACTCTCGGTGTCCGTGATCCTCCCTATCGCCTCGGCCAGGGACTTCAGCGTCAGACCGGTGATCGCCTCGGGCAGCGCGGTCGTCTGCTTTCCGCCCTGGCAGGCGGGCACGTACATCGAGCCCTGCAGTTCCTTGACCTTTTTCCGATCTATCTTGTCGGGGTTCAGCGTATCGCTGCGAATGTCTAACCACTCGAACGCAGGGTTCAGTTCTCCCTTGGGGTCTCTCATGACGATCATAGCGTTGTTCAGCGACACAGCTTTCTGCCTGACGAGCTGAAGTCTCATGAAGGCGTTGTAGGCCTCCTCTCCAAGCTCGTAGTCGATGGCGGTCCAGTCGTGTGGCTCCTCGTCGCCGTCATCGCCCTCGTCAGGCTCGCTGTCCACACTGGTGTCGGAATGCTCGTCTCCGCTCGCCCCGGGACTGCGGAACACGCTCGCGTCCGCCTCCACGAAACGCAGTAGACCACCGCCGTAAACGCACTCGGCCGGGTCGCCGTCCTCGCGACCGCGACGTTTACCCGACTCGCGTCCAGCGGCCACAAAGCTAGAAATTCCGGGAGAGTCGCCCCCGTTCATGTCCAACACGAAACAGAAAAGCCTTCCGTGCGCAAAGTCCTCCCTGACGGGGGCCGACATGCTCGAAAAGTCCGGGTCCTCCAAGGTCAACTGGAGGACTTGTCCTTTGCAGCAATAGGTGAGGTAGAGGAGCAGCTGCACCAAAGACCTTTCGCAGGGCGGCAGAGCCCGAAAAGCCAGCTCGACCGTCTCGTCGTCGTGCAGCATTTCGGTGTCCAACGCGAGGAACAGAGCTCTCCTGTCGGTGGGGAGTTCCACCATTCGCACCACTGCGGTGTTAGATTCCCTGTGGGGCAACGCCGCTCGCTCCTTCTGCTGGGCCTTTTTGTCAGACTCCATGCTCGTGGTGTGCGCGAACCTGCTGCCAACACTACATCTGGATCTGCGTGTGGCTCACTCACTCACGAGCTCATCGGTAGGCTGGCCAAGTGAGCAGTCTGACTTCAACTGAGGCGGTGGGAAACGCTCCGAGTCTGGAGGCAGGGCATCCCCGTCAGACTTTGCTGTGGGTTGGACACTTTCAGAGGCGGCCTCTGGCTCACTCACTCACGAGCTCATCGGTAGGCTGGCCAAGTGAGCAGTCTGACTTCAACTGAGGCGGTGGGAAACGCTCAGAGTCTGGAGGCAGGGCATCCCCGTCAGTTTTTTGCTGTGGGTTGGACACTTTCAGAGGCGCTCACAGCCGGCCTCTTTTCGATCAGATTTTGCTGTGGGTTGGACACTTTCAGAGGCGGCCTCTGGCTCACTCACTCACGAGCTCATCGGTAGGCTGGCCAAGTGAGCAGTCTGACTTCAACTGAGGCGGTGGGAAACGCTCAGAGTCTGGAGGCAGGGCATCCCCGTCAGTTTTTTGCTGTGGGTTGGACACTTTCAGAGGCTGCCTCTTTTCGATCGGATCGTTTTGCTGGCGGTCGGGGCTGGTCTTTGCTACGTCGGAGATTTTAGATCGTGGCCGGACCCTTTCAGCGGCGGTCGGAGTCCTTCTGTGTAGCAAGGGGAACCTGTGTTGAGAAGAAGAAAGAAAAGAGGTGAATAAGAAAGAAGAAGAAGAAAATAGAAGAGAAAAGGAATTTAAAAATAAATAAAATAAAATAAAAATAAACCAAACACCTTGTGTCCAGTCTAAGTTCACTGTACCCCCCATTTTTTTTTTTTTCTGAGGAGAACGATGGATAGGCCCATTCCTTTCGTGAATTTGTTCCCCGACATCTTTCCGAAACGTAGAGCAGTATCGCCCTCGGAAAGAGGTTTGATCGGGCTCATGGTCAAGTCTGTGATGTTTCACAGGTTGGAGGAGGCACTCTTGTGCAGGGGCTTGGTGCTGCAGGCTCACAACGGCACCACGGTGTACACCACAGTGTGTTTCAAAGTGGTGGGCATAATGCCCGTGGTGGGCTATGACTTGGAATTGGACTCTGACCAGGGCGACGCCTGTGAGAGCTGGGAGCGGGTGAGTCGAGAGTGGCGCAGACACTTTGCTGCGGAGCCGGCTCACGTGAGAGTGGTGCACGACGACGTGAAAAGGGAAGTGAAGGCCGCTGCGTTCCCGCTGGGGAGCATAGCGCTGGCCAAAAAATATATGGAGACCGTAAAAGGAGCTCTCACGTTTGGGGATTTCCACCCAGAGAGCGGCTACTACGTTGCACGGGACGGCAACACGCCGGCCCTGTGCTGCGATGTCATGTACGGACGAGTGTATTTCTTGCCCGAGGAAAAGTGTGGCGGGACCCTGGTCCCAAGCGAGCTCGTGTACGACCACGAGAGGTCCGAAGAGGAGGCCAAGCTGTTTGACACCGTGCACGCGCCGCACGTCTACAGGGCCGCCTGTCTTGACATCGAGACCGTGGTGGACGAGGCCTTCCGCGATCGCTCCCTGAGGTGCGAGTTTTTCGCCCACAGGTTCCCCTACTGCACGGAGCGCACGGTTTCCGATTTGACGGCGTACAGGAGCAAACTGGTCAAGATCCTGAGCGACTTGAAGAAAGGCCCGCTCAGAGGGGCTTGTCGGGTGTCCATACCGGCCCTGGCCAGTGACATGCCGGGACAGGAGCACGAGATCACATGCGTGTCCTTGGTGCTGATGAACTCGCACCTCCCAAAGCCCGAGCCGGGGAGTCACAGGAAACAACTGATAGTGGTCTACAACAAACTGAAGGTAAAGGGCCAGGGACGACCGAAACCCGATGGCGCGCTCGTGGAGGCCGTGGGACTGGAGTCCGCGTCCAGGATCCTTTTCTACCCCTGCGCCGGAGAGCTCGCGCTCCTAGAGCAGACCCTGCGGCTGCTCGATCGCCACGGCGTGGAGCTCCTGTACGTGTACAATGCGGAATTCGACCTGAGAGTCATCGACCAGCGCGTGCATTTCTACGCGGACTCCAACTACGCAGAGCGATCGGACGAGGATACCCGCAGAAGGTGCGCTGAAATCCTCCGGTCTTGGCACGGGCTCTTTGTCACCAGGCACCTCTCGGAAGACCTGCCTCCCGTTTTCCGTTTCGAGTCGGTGCGCCACTTGGAAATCTACAAGGAGATGCTGACCGCCGTGGGCTCGAGCCTGACCGGAGGCAAGCTCACCGAGCGTGAGGTCGAAGCGGCGTGTCGACACGTGGACAAGTTCAACAAGGACAAGGGCAAGCTGGGCCACTTTAAGATGATCGGCTGCGGCATGACAGTCGTGGACCTGTACAGGATGGCGGGCACCAGGGAGATCAGATTCGCCTGCACGAGCATGAAGCTGAACGACGTGGCGCCCTTCGTGATTTCCAGAGACCGAGAGCTGCGCGGACTGCCTCCCAAAGACCCACGTAAGCTGCGGAAGCTGACCGACGTGCCCTACTCGATGATGGACGGCATGATCCACCGCGGCGGGACCGAACTGTTCGCCGTGCTGCTGTACAACTTGGTGGACTCGCAGCTGTGTTCGAGGATGGCCAAGGCGCTCAAGCCCGCGTCCGCGCTGTTCCACAGGTGCAGGATCACGCTCAACATAGACGTGGTGGTGCACGGGCGGGGAGACAACTTTGGCGGTTTCGTTCAGAGCATCCACTCGGTCCAGATGCCCCAGCTCAAGTACGTGCTCGACACTCTGAGGGTCAGGGCGGGACCCTCGGGCAGAGAGCTGAGCAGCCGCGAGCCCTGGGACGCCTCACCGCCGGGGCTCGACGGAGCGGGCGAGGACACGTGGAAGGGAGGGTCCGTGTGCGAACCCCTCTCGGGCCTCCACTACTCTGGGCCCGGCATGGGCTTGGAGCTGGCCTTCGATTTCGCCAGCATGTACCCGTCCATCATGTGCGCGCTCAACATTTCTCCAGAGACCACCGTGCCCTGGCCTCCGCGCTCCTTCCCCCACGATCTCTCCGGATGGGTCGTGTACAAGTGGGAGGCCGAAGGCTTCGAGTACGCGACGCTGATCCTCCGGTACGACGCGGACCGAGCCGTCTTCGAGCGGGCGCCGGCCGTCTTCTCCTCCTCCGTGGAGCATTACCTCAACAGGCGGGACGAGTTCAAGGCCAAGCTTAAGGACCCGGCCCTCTGCGACGCGGAGCGAGCGTACTACAAGGTGCAGGAGGCAGAGTGCAAAGTCATGGCCAATTCGTTTTACGGGACCGCTCCCCCACCCTGCGGGTCCCTCATATCGGGACACGGCAGGAGACAGATATCGGTGGTGAACGACTGCGTGTCGACTTTTTACAAAAACCGCTGCCCGGTCATGTACGGGGACACGGACAGCGTGATGGTGTCCGCGGGGTACGGGCCGGACGACCTGCCCGAGAGCGACGTGTCGGACGAACAGCCGGGCGACGGGGAGTCCCCGGAGCTCGAGACCGAGCGGCTTCGGAACTTCGCGGCGGCCTCCCTGGCGGCCTTGGGGGCGAAATTCGAACGCGCTGCCTCCGAGGTACCGGGTTTCCTCCGATACGTGCACCTGGCGCTGGTGGAGGACACTCTGAAGAGGATGTACACCATAGAGAGGGGCAACGAGCCGGTGGCGGTGATCAGAGACCCCGAGGGCGCCTTCACGGAGGAGGGCTACCCCGTGTACGTGGCGCAAACTCCGGACTCCCGGAGCCTCCTGGACGTGACGAGGCCCTTCGTGAAGGACCGGCGGGTGAAGCTGGAATACGAGTACAGCAGCTCGGTGTACTGCCACGTGGCGAAGAAGAGCTACGTGTCTCTCACTCACAACCTTGATGGGAGGGGCCGCATGTCCTCCTCGACGGTCAAGATCAGAGGACTCTCCGCTGTAAAAAGCCTGCGCTCGCCCTGCGATTCCGCCGTCGCGGACACTTTCGTGGCCTGCGTCATGAGGGGAGACTGCGTCAAGCTGGAGCCCCACGGACTCTCCTGCTTCTCCACCCTACCGTGGCATCGGCTATCGGAGGGGGATCTCGTACTGTACCCGGAGAGCGAGCTCACCGTGGACGGCCGCGGGCGGTGGGAGCAGCTGGATCGAGCGCAAGCCCTCCTCGTAGGCCACAGGGTGCTGCGCGTAACAGAGCTGGAACTGGACGGCGGGTTTTTGGCCGTCTCCGTCACGTTGGCGAGGCCGGGTTCCGGCGTCGTCACGGCAAGAGCCCTGTACAAGGACGGAACGTACTGCATGAACCACCTGTTCTCGAGCAGACACGGAGTGCTCAGGGACCTGCTCGCGTGCCGAGCCTCCGAGCTCATCGCGTCCAAGATGGGAGCGGGCTTCTTTCCCTGGAGCGCCCTCGTCAAATCGGCGAAAAACAAGCACTTCAGCCAACAGACGCTGGAACGTTTCAAAGCGAGCAAGTCCGGCGTGAAGACGACGTACGTGGAGATCGTCCGCACGTGGCTGCAGAGGATAACCGGGCTCTCTGTGAAACCCGTGGAGTGCGAGGAGTTCTACAAGTGCAGCCCCATCGAAGCCGCCTTCTACAGGTACCCGCTCAACCTGCAGGCCACCTCGGGGTGCACGACCGCGATGTTCGGAGGTTCCCTCGCCTGCCTCTCGGACAAACACGCCCGTGGCTGCGACGGCGAGGCCGGCGCCCGGAGCGCCTCGGCGGGCCGTTTGGTCCCTCACCCCTGTCAGCCTCAGAGCCAGTGCTTCGCCGACGCCAGGGTCTTGACGGCGCACAAGGCAGACCGTGAGCTCGTCGGCCGATCCGGGAAGCTGGTGGCCCACTGCATCGTGGACTACTGCCTTCCGCGACGCATGTACGGGAGCGGCGCGGACGAGCTCGAGATCCTGGCAGACTGCAGGAGGCACCTGATCCTGTCATTCTCCGCCGTCCGAGAGCGCCTGAGCAGAGCTACGGCCACGTTCAACGCGCTGATGAACGTCTGTCCGGAACACATGGAGCCGGCGTGCGGCCTCCGCGAGCTCGAGCGCCTGAGGGCTCTCCGTCGGGCTGCGCCTCGCCTCACGGGGGACAAACTGGAAGCCTGTCGCAGGGTCCTGGAGGAAGATCTCGCGCTGGTGCCCCGTGAGGTGTACGCCGGCCTGATCGGAGAGCTCGGCCGCTCGCTGGCCTTGCTGACTCGCGAAGGCGTCGTGCGCGTGGGAACCTCGGACGAAGGCGAGGGGCTCTCGAGCGAGCGCATAGCCCTCCGCCTGCCGACGTGCCTGTTGGTCGATGCGGGCCTCGCCGGCTCGGAGGGATCGCTGTCCATCTCGAAGAGCGAAGCCTCGGAGAGGGCCTTGGTGGACCTCGCGGGGCTTCTCTACCAGACGTTGCTCGCGCTGCACGTGAGATCGCCCGACGCGTTTTCCTCTGTCGTCGCCAGGGAGCCCGATTCGACGCTGCGCATCATGCCGTACACGACAGAAGACCCCGATGCCCTGAGAGCCTGGATAGAGGACTTCAAGAGCAAAAAGTGGCTCGTGCGTCCAGCGCCGCCAACGGGACAGAAAAGGACGGCCCGCGACAGGGCCTCTCTCGGAGGGACCGCGGGAGTCACGTATCACTGCGCCGGTTGCAAAGACTTTTTCAGAGACCTGTGCGCAAACAAGGTGTCGGGCCGGACGCTCCTGCGCAGTGTGTACGGAGACAACGGTAAGAGGAAGCTGGGGCGTTGCGTCAACGAAGCCTGGTGGCTCCGTTGAGAAAGGGGACGGCGCCCGAGCGGCAAACGGGTCGCGGTCCGGGGACGTGAACTGGGCAGACTAACTGAACCGAGGTGCGGAGGACCCCGAGCGAGCGAGCGACCAGGAGCGGACGAGATGGCCTTCAGTCAGAAGACCTACGTCTTTTGTCACGACGTGGCTAAGGACAGCGTGTCGAAACAGCCCCTCCTGTTCGCCGTCGACCTGCGGGATCTCATCTCGCCTTTCGAAGGATGCAGCCCCATGTTTGTGATCGAACAGATGAGCTTGCGGGCGTACAAGAGAGACACCTTCGAAAGGATACCGGCAAAGTTTGCGGTGCTCAACTACGCCAAGAGCAGGGTGGTCACCAACGACCCCTCCAGACTCTCGTCCGCGTGGGAAGTGGAGTTGAACGGAAAGGATGTCCGGATCAGGGCGGCGGGGACAGACACTGATCCTTTTTGCCGCACGCCGTCCACGCACGACGACGACAACAGACAGGCTCTCTTGAACGTTCTGGCCTTCATGATGTCGGGCGGGGTGCGAGCCTCGGATGGGGCGAGGCGCTCCCTCGACGCCATGAAAGGCTGTTTGTCCTCGGAACACTTCACCTACGCCTGCGAGCTGTGCAAGGGACAATGTGAGGCGACGGTCATCGTGACCCAGCCCGGCTACCCGTCCCTGTCGTTGCCCTTGTGCGTCGACGGCTACGTGTGCGTGCCCGAGCGGTCGGGCTCGACGAGTCCGAAGTCTCAAACGTACAGGAGTGTGATTTCGCTCCTCAGGACTGCGTACGAAGACAACACGAGCCTCGTGGACCGAGCGATCCAGGCCGCGTTTGCGAACTCGGGGTTCGGGCGTTATTTGGAACGGGGCAACGGAGAAGTGGAACTGTTTCCCAACCCGCTGATAAACTTTGTCGTTTCCCTGTATGACACGTTGAGCGACCAGGCCGGCAATTTCGTGGCGGTCGACAAACACGAGCCCGGTCTGAAGGTGCTGGTCGAGAGCCCCGCGGAGAAGGTGGGACACGTGACGGGCTCCCTCACTCTCACACTGCTGTACGGTCAGAGCGTGCTGGACGTGTACAGCAACGTGAAGGCACGGCACCGAGGCACCGACTGCCCACAGGACCTGCTGGACATGCACACGGCCGTGACTCGGCTCGGCTGCGACGCCTTGCTCAGACGATTCCCCTTGGACTTCTGCTCTAAGAAACGCCACCTCACCACAGTGGATTTGTGCAATTTTGACAACGACTAAGTGTGTCCCGTGGTTTATTTGAGGGTTATGCTTTATTGTGTGTTACCGGTTGCACTGTGCTCTAAACGCCAAGGTGACAATAAAAATCAAAGACAGAAAGAATATGTTTGGTCTCACGCACTCATTTATTTTGTGCACACAACCACATGGACAGAGAAATGAAAACGAGAAAAAAAATAATAACGCAGCCTCTCGCGCTGGGCAGAGCTGACCCACGGAGGCATCTAAAGGTGAAGGTGACAGCACAATTGTCTAATATCATGTGCAGACATTCACTTGGAAAGAAAAATCAGCCTTTTTAGCCGGCTGAGCCCGTACACCAGGGCCTCCATGTCCATGTGATAAGCGAGGCACTTTTTGTCCCTCGGTCCGCACACCACGGTAAACCCACGGATGCCGAACACGACCTTGCACTTGTTGATGAGCAGTCCGTAGCCCCCGTTTCGTTTGCTCAAGTACATGATCTCGAACAAGTACCCGGGACCCCTTTCTTCCTTCACGTCCGTCAGAGCGATCATGGCGCTCGGCCTCCTCTGTCGCTGCAGAGCCGTGAGGGGATACGTCAGCTTTGGCACTTGGGCCAAGTTGGTGTACGTACCCCACCAAACCTTGCCCATGGGGCCTCGTATCAGCCTGTGCAGCCGCTCTGGTATCCTCGCGTCGGCGAAAAAGCTCCGTTGCGAGGACGTCACGTTGGAGGGCTTGCGAGCCACCGTTCGCTGGCATCCCAGTAGCAGCACGATGTCCCTCGGGTCATCGTAGTAGCCCTTGAGCTCCTTGCACACGTAAAGTCCCCTTTCCATTGCGATCTCCGTCGTCAGCACTGCGTCCGAACTGCCCTGCATCGTCACGGAGCACAGCGCTCCGATCTTCGGCTCCAGGGGCTCCGAGACCACGACGGCGCATCGCCCCTTCTCGCTCCTCAAGAACGTAGCTATGTCATCTCGAGACACGGAGCCCCACCAGCGATCGTCCAGCCAGTTCAGGAAACCCTTCCAAGAACGCATGACGCTCAACCAGTTCTGGACGAGCGTGTCGGAGTCAGAGTAGAGCTCTTCCATGTTCACTTCAACTGCTCTCCTCGAGAACATGGTGCTAGGTACGAGCAGCTGGGAGCCATCCTCCCCGTTGATGATACACTCTTCTTCTTTATCCATTTCTACATCTTCATATTCTCTCTCTTCTTTTTCTTTCCTTCCTTCCCCTACTTTCTCTTCGTCCGCCTCTCCGGGTTTCTGAGACGTGGCGAACTTTGAATCCCGGAGCCCTCTCGCGATGCAGCGGAGCGGCTCTGAGACTGCCTGACGGCACTCGCCGACAAAGGTGTGGCGGCAGAACCCATAGCAACCCGAGCCGCTCGGGTCCTTCACGCACACGATGGGTTCGTAGTGGCCCAACTGGTTCTGCACGTATATCCCGGGCAGCTCGTTCGACCGAGGCCTGCCGTCTGGACTGTAGACTACCCACCCTCCGTGGTTGTGGGTGTACACGTTCACGTCCCAGCCGTTGGCCAGCGCTGCGATTTCCACCTCGGTGGCCCAGACACCCCGATCCTTCGGCCTCCTTTCGAGAATGTACTGCTCCACGCTCGAGTACTGCGAGCGCAGCAAATCTCTGTATTTTTCTTTATTCGAACTCATTTCCCTGACGCACCAGCTTCTGATCTTGTAGTGGTAGTCGTCCCTGCCGCAGACCAAGTAGCTGACGGCCCTGAAGAAACAGTTGCCGTCTCCCATCACCGGCACCGTCGCGCAGGGCCGTCCCAGAGGCACGGGTGAAAAATTCGGCCCGCGGCACAGAGCTCTCGGCTTCTCAGGAGCTGCCACAACGTACGCAGCCAGGTCGAGCAGCGTCGCTCCCCTCACCGGATCGAAGGTCATTTTGTTCCCCGGGGCAGATTCGATGTACATGACATCCAAGTCCGAGTCGCTCCCAGCCCTCCCTCCAGATACCGGGGTGCTGTCCATTCTAACGAAGAGAGTGTTTCGGTCTGGAAACTCGAGAGGAGCAAATGAGGAAAACGAAAAAAACAAAAAAAAAAACAAAAAGAATACTACTTAGAAACTTTCCAAGCGACAGAGATACAAGGTACAACAGAGACAGTGCAACAGGTTTGCTCTCATCTGCAGAGCCTGTCAAGTGCCTGCCCCTGAAAGGGTGTGGGTGGGGGAAGAGGTTTCTTAGGAAAGGTGTGCCTGTTAAATATTTAAGCGGAGGGGCTGGCTTCTCTCCTCCTATCGTCTTGCAAACAGCCAGGAATTCAGAGACATGCAGTGTTAGGAATAATTAGAAACAGAATAGTTAGAAACTCAATCTTTTCTTTTATTACATTCACTTTTACCTTTTACTACACAAATGGTTTAAACTTGATTCAGTATTATCATCTCAAATTTATATTACATCCTAAGACAGCACAGCAGAGTTATTGTTGTCACAGTTTCTCCTCATCCTCCCTTTTTCACTTTTTGTGTGTCCTCGTGTGGGTCCATAGACCCTCGGACCATCTTCTGAATAAGTAAATGCTAGGTATATAAACCGAACCTTTTTATGAGTGTCTTTGTTCAGACTTTGAGATCATGTTCCTCTGTCTGTAACCCTGCGTACAAATCTGTGCTGTTTTGTGCGGGGTAAATCTTCACTGTAGCTATGTATTGTCTCTGAGTCTTATTCATTCATTTCTGTGTGCAGGAAACTGAAGGGAACGAACCAACCGAACGTTTTTATTAAAACAGTCCTTTCTAGAAAATCCAATTTTCTCACAGGCAGCATGGACGTCGACTCGGATGAGGAAGTCAACGCAGGACGGCGGTTTGTCCCAAGACGCCGGACCATCGGGACCAATACTGGGACCTCGCCCGAAGGGCCGCAGGCCAGCGTGGAGGATTCCGAGTCAGATTCTGACAACGATCGGGCCATGATGGCTTACTTGAAAAAACGGATCAAAGAGTCCCGTCAGTCCGGGAGCGACAGCAGCGAGCTGGAGTCTGGCGGAGAAAGCGTGGAGTCCTACGACGACAAAGAAATTTTCCCGGCCCACCTTTGGGGTTTCGGGGACCATGAAATCGACTGCGAATGCTGCAACTGCGTCTTCTGGCGCGCAAAGTACCGTCGCAATTACTACCAGAGTAAGCACGGTAGGATCTATTACGATCGCACCACGCAGACTGGAGCAACGGAATCCACGAGCGCGCCAGCTCAACCCGAGAAATCTGAGCCGGCACGCGTGGATCGCGGCACGAGGCCCATAACCTCAAGATTCACCAGCAAGAAGATGCGACTCGCCCAAGCCAAGTCACATTTCAGGCACACGGGAGACATATACGTCGACAGCACGTCTGACGAGGATGAGCCCAGAAAACCCTAGTTTTACAGTCACGGGCTGTGCACTCGTTTTACCAAACGATGTGAACCTGGTTTTGTTTGAATTGAATTCTACGTTCCTGTGTTCCATTACAAAATAAAGACTCCTTGACTGGGGTGTTGCTCCTTGACTGATTTTTTGTTTGTTTTGTTTTTTCTGTCTCGACCCTATCTTTAACTCGATTGAATACTGAGGAGCAAGTTACACACACACATGCACAAAAGACAAGCACACAAAAACACACACAACATAAAGGTGTGCACTGTTGGACAAGCATGAAGGCTTTTGGTCAGAGAGGTAAAGTATGTCCCTAGACCTTGAGAAAGCTCATGTGCCCCTTCCACCGTATTTTCTGTGTGCAGAAGAGATCTGCTCAAACAGACGTTGCATCCTACCTGCCATAACGGCCAGGCAGCGCGGAAAGTGTAAGAAGTAGAGACGAACGAGGAGAGTGCACAGAAATTTTATTTTATTTCATTTTTTCCATACATAACAGACAGCAGAGGGCAATAAATCTACAAATCCGGTCGCCACTTCAACATTCCCGCCCGCTGTCGACTGTCGAGTCACGATCGCTGTCTTCGCGGTAGCCCCTGCCGCCTTGTTTCACCTCCCTTCCCTGACCGTGCCTTGTCGAGGAGAACTCCTTCGCACTCGAGCGACATCCATTGCGAACAGGCACTCTCCCTCGCTCTGTTCTGTCAAACCTCGATTCGTCCGCTTCACGCCATCCGCTTTCCACAGCTTCGCTCGGGTCAACCCTTTCGGCGTGACGACCGGGCCCTCTCGTCTGCGCCCGGAGCTTGCCCGCTCGAGAAAGCTGCGCAAAGTCAGATTCCTCCGGAGGAGCTGACGGGGCGGGCGACTGGAACGGAGGCAACCAAGCGTGGGGGATGTCTCTCAGGGGTTCGACCGCTCCGGCGCCAGCACCCCACGCTCGAAACCTGTTGTAAATGAAGCCCCCTCGATCGGACGATGCGAAGCTCACGCTGTAGCGAAACAGCAGGTACACGTAGTACCTGGACAACTTGCGATGGTCCACGGCGATGCATTTCGGGACCTTGGCGCCGGCGTGCCCGGCGCTCTCGCACTCCATCCGATGGAGCGAGATCAGGTCGTCCTGACACACGTGCAGCGCGTCAGACCTCGTCCACATGTCCCTCAGAAGCTCGAGGCTCTTTTGAAGCGTGGGTCTGTGCTTGCTGACCACTTCGTTCTGCAGCAGGCCAGTGGCGGGCGCCCCTGCCACTATCAGGCACTCGAAAAGGGCTACCGAGGCGTGGGGAGAAAACGCGATTTTCTGTCTCATTTCTGAGTTCATTTTATAAACTGACCGAGAGCCCCCTTCGGGCGCGCAAAGCATGGAGGACGGCGGACGGTGCACTCGGAGGCTTCTCGGACTGCTGGGAGAGCACCGCTTGTATCATGTTAAGACTCTTTGTTGCAGCGACGCTCCTGGAGCGCTGGAGTGGCTGGGAGCTAAAAGCGTCGATCTGTGCGAACCTCGCCGGGGAAGAGAAAACCTAGTCGCCTGGCTCACGAGACTGTGCGGGCTGTGCGGCGTGGACACGGACAAGGTAGAGATATGCAGCGTGGACGCGAAACCTCGCGTCCGAGAGACCACGGAGCGTTTGGTGGTGTGCGTAGAGAGGACCTGGTTCCTGGGTCGCGACGGGTCTCTGGTCCTGTTTTCGACTGTAGGGCGAAACGCCCCATCTCAGAAAAACGACGAGGTGAGGTCCTTGTGCGCGGCCGCAAACGCGATCTTGGGCGCGGGAGGCTTCGAGTATGTCGCTCGCCGCGTTGCCCGGGGCTGCGAGTGCTCAATAAGACCCAAGGAGCAGGGGAGCGCTCCCGTGCTGAGGAGCCTGAGACCAGAGAGGTACGACACCGTGCCTCCAACGACGCCGATTGTGACAGCTGACAGTTTCGGACGGCGTAGCGAGCCAGAGGCGCCCACCCGCTCGTCCGAAAAATGGACGTTACGCGCCGTCCCGGAGACGGCGTCCGCGACGGCGGTCGACCTCGAGTCCCTGCTGCGCGACGGGAAGTCCGTGCTGGGCCGCGGCGGGTTCGGCGTCACGGTGCGCATCGAGGAGGGGCTGGTTGCCAAGGTCAACCTCTTCCCCGAGATGCTGAACTGGAGCCTGCCCGTGGTGGAGGACGAGTTCAAGCGCTATGCGCACGTCGCGACCCAGATGGAGGAGGTCCTGATCGGAGCCTCCATCAAGCACCCGAACGTGCTGCGGACATTCGGGGGCTTGTGGTGCGAGGCCCCCGGGTACCCTTTGGGTGGCAGGGTCGTATCCCTGATGGAGGAGGCGGCGTGCTCCCTGCACGAGTTTTCGGCGCACATGGGGACCGAGACGAGGTACGTGCCCCTGGTCGAACTGGACGTTCTGCGCGCCCTGGACCACCTGCGGTCGAGAGCCATCCAGCACAGGGACATCACGCACAGAAACGTCCTGGTGTGTCGCGCCGAAAGCAGGAGGCCCCTGCCACTGGTGTTCAAGATCAGCGACTTTGGCACCGCGTGCAACTTCTCCACTCCCGATCAGCCCAGGGGCACCCGTGCGAACAGAGCTCCCGAGGTGCTGTGGTGCCTGGAGTCCGACACTCAGGCGGACGTGTTCAGCTGGTACTGCATGATCTGGGAGCTGTACAGCGGTGCGCCCCTGATCGGCCACAGGGCGTCCGGTCAGCGGGAAGGTTTTTGCAGCAGGACCTACGCGCGGAATTTGTCCGAGCTGCTAGGCACGTACGAGCCTACCTCAGAAGCCGCCTTCGATTCGTATTACATGAAGAGCTTGGACGCCATGGAGCTGCGGCGGCAATTCCGCTCGAGGCCGCGGACTAGAGACGTCGCGGAGAAGCTGGAAGCCGCGGCCGCGAGGGCGTCCGGTCGAGCGGGCCCAGATCCGGAGTTCGTCGCCATCGGGGCGGCGTGCGTCACGTTGTTCCCCCAGGAAAGGTGGTCGGCGTCTGAGCTGCTCGAACTCCCGAGGTATCGGGACCTGGGCGCGGATGCCGTCTCGGTTCCGGCGAGGGAGATCCCGACGAACATCGGCGCCGGCTGCTACAGAGCCTGTGACGCGGTGGCTTGCGAGGACTGCGAACCCCCCGCCTTCCGGGTGCCAGACACCTCTTCTCTCGCTACCACATTCCGATCCGAGAGTAAGATCTTCTACGGGGTCGACGTGATAAGACTGGCTCCGGGTTACATACAGCCTTACGTGTGGTACTCGAGAAAGGCCAGCGCTTCATCCCAGGTCGCCAAGGAAGACTCGGGCCGTGTCGGGCGGTCTCCGGAGAGACTCACCTTCGCGCAGATGCGGATCGGGTCTCCAGAGCCAGACCCGTGCTCCGCTTCGGCCAGCTCGCCCGCGGGAGGTCCCCGGGTCATCGTGAAAGGCAAAAGCGGATGCTGCGAGGGAGAGGTCGACACAAAGATGGCCATCCTCACCCAGGCATCTCCGGAGGACGCCGAGAGGTTCAGAGAGCACGTCGTCGAGCTCTCGATTGCTGTCACGGAGCAGCGACCGGACTTGTTCGCGGGCCCGATCCGAGGCCTGTGCAGGAGCTCGGAGAGCTGCGACGGCGTTGTGGTGTTCCAGTACGCTCCCATGTTCGCTGACTGCAAGAAAGCATCCGAGTGGACTCTCGAGAACGCGCCTTTCTCCGCTGACGCCTTCGCCGCTCAGGTACACTTCACCAGGCCTTGGAGGCAAAGAAGCTCCCCACGCGCGCGTTAAATCTGGACGACTTGCTGATCTGCCGAGGCTGCGCGCTGATCGACCCGGTGGCTTACCTCGCCAAGCACTTTGGTCGCGGTGGTCCTTTTTTCGGGGTGCGAAACGAGGGCCTGCTCACGTTCTGTATCGAGGTTTTGGGCAGATGCGGCTTTCGCGAGGCGGATTCCATAAGCCTCCTCTCCTCAAGGGACCCCGTCGGGATCCTCAGCGGGGCCCTGGGGATCCTGAGTGAGAGAGCGGGCCGGGGGAGAGCCGTCGTACCCAGCAGGCTCACCCTGGACAGCGCCTACTTCGCGTTCGAGGAGTACACGGCCGAGAGGTCCACTTGGCGGGCCGAGCCGAGCCTCACGGGGACGAAATACGAGTCGGCCCGCGGGCTCGGCCTGCTGGTGTTCGGCAACCCTCCGCCGCGAAGGGGAAAACAGACGTTGCCGGGGCCTCCATCTGATTCCAAGTCGCTTTCTTCCCTGATACGAAACCTGACGCTGAGACTGAAGGTCAGAGTGTTCGAGAGCCACAAGGTCGAAGTGGTCGCGTTCAACTGCACGAGAGCCCCGCTGACCGTGGACCTCAGCAGGGCCGGGCTGCGCGACGTCGCGGGGGTCGACCTACTGAGCCCCGACAGAGTGCAGCTGTCCCGAGACGGCAGGTGCTACACTCACGACGCAGACCCTCGGGTCGCCTTGGGTCTATTGAAATGGGCCCCCGTCGTAATGATCTCCAAACACGCAGCACGGAGCCCCGTGCCCGAACTCACCAAAGTGTATTACAGGATCGTCATCGCGCTCGTACGCCTGTGCGGTAACGGCGCCTCCGAGAGCTCGCTGGTCGACCTCTTTGCCAGACTTTCGCCCCTCATCGTCTCCACTCACCTGCGGTGCTAGTGAGGAGCCCTTCGATCAGAGGCCCAGCGTACATGCTCATGTATGTGTGTCGATGAATGTCCCAGAGACACGGCTACGCTACACTGAGATCTGCTTCGGCTGGCTTTGTTTCTGTACTTTTACTTGACTTTTTCACGTTTGTTTGATTGTTTTCAGGTGTCCTTCGAGGGACCTACACATTGTTTGTTTTTTTGTTGTATCGTCGAGTGAAAATAAAATGTATTGTGTTCAGGTGTCTGGTTCTCCTTTATTTTCAGAGGTGAGATAAACTGTGCACTCGCTCCACCGGGGGTACGGGGTACGGTAGTGTAACCGTCCGTTGGCTCCAGTGGTACTAGGGCCCGCCAGTTCTTATTAAAATATTGCGTTCCCTTTCGGACTGCTGACAGATAGTTTCGTGTATCCCGTCAGAAAAAAAAAAACCATGAGAGGTCTCCCATTCGGACCGTGGCTACTTCTGACTCTCACATGGACCTTGAGCGCAGCGGGTGAGTCCTCTGTAGGCTTGCTGATACTGTTCCTAGCACGAGTACGATCGATGAGCCTGTGTTTTGAGAGGCAGGCCGTGACTATTCGATGAGTCTGTGTAGTCAGGTTACAAAGTCGCAGAAGGACTCGGGAGGGTTGCCGGCTAAATGTTTTTTTCTGCTTTTCTTTCTTGTGTCGCTGTCACGTTGTTACAGACACCAACATCACCTGTCTCATCATGGAAACCTGCATCTTACCCTGCAGTTTTCAGAGAGGAGACAATCCGATAGTGCACTGGATTAAGGATAACGAGGGCACCCCCTTTCTTTCATATTACAACGCGAACCCTCAGTTCAGGAATGTCAAGGGCAGAGGTTTCTTGTTCTCGGATCAGGTCTCTAAAGGTAATGCCTCACTACGGTTGTCCTGGGTGCAGCTTCACGATCAGGGAAGATACACCTGCTACGTTACAACCCGTAAGAATGAGCGATACACTTATGTCAACGTCAACGTGCAAGGTAAGAGCGGTGAGTGACTTAGGTGACCGTTTAGCGAAAATGCGGCTCTAAATTCTAGTTTGTCTCGCAGCGGCTCCGGTCCTCGACAGTTCGGAGGGGATCAGCCGGGAACGCGAACCGGTTCGGTCGACGGAGCCCACTACGGCCAGCAGGACTTTGAACGCCGCGATCACCCCCCGGTGGTCCACGCAGCCGTTTCCCAACAAGGGCGGCTACCACGGTCCAACAACAGAGAACGTCGACGCGGACCGTGACCGCACAGCGGCGACTCCCGAACGAGACGATGGGGCGACGAAAGAGGCTGAAGGTGAGAGGGGCCGACGGTCACTGTCGAGAGGGAACGCTTGGCCCGCCAAGCAAACGGGTTGCGCTGAGCCCAGGATTCGTTTCTCGCAGCGGCTCCGGTCCTCGAAGTCCGCATGGAGGAGGTGGACGACACTGTCGTCTGCTGCTCGAAAGGGATCTACCCGAAACCCGAGCTAACCTGGTCCACCGAGCCTCCGTCCGGTGGGGCTCTGAACGCCACGACCGCCGTCTGGCGGACCTCGCTGCTGCTCTACGACATCCGCAGCTCCTTGTTACTGTCGCACGAGGACGCTGTCATGGTTTACAGCTGCGTTGTAACCTCTGGCAAGCACAGCAAGAAAGCAACTTTGATGGTGGAAGGTGTGCGAAGCAAGTGGTTCATTTGTTTAGTTTCTTTTTTTTTGCACCTACTGTTGGACTTCAGATTATGCACGAACGCCAGAGGCGTCACTATCCTCAATCTGTTCTCGCTTTCACGGCTTATTTCTTTTCGTTTTCCTCAGGCAGACTCCGAAAAGTTCTGACGATCTATGTCCTGATCCCCGTCGGTGTCGCGGCTCTCGCAATTTGCCTGGCTCTCGGGATATGGAGCATGCTAGGGAGAACCAGGAGATGCGCTCCCGCCTGACCGTGGGACTCTCGGCGACGGACCTTTCCAATCTGCCTGCTCATGCATTGTTCCAACTTCACAGGCTTACTTTTGCTACGTGAACCCTTGTGTGTGTTCGTTTGATTGCCGTAACAATAAAGACCCTAGAGTCCACCTCTGAAAGATGTCTGTATTTTGTTTTTCTTTTTGCTTTTTCAGTAATGAGAAAGTGTGGTTACGAAAAAATAAAAAGGATGGGGCATGCTCCATGAGCCTTCGAGCGCTTTGCGGCAACCCAGGGTGACCGTCCTACGCTTAACGGGGTTTCACCACGAGGTCGGTAGGGTCCTCCGAGCCCATCGCTTCACACTGCGCAAAAAACAAAAGAAAGGAAACCCAGGTTAAACGTCTGACTAGATTTTACTTTGTGTATCATCTCACACGATTACGTGTGAAAGTAGATAGAAGACAGACAAAGATGGCAGAGAGGTTCAGCCATTGAATCGAGCGGCCTTCACTGTATGAGCATGCCCTTTCGATTCTCGCCTTACGAGTTCTCTGGAATATGTAGCTCGAGAAACTCGGATGCGCCCCGAACTCGCACTTTCCTGACCTGCCTTCAGGGAATTCCCCATCTAGCGTCGGAACGGATTTGGGCGGGTCGAACGAAGCCCTTATAACTCCGCCGTGAATGCAGTGTTTGACTGAATCACCACCATCTGCTACGGTTTTACCAGGCTCCCCGAGCTCCCATTAAACTTCAGCGCCCCCTCGGACGAAAGCGAAGCGGACAGCGAGCGACGACGGTCGAAAGGTCCTTCTGTGTCTCCCACCGCCGACTCCCTCGACCCCAACCGTACTCTATCTGGCCTCAGTCATCAGAGCGGATAAACCATGAGAGGGTTCCTATTGGGACCGTGGATCCTTCTGACTCTCGCGTGGACACTGAGAGCTGAGGGTGAGTGAACTCGTTGTGTTGTGGAAGGCAGATGGTGAAACTTTGATGAATCTTTGTGAAAATGTGTGGGGTTTTGTTTTTCTTGTTTTTTTTTCTTAAGCCGCTGTCATGTAGTTACAGACACCGACGTTACCTGCCTCGTCATGGAAACCTGCATCTTACCCTGCAGTGTTCCGAGGGAGGGCTCCATAACAGTGCGCTGGTTTAAGGATCCAGAGATAGTTCCCTTCCTCACATATGGTATAACAAACCCTGACAGGGGGAATGTCAACAACAGAACCTCCTTGTTCGAGGATCAGATCTTTGAAGGAAATGCTTCAATATTGCTGTCAAAGGTGCAGCTTCAAGACCAGGGATCATACCGTTGTGTCGTTGTCAGCTCGAGAAATGGGCATACCAGAAACGTCAAAGTAATGGTGCAAGGTAAGAGTCGCAAGTGTTGTGATTAAGTCAACCCCTGTGACCGTTAAGCGAAGACGCGGCCCTAAGTCCGAGTTTTGTCTCGCGGCAGCTCCTGTCACCGACGGTCACGCCAAAGAGGGGTTCGACCGGGATCCGAGTCTGGCCCGCCCGACGCCTCCTCCTCCACCTGGCTGGTCGAACGGCGGCGGCGCAGCCGGGGAAGAGGGGTCCAGCCGGGATCCGAGTCTGGCCAGCCCGACGCCTCCTCCTCGGACACACACCATGACCACCCCCCAGCAGTCCACGCAGACTGTCCACGCAATCAGCGACTCCCGGGTTCGACCGACCGAGGTTGTCGACGTGGACCCCAACGAAACCCAGGCCACTGGCAAAGGAGACGATAAAGCGTCGAGGGAGGTGGAAGGTGAGAGAGGCTTTCCATTTTTTATTTATTTCAATTTTTTTTTTTTAAATTTGTTTGTTTCTTTCTTCTTTTAGTTTCTGCAGCATCTCCGGTCACCAAAGTCCGTCTGGAGCAGGTTGACAACACCGTTGTGTGCATTTCGGAGGGCATCTACCCGGAACCCGAGCTGACTTGGTCCACCCAGCCTCCGTCGGGCAGGACTCTGAACGCCACTACCGCCGTACGACGGACCTCACGGATGCTCTATGACATCCGCAGCACCGTGGAACTGTCTCCTGAGGACGCTGGCTTGGTTTACAGCTGCGCCGTAGCCTCTGGCATAAACAGCAAAAAAGCGACAGTGAAAATTCAGTTTTGTGAGTGGTGCTCTTATTCATTTATTCATTTATTTATTTATTTATTTATTTATTTATTTATTTATCTTTAACATTTGCATTTAATATCAGTTACGTGAGTGGTGCTCTTATTTATTTATTTTTAACAATTGAATTTATTATTTGCAAAAGCTGATGGACACCATCAACTCTCGGTTTAACGGAACATCTCCCTTGTTCTTCTCAGGCCGACTTCGAAATCGTGTTTTGTTTGTCCTTATCCCCATCGGTCTCGCTGCTCTCGCGATTTGCGCGATCGTCTGGAGGATGCGACGAAAGATGAAAAGGGGATTGGCTCCTGCATCTATCAACCTCAGTGACTTACTTCATAAGACATAAACCCATGTGTGTGTTCATTTGATCACCGTTACAATAAAGACCATCGAGTCCACCTCTGAAAGATGTCTCTGTTTTGTTTTCGTTATTATCCTTTTCAGTGCTGAAAAAGTGTGGTTAGGACAAAAACTATATAAAGGACAAGAAAATGCTATGAGGCACTTTGAACAATGTGGCTACGCGTAGCAGGGCCCCAATGATTCTGCTTGAGGTCACTCGGGTCCTCCGAGCGCAAACCCGACGCGCCGATCGCTTCAGACGGTGCAGACAAGGAAAAGAGACACAGGGCAAACGTCTGACATGATTTTATTTTGTATCTCATCACACGTGATCACACTGAGATGCTGCATCGGGCACTACAGCAGTCGAGGCGGAGCACAGGTCAGAGTCTGTGCTCTCGTCAACCGAGGGAGTGTGGAAGCGTAAGCACAAGCTTTCGGTCTTCGTCCGCTTCGCCCCGTCGTCAGCACGCCCACGATGCGAGTAGACGCTCACAAGCCCGACGTCTCGGTTTCCACTCGATGAGGAGGCCTCCCCCGAGCGAGGCACTTCAACGTGGTCGGCCAGCTCTTCCAAATAGGTCATCATGCGAGAGCTCTGTGCGCCGTGCGAGCGGAGAGTCTTCGAGGGCCCTGGTCGCCGGGACTCCATAGGCCCTGCCTGAAGGGAGATAGAAGACAGAGGAGTGCAACGGAAAGGTTAAAGGGGTTGAGTCTTCTTCGTCTGCCTCCAACGGTGTGAGCTTGTCGCCCCTCTGCCATTTATAAAAGACACCGGGTAACCCGACTTTGTGACCTGCCTTCGGGGAATTCTGCGTGACGTGTCGGAACGGTCTTCGGGTGTGATCGAGTGGTGCAAAGTGGAATAGTGTTTGCCTCAATCAACGAACGTCTGCTGCTGCTTCACCGGGCTCTGCGAGCGTCCCTTCGGACGAAAGTGAAGCAGACGGCGAGCGACGACGGTCGAAAGGTCCTTCTGCGTCTCCCGCAGCAGACTCCGCGACCCCAACCCTACTCGATCGGGCCTCGGCCATCTGAGCAGCTAAACCATGACAGGGCTCCCATTCTTACCGTGGCTACTTCTGACTGTCGCGCGGACCCAGAGCGTGGAGGGTGAGTGCTCTGTAAGCTTGCTGACATTGTTCCGAGTACGAGCGCGATCGTCATAACCCAAACAGTCAGCGCAACGCGGCTAGAGCAAAGCGAAAACAGGGGATGGCGAATTCCACACTACGGGTTGAGATGCAGTATCGTGACGTTGACTAAAAGTTCTTTTTTGTTTTTGTTCACCGCTCACACTAAAAGTCAGCGAGGAGGTGGTGTACTACGACATCTATTACGACCCAGACTACGCCTTCAATTACAGTTATGAGGGGATCAATCCGGAACCCGATCTGACCCGGCCAACGGAGCGTCCTCCATCCAGGTGGACATTGGACGACACCCAGGCCACTCACGAAAGAGACAATGATGCGACGAGGGATGCTGAAGGTGAGAGGGGCCGGCGGTCCCTTTCGAGGGGGCCGCTTGGGCCTAGAAGAAAACAGGTTGAGCTGAGCTCTGTCTTCGTTTCAAAGCAGCTCCGGTCACCGAAGTCCACCTGGAGCAGGTGGGTGACACCGCCGTGTGCAGTTCGGTGGGGATCTACCCGGAACCCGAGCTGACCTGGTCCACCGAGCCTCCGTCGGGCAGGAATCTGAGCGCCACGACCGCCGTCTGGCGGACCTCGCAGCTGCTCTACGACATCCGCAGCTCCTTGTTACTGTCGCCCGAGGACGCAGGCTTGGTTTACGTCTGCACCGTAGTCTCTGGCGAAAGCAGCAAGAAAGCGACCGTGAAAGTTAAGCGAGGCGAGTGGTATTTTTTTTTAAAAAAAAACAAACAATATTTTAATTTGGTTTTTGGACCCATTTGTTGACTGTTTCTATCCCCGCTCTCTTTCAGTCTTCTCAGGAGGACTGTTTGTCATGATATCCATCGGTGTCACGGCTCTGACTGTTTGCACGGCTCTCTGGATCTGGAGAACGCGAAGTGGAAACAGGAGACAAGCTCCCGCCTGGGCGTAGGCTTATTCACGATGTGTCTTTCTGCCAGTGCGCCATAGGGTGATGCAAACCCATGACTGTGTTCATTTGATCATTGTGACAATAAAGACCCTCGTGTAGACTCCGAATGATGTCTGTATTTTGTTTGCTTCATTTTTTTTTAATTTTCATTTTCTGTGCTAAGAAGAGTTAGATCAGAAAAGGTTATGTTTAGAAAAATAAATGTAAAAGCGGAGAGGTATACTCTGGTATTCCTCGAGGCATTTTCCGCGTTGCTGCAACGCAGTGTGACGTTCTACGCTTATCGGAGCTGCAGAGTTTTACCGTGAGACCGCACAAGAAAAAAAAAAAGAAAGAACACTCAAAGCAAAGCGTCTTACTTTGATTTTTATTTCATCACACATAATTACACAGATCCCACGGATGTAGAAGCGGTGCACCAGACAGTCTGCGGTCGCATCGAACTAATGTCCCAAACGAGAGCCCCAGTTTTGTCCACCGTGACTCCAATGCGTTCTGTCCGAAGGTTGGCTGAAGACAGGAGTGCAACGGAGAGGTCGAAGAGGTCGAGTCGGGTTCGTCTTCTTCGTCCGCCCCCACCGCTCGAGCTAGCCACTCCTCGACCTTTTCTACATCCACACCGTGTACGGGGCGCTTCCCTCTCCATCGCTTTCGTCTTGCGAGAGCCGCCGCTGAGACGCCTTGCGCTCGTCCTTGCCATCTGTGCAGAGGCGACCGGGTCCCTCTCCGAACCCTCCTGCGAGCAAATCGGCTCCAGGCTCTCTGTTCTCTGTGGGCTCTGGGTCCTCTGTGAGCTGCGGGTGCTCGGCGTGAGACCCCGCGCGCTCCGCGCTCCTCTTTCTCTGCGGGTCGCTCGCTTCCGAGCTGCCCGGCGAACAGCTCAGTTTAACCGGCGTGATCGGCTTTGGTTTTGCCGGCGACGTCACAATTCGACCGTCGGTCTCTCGCCTTTCGCCGCGAGACCTGACGGTTTGGCACCGCCTGCCCAGGTCCGTCGACTTCAGGGAGCTCCTGGCCTCACGCTCCCTGCGTGAACGGAGGCCTGCGGTCGATTTGTCAGAAAGGTCGGCCCCTTCGGATTCCCAACCGCTGCCTTCAGACGCGGACCCTCGACTCTCCGAACTGGAGGAGCGCGAACGAGCGATCCGAGCGCCGGACCTTTTCGAACCTCGACCGTCGGCCTCTCTGCCTTTCTCGCCAGAGAAACGCAGCGGTTTCCCGGAGGCTGATTTTTGCAGCCCTCTCTCTGGGCGTCTTACGTCTTTGCGGCCGCTGGAGTAAGTCTTGGAGTGGTCTTCGGTGTCGTTGCGTTGTCGCCGCGTGAGCGCGGTTTCGAGCCCCGGCCTCTTTTCCCGCTCGACCGAGGGTCTCGACTTCGACCCTCTGCCTTTCGGCCTCGCGGAGACTCGCATCGCCCATGGGCCTTCCGTCTCCGAGCTGTCCGAGCTGAGTGCGCGCTTGTAGCCCCGCCGGTCGCTTTTGCACGAGGGCGAGGACGGCTGCGACCCGCAATACGGACGGCCGACCCCGTCCTCGTTCCACCTGGCCTTGGAGCCCGCTTCCTCGCCAGCTCTTTGTCTGTACGCGCTACTGGGCGAGGAAGGTCGCGACACGCAGTACGGACGGTCAACTCCGTCCTCGCGTCTCTTGGCCCTGGCGACGTTGTCCTCTCCCGCCTCGATGTCTTCTTCGCTGGACGACGATGCGTCGTCTATGAAACTGTCGCTGCGATCGTAGTCGTCTGAGCTTTTGTCGCAATCCGAAGAGCTCTCCGTGTCCCTGTCGCTCAAATACTCCGGCTCTTCCTCGCTTTCGGAGCTGAGAGGTTCCAGGCCGTTGTCTTCCTCGGCTTCGCTCAGTAAAAAACTGTTTCTCTGGCGGCGCCCGACCTTTCTCCTCTTGGTCGCCGGAGACCGCGAGGCTCGGACGCTCTCGGCCCAGGGGGACAACCGACGTCGAGCTCTGCCGACGGTCTGGCGGCAACTCCTCTCGGGCTTCTTGACTGGCGGCGGCGGGGAGAGGTGCCTTCGGGGAACCCGCCTGGACGCCGCCTTGCGCTGGAGTGCCGCGAAGGACCGGGCCACCTTGTCGCTCCACCTCTGCGTGGATTGGGACTCCAAGCATTGGATCAACGCTCGGCTCAGGCGATCCTTGATGCCGCGCCTGCGGAGCTCGTTGACCGTGCCCTGGTTGTACGCCACCCATTCTCTCAAGAGTTCCCTGTTCGCCTCGCCGAGGAGAGCGCTGTCCAGGTTCAGGAGCTTGCACACGGCCTCTCTCTGGTACCCCAAGGAGTCGTGCAACCAAGGGTAGCTCAGGAGCAACACGGACAAGTTTTTCATCCATGTCGAAACCGGGACGGGCTCTGGGATGGGGTTGAAAAGCTCCGAGCGGTCGTTCGGGGGCTGTCTACATCCCTCGCCTGGCTCGACCGGCTCTCCGCAAGCGGGATTTCTGCCGCCCATGTCACCGTCAAAGCGGGCTGCGTTGATCCCCAGTTTCTTGAGCTTGCTGCAGTAAACTTTGAGCTTCAGGAACGCCACTTTGGCGGCCGCGTTCACCTCCTTGGCGTGGGCTTGCGCTTCCTTGTCTTCCTTGTTGCACTGGTCGCGTTTGCACATGGTGTACCAGTCTTTCTGGATCTTGTTCACTTCCCAGGGCTCTCTGTCCACCATTTCGGCGCAGGCTTTCGCTCGGCGGGCCGTCTCGGGATCGGCGTCTTTCCGGTTTTGGCTGTAGCAGCGCAACTGCCGAGCGAGCGAACCGCACTCCTTCCTGATCAGCTCCATGACCGAGGCAGCGAACCTATCCCGCTCGCTTTTTCTGAACGTAGCGTCCGAGGCGTACCTGCTAAGGAACTCGCAGTACCTCTGCAGCTTCCCAAGTGGACTGTGCAGCAGCTCGGCCACGGCGAATGCGCCTGGGATCTTGGCGTTCATGAACGTGATGGCGAGTTCAGCGATTTCGATCATCCTGGGGTCCGCCAACTTGCTCTCCACGTGTCTGGGTATGCGGTCGCACCACCCGTTCGGATCGACGCGCTTGGTGAACGCAGACAGCGCCCATTGGTTGATTTCTTGGAACGTGAGCTGCCCCGACAGATACGTCTCCCGGGCCATCTCCTGGAGCGTCTCGTTCCAGCAGCTCGCGAGCTCTCCGTTGCCTTTCACGCAGCTGCGTTTCAAGAGCCTGTAGAACCGGAGCGTGGTGGACACGTACAGCGTGGGCAAGTGTCTCTGCTCCGCTCTCACGGCCACCGTCGGCACCAGGTTGCTTCGCCTCCCATCTGACGCTTTCCCTCCTGACCTGAAGTACACCATGCGGGGTTCGCTGGCTTTGTACGTGAAACGACTCAGGTCGCATTTCACTGCGTCCTCCCCGAAACAGTCAACGCCGGCGTCCCCCTCGTTCTTCCTGTCGCTCGAGGACTCCCATGCGTGGCTAACTTCTGGCGCGCAGCACATCGGCTCCACATCTTCCAGGTGAGAGGCCAACGCAGCCTGGCTGCTCTGATCCCTGCCGGGGGACCCGGGTGTGTTCGATATCAGCAGTTGACAAGGCTGAATCTGCTGGAAGGACGGACAGAGCGCCTCCACGTGCGTGGGCATCTCCAGCGACATGTCCCAAAAGTCGAACGCGTGGCCCGCGACCTTCCTCAGCAGCTTCAGGCTGTCCAGGGTCGGGGCGAACAGGACCTCTTGCACGAAGTAAGACCCCTTGCTTTCGCCGTCGTTTCCGGGGATGTCTGTCATGTAGGTCCCGACCATGGACCTCGCGGGGTCGTAACGCAGCAGGTTCTCCTTCGTCGAGTGCTGCGTCACCACGGGCACCACCGTCCGATCCTTTCCCCTCAGCTCCTCGGCGGGGAGGTAGTACGCCGTGTAATTTCCGCACGTCAGCAACACTTGCTTGAGGCCGGCTCTGTCCGAAGTGACGATGGATCCGAAGTCGCTGCCTCCCAGAAGGTCCACCAGGTCCATAAGGGCGAGCAGGAGAGATCGAGAGGGACGCTGGGGTATCCTACCAGAGTCCGCTATGACCGCGTCTCTGATCATCTTGTTCAGAACCCTCGGCCTGTAACGCAGGTGCTCTTCGTTGCTCAGGCGCCGTTCCTTTTGGGTCATCATGCTTACCACTGCATCGAAAACGCCACGTGGGTGCGAGCACGTGAAGACCTCGTCGTGGTCCACAGTATCGAAGTACCACGGAGGGCTGCTGGAAACGACGAAGGTTTGATTTGTAGACGCGGCCGCCTCAGTCGCCGATACCGTAGCCATTTCGAAAGCAAGACCTGTTGAATGCGCGTACGGACAAAGTGGAAACAGCAGCAACAGCTCTCCTAATCCACTCTGGTGAATTCAGCCTAAGTCCTGCGAGATCCTTGCGCTCTCTCTAGCTCTTAGAGGGGAGGTTCGAAGGCCACTTATATCCTCCCAGTTGGGGTTTCCCACCTCCTCGATGCTTTGAACAGCCCAACCCTGATCCTTGCGCTCTCTCTAGCTCTTAGAGGGGAGGTTCGAAGGCCACTTACATCCTCCCAGTTGGGGTTTCCCACCTCCTCGATGCTTTGAACAGCCCAACCCTGAGGCTCGGAGGGATAGGGCGGAGAAATCTGCTCACCACCACTGCACACAGGCCCAACCCTTAGGCTAGGAGGGATAGGGTGGAGAAATCTGCTCACCACCACTGCACACACACTCGCAAGCAACTTGCACGGAGGCCAGTCATGAGACAAACAATCCGACTGCTCTTTGCAGTGTCCGCCGGCCTTTCACAGTGTCCGACCGTCGCGCAGGGAGTCCGACCGCTGCTCAGAACATCCGACCGCCGCTCAGTGACTCTGACCGCCGTTCAGTGACTCCGACCGTCGCTCAGTGACTCCGACCGATAGTCAGAGTACGACCGCCGATCCCTGTGTACACTGAATTCAGGGAGTCCCAGTGACACGGAGCCTACAGAGAGAGCCTTTGTGCACGGACAGTGATGAAAATGAAATATCACAGTCACCTAGGTTGAATTCAAAGTCACCTAGGCTTGCTTGTAGCTTTGTTGTTTGTTTGGTTTTCTCCTCATACAGCTTTTTATTTACCCCCCTCTGTGCTCAAAGAGAAAATCGTCGGGCTTTGCGATTTGAGGAGCAGAGCTCAGCATGGATGAGGAAATTAGAATTTTGATCAAAGGTGTTCTGGGGCACTTCGTTGGACGACGCCAAGACTTTGAAGTCGAAAGGCCGCGTTGTCGGGAAGCTGTAAATGCTATGACGAGAGCTGTGTGTGAAGTGCTGGAGGTTCACAGACCGAAATACACAGGTGAGCAGCACAAACAGATCTGTTTTTTCAGAGTTATCTGTACGCTCAGCGTGATCTCTCCTTGTCCGGTGTCCCACTTTAGAGATGGTTTCAGATCTAGGTGATTCATTTCCCGATGCCGCGATGGTCAACGTCGCGAAAAGCCTTTTCGAGGACGGGATCATCAACTGGGGCCGTGTGGTCAGTCTGATATGTTTGGGGGCCGCGGTGTGCCAACATCAGGACAGGTTCAGTGGCAGCCCTGGCTCCCTCTTGGCTGACACAGTGTCAGAGGCGATCGCCTCGTACTTGCTCACAGAGCACAGAGGCTGGCTGGAAGAGATGTGTTGGGTGAGTGGCCTGTACTCTAGGGGGTTGAACTTCATGCTATCGCTGTTATGAAACAATTTGTCTTCATGTTTTGCTTTTTTTTTTTTCTGTTCCTCTTTCTGTTCTTTTTTTAACGCTTTCTTCATGACCAGGATGACTTCGCTGACTTTTTCCCTTCACCTGAAGCCACGAAGTGCCATGACCTTGTAGGACCGGCACTTGGACTCTTTGTTTTTGCGGTCGGAACTGCACTCTTGTGCACGCACCTTGGGATGTGACCCGGTGGTTGTTTTCTGACAGCCTCCGGGGGCTTTGCCCTCAGAGTCCTCTAAAGTCTGGAGGGCCAGTGTCAGACACTGAAACAACCGGTGTGGACGAGAGGACGCTTCTTAGACACGCACTTTAAGGCATTGGGAACGAGGAGACGTTCCTCAGGAGCCCGTTTGATCCTTTTCTTGTTTTTCTTTTGCTCCCGCATGGAGAAGTACTACAAAGACCCAGTGCGACCAGTGATCGGGCAAGGCACCTACGGAGTTGTCTACAGGGTGCGAGATGTGAGAAACGGCCAAGAATATGCCCTCAAATGTCACAAGCAGGCAGACGTTATAGAGGACGCGACTGTGAGAGAGTTGTCCTGCCTGACAGCGCTGAAAGGTCATCCCAACATAATACAGCTCCTGGACTGTTTCATGGACGAAGATCGGGTGGCGATGCTCATGCCTCACGTGCCCTTCGAGCTGACCAAAGCTATTCACCGCCAGCCACCGGCTCCGCTCAGCTTCGTGGCCAGCTTCTCGCTTCAGACGGCGAACGCCCTGGAGTACATGCACGGACTGAACATCTTACACAGGGACCTGGTTCCGAGTAACGTGCTTCTCGAGGAAGATCTGACGGTGAAGGTGGGCGACATGGGCCTAGCCAGACAGTACTCCCGACGCATGAGCCTTTGCGTGGTGACGGAGCCCTACAGGGCTCCGGAGTTGTTTGTCCGCGGGAACGCCGCGGAGTACACGTGCGCCGTAGACATGTGGAGTTTGGGAGCTATGATACTGGACGCAAAGGAAGGCGCCGTGGTGTTCGCTGCAACGCGTGGGTCCAGCACTCTGAGCAAAGTCATGGCACTGGCGGCCTCGGATCCCGACGGGGGAGCGGAGGAATCGACGCCCGCCAGGCAGGAACTGATACCCAACACTATGAAGTGTGAGCACACCAAACGCATCGCCTTCCGCCTAATCGCTCTCAGGCACGACAAGAGGCTTACGGCTCGCCAGCTGTTGGACGATGAGGAATGGAAGCGTTTGTCCCACATGACAGACGGAGAAAAGGCTGAGGTCTTGCAACAATGCGTCACGGGTGTCATGTAAAAATACACAGTTCAAGAGGCTTTGCAATGTCTGAGTTTATCATTTTTCAATAAAAAAAAAATGAGCCAATGACCACAGACTCTATGTATCGTACAGGTGTAAATTTTGTTTATTATTTTGAATACGTTTGACCATAATAGCAGATGTATCATTCAGCACCACTGGCCCGCTCTGGGAGCACGCTTACACGTTTGTAGCGATGGAGATGAAAAGGGATGTAGCACTCAACGTGGAACACCACTTGGCGTAGTTTGTTTCGTAACTGCGCGAGGGCCCTCGGGTCTTTTGAGGGCTTCGGGCTCAACTCAGCTTCCGCTCTTCGTCTCAGAGCGCGGCGAAAACAACAGTGGCAGCCGCTGCGACGAGAGACAGGGCTAGAGGTTTGGCTCCATTTCTCTGACTAGGCCATCTATCCAGTTCCTCCTGAGCCTTTCTCACGGTTTCCTTCAACTTGCTGAGCACTGCAAACAGAAGACAGCGAACACTGGTTGGGAGAGAAGCGCTTTGCGATAGGCGGGTAGCTAAAATGCACACATACATACATACAGTCTGTCGTGTTGTGGAGTTTTCCGAAAGTCATCACGGGCTCCATTGGAACCAGGTCAGGCATGAGAATCTCAGGCCGACGAACGCCGTCCGAGTAAGAAGGCTCGTTGCTGTGATGTAAAACACAAGAGTCCACTGATGTCAACAGCACGAACACGAACAGGGTCAGATGCAGCATCGAAGTGGTAGTCATTGTGTCTTCAAGAGAAAAAAAACCCCACAAAGAACAGTTTTCTTACTGCAGTGCGCAAACACAACTCACGCCTGAAGAGGTTGCCTCTGTCAGCTCTCCACTCTTGCCTTTTATACTTGCAGAAGAAAACACTCGCTGTGCAGATTCTAATCCCCCCTGCCCAAAAAAAAAAAAAAAGTCCCTGGCCAAATCCCAACCACAAGCCCGAAAGAGAGGCCGCGACCGGTCAGCTCGCGTAAACCCAGCACGCCCCTCGCTCACAGGCAGGAGAGATCACGTAACAGGGTGATTCAGGGGAGAGGAACGCAGAGCATGGCGTCAGAGTCTGCCTGCCTCGGTCGGCCTCTCATGGCGGAGGACGGATTCTCAGAGTGGAAATCGGTGTGAGAGAGCTGAGGTCGGAGCCAGCGTTTCTCAGTCCCTCCCCTACATCTCGGTTTGGTAGCGTAAGATGCCATCTGACTCAGTGATGTGTGGTCGGACTCCCTAAGGGTCGGTCGGACAGAGTGAATGACTGTCGGACTCCCTTAGCGCCGGTCGGACAGAGTCAATTGCGGTCAGACAGAGTGAATAGAAAAGGTCGGGCTGTCTGGACGCTGACCTGGCGAGGTGAAAAGCTGGCCCCATCTCTCGTCTGCAGCTTTGGAACTAGGAAATTTTAGCGGCTGTGTTCTCTGTGTTCTATGACACAGCTCCTACGTAGAAAGGATTTAGTTGGGGATTTTTTATTCTTTTTTTTTTCTTTCCTTCATATCCAACATCGACATCACAGCCCTTACCAACAAAATGGTTGGATTTATCTACAATTCCAATAAGCTGCTCCCCGCTCTGGCCCCATCAGAGCCCCGAGCCGCTCTGAACACCCAACAGCTCTCACAGAGCCGGACATCCTCTCGCTTCATCAACCATCACGGATCCCCCACGTCTGCCCTTACCAACAAAATGAGCAAATCGGGCTGCTACAGAGACGGCGGCATGCCGCAGCAGAAACCTGACTGTCTGAACATTTCCGCCAATTACAAGACTAAATTGTGCTGGTTCTTCGCGAAGAACGGCGTCTGCAAGTACGGAGGGAAATGTCGGTACGCCCATGGCTACGGAGACCTGCGGAGCCTGCAGCTCAAAATGAACCTTTGCCACCATTTCTATAAGGGGCGCCCATGCCTCCACGGCGGAAGTTGTGGATTTATTCACAATTCCCATCAGCTGCTCCCCGCTCAGCCCACATCAGAGCCCCGAGCCGCTCTGAACAAGGACGGCTACCGACAGATGGACGTTTCCCCACCCCAGCAGCTCTCACAGAGCCTGACATCCTCTGGCTTCTTCAACCATCGCGGACCCTCCACAGTCAATGCCGGGGCCATCACCTGCTGCATCCCCACCGTCCCCGCCGTCGTCTTCTCGAAAGTCCCAAATCCCTGTAACCCCTGCCCCGGCCTTATCCCCACCGTCCCCGCCGTCGTCTTCTCGAAAGTCCCAAATCCCTGTCACCCCTGCCTCGGCCTTATCCCCACCGTCCCCGCCGTCGTCTTCTCGACAGTCCCAAATCCCTGTAACCTCTGCCCCGGCCTTCTTCTGCTTCACTAGCAAAGAGGGGCTTTGTCCAAAATTTGTGACGCGCTGGCCTGAACGGTCTACCCGGTTTCTCTCGGGGCCCTGTGGTCATGCGCAACAAGGCTTATGGCATCGAGGTCTTTATTTGTTTTTTTTGTGGTGTTTGTTTAAAATAAAAAATAAAACAAGACAAGAACAACGTGTTTTTACTACATTGTATCTGAAAAGATTCAAAGTGTGTTATTCCGTGTTGTTTCGCTGACCCTGATATCGTTGAGCTTCTTAAGCAAATAAAAAGACTCAGACACATTCACTTTTTCTGCTCTTTATTCGTTTGCCGTGGACATTCACAGAGTTGTCTTGGCGTCGCAGTATTCTGTCTGAAAATCTTTGGTGCAGACTTATACGCACTTTCCAGCCGTGCTCACTTGCGTTTTACGCAACGTATCTCCTCCAAAGAAACAGGCTGTATTCTTGTGCCCCAGTGCTTGTCCCTGTCAGGGGGGACGTGCAGCAAAGTCCAGGTGGGTGTTTGTTCGGCAATGCCCTCCAAGAGTCTTCTTTCACAGCAGCGGATGACGCCGTGCATTCCGTTGGCAAGTATTGTCCCTTCGCCGGAGTAATTCGTGCAGAGCCACGCCACCCCCATGCGCCGCAAATCCGGGTCTCCGTTCTTCTCTGTTGCAATCGCGTACTCCACGAACAAGTGAGTCTTTCCCACGCGCCTCACCCGTACGGGCAACGCTGCGATGCCGGCCGCTATCAAAGCATTCGCTCCGCTCAGAGCATCAACGTCAGAGTCCCAACCGGCGAAATCTTCGTCTGGACAAGCGCAGCGGCCAAGGGGGTAGCGACCATCTTCCGTTCTACCACCCATTCCTTCGAGCTCCGCGTAAGTCGTCTCCTCGGATGAGGTTCTGACGATCAGCGTTCTGCGACCGTTGGTTTCACCCAACCGGAGCTTGTGCATTTTGAGGGTCTCCGTGAGTCTCCGTGATCTCAGAACGGTCAGGTTGCCTTTCTTCTTCTCGGCCCCTTGGGTCGTCCTCCCGTTGCCGCAGCCTCATTAGTATGTCAAAGGAAAAAGGCCCTGACGGGAGAGCTTTCCGTCTGATCAAAAAGTGAATTTCATGATCGCATCTGGAGCAAACTCGAAATGCAAGGGCACGCAATAAAGGCACAGAACCGCTTGACACAAGGACGTCGGTATGAAATCGATTTAAACACCACACAGACTACAGCATTTTATCTTTTATTTGACTTCAACCATCCAAAACATGTTCCAAAAATAAAAGGATACAGAAGCAGCACACAATGAACCTAATGGCAAACATAATGTCTCAGGGCGGCAGCCCCACATCCTTCTCTCCCAAACAAGCGTTCCCGAGCCCAGGCTCCTATGCTCTGAACTGGTCCCCTCATGTGACAGCGGCTCAATTTCCGATCAGGGTGATTTCCGAAACCTCCACCACCGGCGCCCTGCCGCTAGCGTTGCTCGCCTTATCTACGTGATCCCAATGCGGCGGATCTGAACAGTTGACCGCGGCGGGTTGTGCAGATTTGACCTTTGTCAGCTTCGCCAAATTGTACAAGTACGGCTCCTCTGGGTTTGCGCCTCCCTCACGCGTCGCTACCATGTAGCACCTCGTCTCGCGGGCCGGATCGGGGTCTTTACTCAGCACGATGGCGTACAGGTGCTCCGTGGACGCCCCGTGGATCTCGTATCCTTCGCAAGGCGACCAGATAGCGACCAGCTTGCAGCTGAGAAGTTGCGATAGCTGTAGGAACGCTTTCGAGCACCGTAGATCCACGGCGCTGCATTCCCTGGCGACATCATCTGTGGTCTGGAGCACCCCGCAAAGGGTCTTCGGAGCGCTTTTGCTCTCACCCAAGTGTATGAGCCTCACGTCTTGATGGGTGTAATGCCGCACAATGTTTGGCAGCGATACGGAGGCCGAGCTCTCCCCGAGTCGCACGCAGTGGACACGTAGGTGCTCCGATCTTTCTGACTTGGCCTCCGTTTTCAAAAAATCAGGGCGCTTGGAAGAAGCGCAGTTTGATCGGAACGCGTCTCCGCCTGACGAGGCGGCCCTGTGTACTTTCGTCGGCGTGGACGCACCGGTTTTCGAGCCTTCGTCCACCTCCGTCAATTCGCTTGTGGGGCTGGCCTGCCGGGAGCCCAGGTTCAGCTTTCGCTTGGCCACCCTTCTCCAGGTGTCGCTGCAGGACGCTTCTGTGTGCTCCATCGGAGTTTGCTCCGTACACAGAGATGACACGGTTGTCCTTATGTAATTTTCATAGTCCTGGAACAGCGAGCCTCCGGGGGATCCCATCGCTTCATCTTCGCTGCGGTCGAGTCCTTTTAGCCTTCTGACGCAGTCGTGCCGGAGCAGCCGTGACACTCTCTTCGCAGAGCACAGCGCGGCACACCGGATTCTTTCGATCAGCTCCGTCTCCACTGCGCTTTTCTCCACGCCTATCAGTTGGCACACAACGGCCACGATACCTTTCAGAATCTCCGTTTCGTACGTGAGCTTTTCCGTGAGGCACTTTTGTCCGGCTATCGTCTCATCGGCCCGTTTCAGACGTGTCAGGAGGGCCTTGGTCTGGCTCTGACTTTCGTCTGTCGCGGTTGCGTTCTCGGCGGCCAGCTCTCGACTCCGCTTCAGTTCGGCCTCCAGCTCGTTGACGCGTTTCGACCGGGACTCGTTTTCGGCCTCCGCTTGCTTCTCTCGGTCCTGCAGCTGGGCGATGAGCTTTGATGCGCGCTCCTCCTCCACCTTGCTTCGATCTAAGTGTTCTGCGGCCAGCTCTCGGCTCTGCTTCAGATGGGCCTCCAGCTCAATTACGCGCTTTGACAGGGACTTCTTCTCGGCTTCGTTTCGCTTCATTTCGGCCTCTGATTTCTTCGAGAGCATCAAGGCTGTCTCCTTTTCGGCTTTAATTTCCTTCACTTCGTTCTGCAGCTTCTCCAGGACTCGCCCCTTCTCGCTTAAGTCCTTCTTCGATGAGGCTATGACATTTTCAGCGAAACTTAACTCTTGCCGCAGCTCAGCCAAGTCCAAGTTTGCTTTTCTAACTTTGGCTTCCATCTCCATGTGCTCTTTTGCGAGGTCTATTTTCATCTGCTGATGGGCTGATTTGTCCGTGGTGTACTTCAGGCTAACCTGCCCCAGTTGATCGCTCAGCTCAGCCAAGCGGGACTCGTATGTTTTCTGGTCGCGAGCCTCTCTTGACGCGACTTGGAGACGCTCCGCTAAACTCTGGACTTTGTCATGCAGGACCCAGCCAACACTTACCACACTTTTCCAACAGGCGCGAACGTGTGAGGGACTGAGGCGGCCCTGTGGCTCAGCTTGAGGCCAGTGAAATGTACCACAGCCCGGGGACGCGGACTCAAGTGATTCCAGGGCACGCATCAGGGCCCGCTGCCCACGTTCGTCCTCCGCTTCATTTCCCCCGGCGAGTATCTCGGACACGACTCCCAGGGTTTCGTCCGCGAGTGCCAGTCCCCCAGGTTCCCTCACGAATGTCCGGTCGCGGAACATATCCTGCACTGCTCCCGTCAACCGGTGAAGCGCCGCGTCGTAGCTGACGCAGAGTTCGGATGTCAGCTCGAATCCCAGCATCGCCTCCTGGCCCTCGGCGTAGGCCAGATTCTTGTGGAACCATTTGGCCAGGGCGTCGAATTGCCTATGGAACGCATGGGCTTCGTCAAGGGCTTCCTCCAAATAGCTGTTCCTCGTCGACGGGCGGTCTGCTGAGACGGCGGGATCGGTCCTCGATGTCGAGCAGGTCGCAGTAGAGCCCGAACGGACAAGTCCCGATATGATACCCAAGAACTCCGCAAGACAGTCCTTTCCAATAGTCTGACGAGAGAGAAGCCCCCCCGAGCTGCGCTCGCAGCTCGTCGGCCCTCCCGTTCGAGTAGTAGCTGCTCCACAACCTGAGGTAGGAGGGATCTTCTCCAACTGAGCGTCCGAGCACCTTCTCCCTGAGTTCGAGTCGAGCCCGTTTCTGCCAGATCCACCAGCCAGCGTCCGGCTCCTCCTCGGCCTCCGCGCGACGGTGAAGTTCTTTGGCTTCGCTTCTCGGCTCATCCCCCCTGCTGCCTTCCAGCCCGCCGCCGTGCCTCCCGCCTTCCCTCAGCTCTTCCGCACTGACTCCGAATGTCCTACGGTGATTCAGGCAGAGCCTCCCGCCTTGCGCCGGCACCGTTGCGCACAGGGTCGTGCAGATTTTTCCCAAGAGCAGGCCGTCGATCTGAGACACAGCCAGAGTCCTTAGGGCCGCTGGCTCGCAGGCCGAGGGGCAGACGCCGTTCGCGAAACCGCACCGTTGGCAGATTCGCCCCCAGGAAATCCCAGCGCTCCGCAGCTCTCGCGAGAGCAGGTCCAGTTCGCGAGACCAACGCGAAAGCGCTCCGCAGCACAGTGCGGTCAACACCACGGCCCAGTACGGCGCGCGGACCTGGCGGTCCGCTGAAATGACGTCTGGGCCTTCGGGCTCGACCACCTCGATCCCCGAGCGAGTGAGATGCGCTAGCAGCCACACGCCGGAGCTCGGTGGTGAAGGAGGCCTCAGGGGACTGTTGACCACCCAGCGGGACAGGGCTCCGGGGTCTGCGTCACCCTCTCGTCGCCACAGCACACTGGTGCCCCAGACGGCTTGCGTGGGGTCGGGGAGCCAGCTCGAGTCTGACGCTCTGCCGTCAGTACGAAGCGCAGCGCGGGCCACGGTCAGCCGACTTTGTTCGTGCAAGATTTTAAACGCGAGCGGGGCTCCCAGCGTGGCCAGCGTCGCGACCGTGACCTCCCGCGCAACTCTCTCCCTTTCAGACAGGTCCCCGTCGCGAGACGCCGCGACCGTGTAGTAGGAGAAGCGGTTCAAGCTGGTATATATCGAGGACACTAGCTTCTCAGCCTTATCCGTTCCATGTCCGCAGGCCAGACTCGCTCCAGGTTCTGCTGTGTCGTAGTGCTCGGAGTGGCGCAGCTCAACCCAGGCCAGGGGTGCGCTGGCCAAAACGGAGATCCTTTTCACCGGGTAGCCCTTGGCATGTCCCTTCGCGGCTCTGAAATGCCTGTCCGTCACCAGACCATAACTCTCACTCCCCTGCGAGTACACCACCCTCAGGACCATGCAGCGCGCGCCTCGCAGAGCGCCGGGCCCGACTGGGATGAAGACGGGACCTCCTAGTTTCGGGCCGGTGAGCGTCACGCTCGAGGGCAACCTTTTCTCTATTTCGTAAAGCTGCACCCACGTGTACTCCAGAAGGACCGGAGCATCGGACCCCTCCAGCTCCACAACCAGTTGAGGCTCGGAAGGCCCCGTCGCGCACATGCCGTCTAAACCCGGATCAACTTGAGAGCTTAAGTTCAATTTAAACACCACACCAACCTTTTTTTTTTGTTCATTTATTTGTCTCATACCGTCAAAAACATGTGCCAAAGGAAAAAAAAAAGTTACACAAGCAGCACACACGAACATAATGGCACCGCCACACCGTTATAGCAGGGTGGCCTCCCGATGTCCTTTCCCCCCCCCCCCTGAAATCCTCCCTCGTATGCGGAGTGCCGAGCTCACGTTCCTCTCCTCTGCGGAGTGCCGAGCTCACGTTCCTCTCCTCGGACTCGGCTGTCTCGCACGACCCCCGAAATTCGGGCTGTTCTTTGTGTGGGAGCCATTCTTCTGTAGATCAGTGGTCTACGACGCCGAGTTCTTTGGCTTCTCCGCACCATTATTGCATCGCCTAGGATCTCCGATCTTCTCCTAAGCGGTCTGTGGCGTGCCGCGGATCGAGGAACACTCTGAGCCCTCCTGCCGCGGACTCCTCTTCTGCGTTCCCCTTCGTCGGTCGTATCGCCCGGAGAGGGGTCCTCTTCCATGACCGCTAAACTCTTGCGAGGGTCCACTATTTCCTCGATCACGCTTTCGTTCCTTCCTCTCCGAGATGGGGCGAGGCAGGGTCGCGATCATTCTGTCGTGATACCTCATGACGTACGGCTCGTAGTAGCCACGAACCCCGAACTCCACAAACCGCTGTCCCCATCCGCCTTCGGGCGCTGAAACGGCTCGCTCTATCCGGAGGGTTCGGAGAGGAGGTTGCGAAGACATCTCAGATGCCGATTCGTTTCCATGAACAGAACACGCAGCGTGTGTAGAGCGTGTCTAGGTCCACTAGTGAATGGTCTATTTGCAAGCGGGGCAGACGGTGTACGGTTTCGGGTCCGGGAAGGTCAGCGTACTAAGTGGCACGTATTTTACCTAAAAAGGGGCCTAACGCGACGTGGTGACCTCACTCTGTGCGAGGAAACCTGCCACTTTGAATGGCTGATATTATGAGAGCCCCTGGAGCATACTCGAAACGCACTGAACTATACTGAAGTGAACTACACACAGACTGTAATGTTGTGTCTTTTATTTGACTCGAACCATCAAAAGCGTGTTCCAAAACCAACCAAAAATTACACAAGCAGCACACAGAAACACAATGACACCAACGCGGCGTCGTGATATCGCAGGGCGTCAGCCTGACGTCTTTCTCCCCCTGAGATCGGGAGTCCCGAGCCCAGGCTCTCATGCCTCACACCCTCCCGGGCGGTCCTCGTCCCAACGCTCCCCTCCGATTTCCGCGTAGAAGCTGAGAGTGGTGTTGCTCGCCACGCCGTCCAAGTACTGCGAATCGTGCAGAGGATCGACAAGAGCAACGGGCGCTCCTGCCGAGGACGCCTCCTCCGGGATCTTGCCTTCGTTCGGAGCTGGGTCCTCTTCGACGACCGCCAAGCTCTTGTGAGCTCGGACTATCTCCTCGATCACGGGCTCCCTCCTTCCCAGCACATACACGGTGTCCAGGTACGCGGACAGGTTGTCGTACTTGCCCGTCTTCAGAGCGGGCCCTCCGCGAGGTCTTCGAGAAGAGGCGAAGCGGGCCTCGCTCCCGTAGTGTCTGTCCATTATGTCCCGAAACGTCGGGTCGGGCAGCTCGCAGACGCTTCGAAACACTGACGCCTCGGTCCCCGGTTCCCGGTCCATCTGGAGGGTCAAGGAGGGAGGGGCAGGAGGACACGACGGGATCTCAGGTGCCGATTCGGTTTGATGCGCAAAACACGCAGCGCGTGTGGAGCGTTTCCAAATCCACTAGTACTTCTGAGAAAATGGTCTGTTTGCAAGCGGGGCACACGGTGTACATCTGCTTCAGGTCGGTGAAGGTGCACGTGTTCACGGTCGACGTGCTGAGCGGCACGTTCGCCACCGGGGCCGCGCAGCAGGACGAGACGAATTTCATTTGTTCGAAATCGAACGCCACGTCGATGTTCCTGGGGTTGCCTTTCACTTCGGACGATCGGAACGTCTGGTTCTTCAGACACCTGACGCACCTCAGGTCTCCCTCCGCGGCCCGAGCCCGGTCCCGACCCGGAAGCCCCACGGGTGCCAGCAGGATCTGTTTGTGGTTGTAGTCTATCCAGTTTATGTGACAGCTCAACACGGCGTACAGCAGCATCCGTCGTTCGGGGCTCTGGCTTCGCAGCTGCCCGAACTGCTCCCTGCTGATCATGTCCGCTGCTTCCCTGAGCTGCGGGATGCACGCCGCGGCCATCTCGAGCGGCCGGTCCGTCGTGTAAGCGGCGGCCAGCCTGTAATAGCAGCTCAAGGGCCACTCCGAATTTAGCGCGAGCATCGAGTGGCCCGAGGCCTTCACGCACTGAAATGCTCTGACGAGTTTGCAGTGGTACGACCGTCTCCTGGGGGCAAAGCAGAAGCGAGACCACTTCACCGGGTCTTCGCTCGACCCGTCGCCTTCCGGGCGGCTGCTCAACGGAGCCGAGGTCGTCCGGAGGGTGGCGAAAGGAGACGCTGTGCGCAGGACACGTGTCACCCGTCTCCCGCGTTCGTTCGCTCCGAGACCCGCTCGGCTCCGCCGCGACTTGGCCTGGGGGCCCGCTTCGCCGTCGAGAGGCGCTCCCGATTTCTCCCGAGAGGGAGGTCGGACGACGGAGCTGCCCTCTGCCCGCTGGTCCGAGATGAGCCTAAAAGCCTCCAGTCTGAGGGCCAGGGCCTTGTGCGAAGAGTGCGACTCGTCAAAGAACAGATCTTCTGCTTGGAACCTGTAGAAGTCAACAAGCAGAGCCACCCTGAGCATTGCCTCGCGCCCCCTCAGCTTGGACAGCTCGTCGCAGTCGGGCACAGTCCCCTCTCCAAACAGACCGTCTGAGCCGACCAGCGCGGGGCGCAGAGTCGAATCCCAAAGGTTAGAGCACAGCGAGTAGGCTTCGCCGTAATCCTCCACCGGAGCTTTGGCCTTGCTCGTCAGCAGCCTGACCAGCTGAGCTCGAACGCTCGAACTGTCCCGAGAACCCTGTCTAATTTTGTTATGGCACACGGCGTGGTTGTGGAGGCACTCAAGGTAAGCCTGGACGAGGGCTGCTTTTGCGTGGCAACCGGACCGCACGACTCCGCCGTCGCTTACCCGTGCCCCGTGGAAGCTTTCGCACCCGTGCTCCTCGGATCGCCCGTCACGCTGCATGTCTACTGCCCGGCCCTGTTCCCCGACAGGGTGTTGAGAGTGCACGCCGAACACCTGGGTCACTTCACCGGGATGAGGAACGTGCCTCGCGTGGACCCCGAGCAGGAACGAGCGCTCTTCTCAGGTCTGTGTGGACTGTTCGGCACAGAGCGAGTCCTCGGCCTTTACCGGGAGGCCCTGAGCGTCGGAGACGGCGGCGAGGGAGCCCCGAGCCAGGATGGCGGAGCAATCGAAAAGCCGCCGATGAGCGACGGGGAGCTCTGCCCCTCCGTGTTCGTCAAGTTTCGCAGAGAAAACACGCGGGAGGCCAGGCGGATCGCATCTCTGGCTAGCCAACTCACGGGGTTGTTCGACGTGGAGGATCTCAGAGAGAAAGCGATCCCCCACGTCAAGGGAGAGGAGCCGGCTCACATGTTGTTTCTGTTTCTCGTCCAGCTTATGGCTGTGTTCCTCAGCTCCTGCCTGGACGAAGCTAGCCTCGCCACGCTCATGAGCGTGGCTCTCTCCCCGTTCCTGGAGGGCAACTTCTGCGACCCCCTGTGCGCAGCCACCCTGCTGAAGCCCATGTTCATCCCGTGGTTCGAAGCGTTCCCCAGGAAGGCGGACGGCCCGGAAGCAAAAGCAGACCCCGAAGCCAAGCTGAAGTACTACAGGCTGTACAAGGGCTACGAGATCACGAACGAGGGCGCGGACGTCTCTTCCGTGCTGGAGGACGACCTCACGTGGACCAGCGCCAGCTTGCAGCTGCGCACTCTGGGCTACAAGATCGAGGAGAGCCTTAGCAAAACGCTCTGGTTCGTGGCCCCCCAATTCGGAGACAGGCTGCGCATGACTCGCGACTCTTGCATCGGGAAAATGGCTGTGTCCCCGGGCGAGCACGTCGACCTCATCCGCTCCTGCCTGCTCTGCGACAACGTGATGGCCTACGTGCAGTGCGCGCTCTTCGGCACGATCCGCAACATGCTGCCCTGCCACGCCAACAGCGAGTTCTGTGAGACCGTGATGGCGGCCCTGAACGGCTCCATGAGGAGGTTTGCGGCCGAGGCGCGTCACCAGAGCAGAGAGCTGTTCTCTCGCCTGGAAGGGTGGAGCGGCCCCTGCGCCGGCAACTGCCTGTACACGTCCGGGGTCAGTTTCGCTGGTCAGTCCGAGGGCAGGAGCCTGTTCTTCGGCAAGATCTTCACCGGCCCCGAGGACAGGAAGCCTCCGGGCAAGTACAAGACGGCATTTGGAGACTTTTCCAGCGTCACACTGGGCCTTTCGCTCAAGACGGGCTTGCTGGAGGCGCTCAGGGTCGCGCTGGAACGGGACGAGGCGCCCAAGGCGGGCTGCGGATTGAGGCGCGAAGCCGGCGGCCGCATGCAAAAGATGCTCTCCACGGCCCAGGAACCCGTGTGCGCGGAGAGGGTGGTGACCGAAGTCGCTTTCTTCGCTCGCTATCACCACAGGTTCAACTCCGGAGAGTTCACCGAGGTGGGTTGCGTGAAAGCCATGAGCGAGCCCGGCTTCAACGAGCAGATACACAAGGACGTGCTGGACGACAAGAGCGAGTACCGCCTGTCCCTCGCCCACGGCGCACTGCCGATGTGCGCGCTCACGCTTTCCATGACCATGAGACAGACCGTCATGATGACTTTGGGGTTCTTCTGCGTGGAGCTCGCACACGGAGCTTACGCCGGGGCCAAACTCAACTACAGTACGCTGTGCTCCCGCTTGGTCTCCCTCTCCACCGTGGCCAAATTCAGGCACGGGAAAGACAGCGACAACACGAACGTCTTCCAGGCGTTGTACGGCAACTGCCTGAAGCTGACGTGCGCCATGTTCAGCAAACCGAATCCGCACGCACCGATAAACTATCACGATCTAGATCTAGTCGAGTGGCTGCACCCCGACAACCCCCGCCTCCCCTGCTACCTGCGCAAATCGCTGGCCATGATAGGGGGCACCAAGGCTCGAGTTAGAGACATAATGCGGCAGCACGGACTCTGCTACAACAGAGTTATGTTCAGCGATGGCCAGCGCCGGTTGCTGTTCTCCCACGCTTTCGCCAACGCGGACTGCCTGATCCACGCACCGGTTACGATCTGCTCCAGCCTCAGGCTGTTTTCGAACACCCAGAAGTCGTTCGGGTCTCTCAAAGCCTGCAGGTGGGGCTGCTACTACCGAGTGACGATCATGAGCAACGGCTGCGTGAACACGGCCCTGTATACGAACCGCGGATACGGGGGCTTTGACAGCATCGCCTCTCAAGGCAGCGCCACCGGGGACGAGGTGTTGGAGAGGATCAAGCAAGAGGTGTCTCGCGTGTTGCCCAGGATCGACGTGGGCCGTATCAGGATGATGGCCCCGGAGATGAAGGAGACAGAGTTTGCAGCCCTGGTGTCCGCGGTGAAAGACAGCAACATCGAGGTCACCGGGCAAATGGACGGCGACGCTGAGCTTGAGCCGTGGCAGGAGGATGGCGCGGGGGAAGAAAATGCGAAACGCCCCTTGGACCACTCTGACGCCGACGACGCCAAGAGAGGTCGCTGGGATGCCTGTGAGACTGGTCGGGTTTCCGAGGACGAAGAATTTTTCTTTTTGTAGTGAGTCGATGGTGGGGTGTGTGGGCTGTGATAGATGGAAAGGAAGAAAAAAAAAAAACTTTGCACTTGGAATGTGGTTGAAAGCAAACATGTGCGAATAAAAATGTTGTGAGAGAACAAACACAGAGTCGTCTGGTCATTTTCTTGTCTCCATCCTTCACAAACGTACGAAATGAAACACGTTTGGCCGCGACGGCTCTACCTCGGCCGCGACACCGAGCTCAAGTGACGACAAGAGGCCCAATGCTGAGGAGAGGACCGACGGCGAGAGGTGTCGCTCGGGCTGCCTCAGAGTACAGAGACTTTTTTTTTTTTCATTTAGAGAGTGACACAGAGTGTGTACAAACCGACGGCGAGCGGCCGGGGAGGAGAGAGCAGGAGAAAAGGCTGGGGCGTCAAGAAAGCATGCCGCAGACCGCTCCGTCGTCCGTTTAGATGATTTGTGTGCGGTTGGAAAGTGATTGAAAACAAGCCTACGAAAAGAATAAAGTGACATGACAAACACAGCCGTTTTCATTGTTTTATTGTTTCGCTGCCTCGAGTCTTCACGAATGTAAGAAATGAAGTATGTTCAGGTGTAACAGCTCAACCGTGAGCATCAGCTGCCGGTAGGCGCAGCCCAGAGCGTGCAGATCCCGTCGCACGCAGAAAGCGAATCGGGACTCCATGCTCCCGATGGTGTTTCCCAAGCGGCCCTCCTGCGTCGTCCCGACAGGCCTTGTTTTGCGCCGGGCCTCCAGTCTGCGCAGGGATTCCTCGGCCCTGCTGTAATCGAGCTCCCCGCAGCGGGTCAGCTGCAGCTCTCCGGGCTGCACGCGCGCGCTCACCAGAGGGCTGAGGGCCCCGCAGACCGACACGAGCATTTCCGAGTTTGCCGTCCGCTCGCGGGCCACGGGACACGCGAGGTTGGTGAACTTGCACCTAGGCGTTTCTTCCCTGCCGTGGTGTCGATCGCGCGGGTCGCGGGGCTCTTCGAAGGAGCACAGCCCGTACATGTTCATGAACTGGTACGAGGTCGAGGCCGTGCTTTGCCTTTCCACGTGCTCGCGCACCATGTCTTTTATGTCAGAGAGGGCTTTGGCCCTCAGTTCGCCGTACAGCCTCCTGTATTCCACGTCGATAGGACTCTCTCCTCGGTCGTCGTCCTCCTCCCTGATTCTCTTGGGCACAGGAGGCTCATCGTTCGGCTCGCCTTCGCCCTCCCAGTCCGGGAGCGAGCCGTAGCATGCTTTGACGGCGCTCGCCACGAAAAAAAGTTCGGGGATGTCCGCGGGACGCGAACCTCCCGTTTGCGTGGACATAACCGACTGCGCCCACTTGATCCGATACCTGGTCGACGAACTCGGAAGCGCCTCGCTCGCCGACCTGCCTTTAGTAGAGTGCCTGGTCAAGCATCTGGAGCTGGTCTCCGGCCCTGACGTCTGGTCTCCTAGGGCACGCGCCTACGTCGGCTACGACCCTCAGGTCCACGGCTCTTTCGGGCGGTTGAGGCCCGGACCGGCCGGCCGCGTGCGGTTCCTGGGGAAGCTGCTGCCCGTTTACTGCAGGCTGTGCTTCCTCTGCGACTGTCACGGCAGGGCTCTGGATGCCGCGAGGACGCTGCGGTCTAGACTGACGGCGGCCGCCGAGTCCGGGGGATCGGCGGCGCCCCCGAGCCTCGCGTACGAGACCAGGGCCCTGGAGTACCTGACGGAAAACCTCTCCTCCGCTCCACCTCCCGAGTGGGACTGCGTGCGCCGTTCCCCTGACGTTTCGGCCGAAGTGAAAATCGCGAGCGAGCTGCTCTGGTCCCACTTGGTGCTGGTTTACGCCGGCAACCGCAGGCTGCTGCTCTTCAACGCGGAGCTGTTTTTCTCAAGGCAGCTACAGTCGACGGCCCTCTGCTCCAGCGAGCTCAGGGAGGCGCTGTTTTTGCACGGCAAGCATGGACCCTTCTCCCAGCGCAAAGGCCGCCGTCAGGCGCGAGGAGCGAGTATCGGCTCTGCGTGGCAGGGGCGAGACTGCCCCGTTCTTCCACCAGACCCGCGTGCACAGCGAGGGCCTAGATCCGACAGGGGGGGAGGAATGTTGCGAGAGACCCGAGTGTCTCGACTGTGCTGGCTCGCGGTTTTGTGGCTCCTGGACCAGCACCGATGCCACAGCGAACTTGGTTGGCTCAGTAGGCCCGTACCGTGTCGTCCCTAGCCCCGACGTGCTCGGGCGAGGCGGGGAGCCAGAGCCCCGGCGCCCTTCTCCGCAGGAGACAAACGACACCCTCAGGGCCGCCGGCAGCTGCGTGGTGGACCTGAACGGCTCCGTGCTCCTCCACGTGCTTCACGTGAACACGGTGGGCAACCGCAAGTTCAGCGCCGTGGTGTACTCGGAAAGCCTCAGGCGCTACGCCCTTCAGCAGTCCAACACGACGAAAACCAAGCTCGTGAGCAGGCTCCGCTTCGTCTCGGACAAGAAGAAGCTCAGCTCCCGACACGGCTACAAGAACACCCGCATCGAGTTCTCGTCCAACCCCAGCCGCAGCGCGAACTACACGTCCAACGCGAAGCACGCGCTGCAGCCCTACTTCAGGGGGCTGTTCGAGACCGTGTCCATGGCCCAGGGCACCTGCGTGGTCTCCGCTAAGCCCTTCGAGGTGAACAACGAAAACCTCACGAGCTACATGTACGGCGTGGCGAACCCCGCGAGCGTGGTGATTCGCATGAAAGACACCAAAAAGGACTTTCACACTCCCTTCTTCTTCTCCTCGGTAAACGTGACGGGCGAGGAGAACAGGCACCAACTTTTCTCCTCCATGTCCATCAATTCGCAGAGGGTGAAGAGCGCGGCCGAAGAACTCCCCCGGGCCCTGGCATCCGTGGCCTCGCTCGTGGAGCTCCACGGCCACTTCAACAGACTTTGCTGCGAGCTGGCGCACGAGCGAGGTGGCACTCTCACGACCAGGGAAAAGGTCTGCCTGGTGTACCTCACGGAGATGTACTTTTTGCGAGTCAGGGACCGGAACCACCCCACGCGCTGGCCCGGCTACAGGGAGGCGCTGAGGGGCTCATTCGCCGGCCGCTACGGGAGCCGGCTGACGGCGTTTCAGGACAGAGTCCTCTCCAACTACTACCAGAAAAACCCAGAGTTCGTCCACCTGGTCCCGTGGCTCCTGGACAACCCGAGCGTGCGGCACCGGGAGATGCTCTTGGCCCACGAAGCCTACCTGAGAGAGGAGGGAAAAGAGGCCGCTCGAGCAGAGCTGATAGCGGCCGTGGTCTGCCACTGCGAAAACGACCTGACCCGCCGCCCCCCGGAGGGCTTCCCTGACCTGCTGGACGTCGACTTCTCGCGACTCGGCTACAGTGAACTCACGCTGAGGCACGCGCTGGACAGGTCCACCAAGGCCAGCGACGACGCTCGCCCAGGCGGTCGGGCTAAATGACCGGCGCGGTCCCCACGATAGCGAGCCCCCCTACCATGACGACCGAAGTGAGCGGCGGCACCGAACTCGGGAGCCTCCCTCGAGCTTCCATCCTCAGGGTCTGGGAGATAGTGAACCGGCACTACGAATCCACCTTGAGCTCGCTCGAACGAGAGGACACCTCTCGTAGAGCCGCGGCTCGGGTGAGCTCGCTGGCGAAGGAGCTGCGTGACCTGACCGCAGCCTGCACGGAGAGGCTCGACCGCGTGGAAGCTCGCGTCAAGGAACTCAAGGCCCTCGAGTTCGGCGGAGTTCGCAACGAGCAGCCCGACGGAGCGCGGGCCGGCGAGGCGCTCGGCGGAGAGTGGCACTTTGTCTACACGCGCCGAGGAGATGTGTTCGGATACATGAGGCTGATCCCCGAAACGCTCTCGCGGCTCCCCTCGGACGCGGACGACACGAGCCTCTGCGGCGGGCAGAGGGCCGAGTTCACGCTCCCGACACAGGTGGCGGCGGAGGCCCGTCGCGTCCCCACGGGCCGGTCCGGGAGCGCCCGAGGACGAGCGGAGTGCCCCCGCTGCGGCGAGTCTCTGGATCTCTCGGAGTTCTGGAGGCACGCGGTGTATGAGATCGCAGAGAGGGGAGCCAGGGTTCCTGCGCGCCGCCCCCCGGTTCGTTCAGACGGTCCGCGACCGAGGTGGACCTTGCAAGAGGGCGAAGGTTGGGACGAGCCCATTTACAGGCCCAGAGACCTGACGAGCACGTGCGAAATCGGCGAGTGCCTCTCCCAGCTGAACTTGAAACACTTTCTCTCGGACGATGAGTTCTCCGGGGCCCTGGACCGCGCTTTCGAACTCTTGGCTCTAAGGTTGAGATCTTAACGGAGACCACAAAGACGACTCGGCTGTTGACAAAAAAAAAAAGGTTGAAAGATGAAGAGAAGAATCGAAAGGAAGAAAAAAAAAAGAAAAAGAAACGGTTGTGTGCACGCAGAAAGTTGTTGACAGCGAACACATCTGAATAAAAATAAAAGTTGTGAGAGAACAAACACAGTGCTGTTTCATTGTTTTATTGCGTCAAGGTTTCATAAGCATACACAATGAAGTATGTTCAGGTGTTACAGTTCCACTGTGACCGTGAGGGCTTTGGGTTGCTCAAGGCCGGTTGATGTTCACGAAGCGGGTGCTCAACGGTCAATCGTGCCTGGTAGCGAACAGGAAGGCTTCGACTGTCAAAGCAGAGCCACCGGGGACAAAGGGTCGGAGAGGGGAAGCTTGGACGAAACATTTTGTATTTTCGAAAAAGGAAGACTTTTTCTGTCGGGAAATCTCAGAGTGGGGCAATGAGCTGTAAAAGAACAACAACAAATAGTGGTTGAAAGCAGACGTGTGCAAACGAAAAGCAACGAGAGAAGAAAACTGAAAGTTGTTTAATTGCCTCAATGTCTCAAGCCTTCAAAATAAAGTACGTTCAGGTGTGACAAAGACTTTTTTTTGTCCTTTTATTTGTTCGGAGATTTCCGAGGTACTTTTCGCGAAGAAAGTGGTCAAAGGCAAACGCTTGCGAATAAAATTGTACGAGAGCTGTTTCATTTGTTTTCTATCGTCTCGAATTTCTGCGAAATGATATTCCGGCACAACAGTTTGACCGTGACCGTCGTCTGCCAGTAGGTGCAGCCCAGAGCGTGCAGATCCCGGCGCACGCAGAGAGCGAATCGAGATTCCGGACTCCCGAGGACGCTCCGATTTTGACCCGCTTATTTACAAGCCCAGAGACCTGTTGATTACCCGCGAAATCGACGAGAGCCGCTTCCACCGGCCACCATGTTCTCATACTCCTACAAGCCGAGCGCAGCCTTCGCCTCGGCTCCGCTCGGAGCCCGTCCCTCCGCCGCAACGCCCACAGTCAGCGGTGTGGCGAGACAGGCCGAGAAAGATCTCCGCTCGGAGAACGAGGGGGTCGACGGCGCGGCGGTCGGGCCTTCTCGGGCGGCTCCTGGGATCTACGAGACCCTTGCGAGCGATGAAGTGGTCACGCTCGACTGCCTGACTGGGGTGGTGCGATCTGAGCGGGGCTGCACGTTCGTGCAGTACATCCCGACGGAGGAGCACAAGCTGCGCGCCGGGCGGAAGAGCGCCCCAGTGGAACAGATCAACAGGTTCCTCAGGTCGTTAGGGGACAGCGGCGTGCCAGCTGAAACCTCCTTGATTGCGCTCTGCCCGTTGGAGCCGGGCCGCCGGAAGACCCTGTGGATAAGGGTAGCGCTGGAGGAAGTGCAAGAACTCAGCCTGGAAGCCCTGTGGATGCTCAAGGGCGAAGCGCGGCTTCACGCGGAGAGGACCAGCCTCGTCGTGTGGCTGGAGTCGAGCGCGCTGGGTTCCAGCTCGCTGAGCCCGACGGCCGAACGAACCCTGTGCCCCGCATCCGAAAGGGACGCGGAACGTCTCGCCGCTCTCGCCGAAGAGGGCCTCCTGAGCCCCTGTGAGAGAGGAGAGCGGCGCGAAGAGGGCTCGAGTCGAGAGGCCGCCCGCGTCTCGACACAACGAGACGAGTCGGGGCCCGGACGGTCCGGTCTGAAGCGCGTGAGGGTCAGAACGGGACTGGTTGGCGACTGCCCAACACACAGCCTACCCGAGAATTCGAGAGACGGCCAGCCGTGCAGGAGATCGAAAAGACAAATACGACGGCGGGCGCAGTCCTCCGGGGTAGGTTTCATCAGAAAAAGAATCAAAGCTACAAAGACAGCCGAGAAGAGGGTCGAAGCGGAGTCGACGTTTGCTCGATTCGGACGGGAGAACTCCACGATCTCTCCTGAAGAGACTTCATCGCTTCCTCCTCCTCCTCCGCCTCAGCCTCCCGTTCGTCCTCACGATCCTGTTCCCCGTCACGGCACCGTCAAGGCCCCCACGCGCAAAGCGCAGGATCGGGCCGAAAGAGAGCTCGGGGCTTTGTCCCTCTCGTCTCGGCGAGTAGAAAGGCAGCCCCGGGCGCTTGGCGGAGAGTCTCCACCGTGTTCGGTTCCCAGTTTCGGACAGGCCAGAGAGACCAGTCTGTCGCCTTCCGGGGAGAGAGTCCGTGTCTCGTCGTCTCATCAACGCCCGGTGCCCACGGCGGTTTCGGCCGAAGCTTCTCGGGGCTGCGGGCTGATGTAGAGCGCGGACGGGTCGTGCGGAGCACCCGGGACCCGCTCTTCCGTCGTGACCTCTTCGCAGCTTTTCACGTCAGAGGGCCTGAGGCCGAGTTTGTTCGCCAACAGCAGGCCGTAGGCAGGCGGGTGCAGGGAATCCTTTGTGAGCATGATATCGCTCACGGAGAGGGACCCGTCTGGCTTTCTCCCCGACAGGCTGTCGGCGAACGTGGCACCGGACGTGTTGAGGAGAGCGACCAGGGCGCTGTGGAAGATGTGCACGGGGGATCCGGACTCCAGTTCTCTCACGCCGTCCCTGTGGTTGTACTGTATGGTGTTGTGTCTCCTGTTGAAGTGGCTGAATCCCGACAAGGCGCTACGCCAAAAATTTGTCCAAATGCTCAGAGTTTCCTCCAGGTGAGCAACGCTGACAGAGGACGGGTAGCTGCACACCAGCCTCACGTCCGAGCCGAGCTCGGTCACGGGATCCCGGTCTCCTTCGGCCCCGTCCTCCCGCTCGGCGAGTCGACGTTCCAGACGCCTGGACACGTTCTCCGCCATCCTCAGCAGCCCGGGATCCTCGCACTCGGACCTGAGCTTTTCCAGAGCCGCGCGAGGACGAGAGGTGACCTCGGTCAGAAATCCGCGCACCAGCAGGACCTCTTTGCCTTCGGATATCATGGAGGCCATCATCTTGCTGAGGCTGTGGGACACGCTGGCGGACTTGTGCTTGGACACCGAGGCGCACGCGCCCGACTGCAGCAAGGAGTCGGGCAGCTCGGCGTCGTTCAGCAGTCCCAGCATGTCCGTCTGTTGGTTGCAGGCGAGGGCTCGCGACAGGTTGTCCAGCAAAGGTCTGTCGGTCGCGTTGCCTACCACCGAGATGCCAGCGTCCCGCTGCTCGGCCCTCGAGGAGAGCATCACGTCTGCCACGCGCGCCAGCGACGACCGATCGGCCCCCGCGCTGGTGTACACGTGCCTCGCCGCGGCCTCGTTCAGACCCCTGGTTATCCTGCCGAAAAGCGTCCTCCAGTTCTTGACGGTGTCGTGAGCCCTCTCTGCCAAGGAGGAAAAGGAAGGACCCGAAGCCGACCAGCTGCTGTCCCACACCGACGCTCGTCTGTAGAGGACCCCGTCCACCGCCGCAGTGACGAGAGCGGTGCGCTTGTCGTAGAAGGCCAAGCACGAGGAGGCTCTGCACTCGGGCACCACCGGGCACCGTCCGTGTTCGAAGGTCTTCATCACACCCCATAGAGTCACCACAGACATCTTCAGCTCTGTCTCCTTCACGGGGTTCCGAACGAAAGCCTCGCGCTCTCCCCTCACCCAGTCCGCGACTATCTTACACACCACGGCCGTCGGCGCGCAGGGCACAGACGCCATCATCAGCAACTTGGCTGTCTCCGCCAGACTGTCCAAGGGAACTTCGAGCACGCGAGGAAGCGCCTCGTCGTGAGCCTCTTTCTCTTGGATCGCTTCGGCCGCGGCCCCGGGAGGGCTGAGGCCGTCCGGCGACACCACAAACAGGCGTCCGGCACTACGGGGCGGGGCCGCTTCGGCATCTTTCCTGCAGCGCTTGCTGGGGCGCGCGTCCGGCCCGCCGGAGCCCGAAACCATGTTGATCACGGCAGCTTTGCCAGACAGGCCGAGGCCGAGGGATCTGATTTTCTTCCACGGCAGGAAAAGGCAAGGCACGAAGCCCGCCAGCACGGTCCAGCGGATCATGTTTCTCAGGGTGCTTTTGATGTGCCCGCAGCAGGGGCGGTTGGCCACGTAGTGCCCGACGAGATAGCGGACCAGGCACGCGGCGCTCTCGCTGTTGCTGCCCAGCACGTTGCACAGCAGCAACTCCACCGACAGGGCCGGGCTGAAAGTGTTCACGATCTCCTCTATCACCACGGCCAGCTGCGGATCCTCGCTCACAAAAGCCCAAGATGCGACGTCCCTGTGTAGCGGCAACAGGTCGTAGCACTGCTCGTAGCAGTCCCAGCGCGCCTCTCCGCGGGGGCGATTACGGTTGCGTGCACGATGAGCGCAACGGCCGTTCCTGAAGTCCTCTAGAACCCTCGCGTCCCCTCTGTCCGCCAAGGCGCACTCGGCCAAGGCCGCCTCCCGGACGTCGAGCGGTTCTTCGTCCGCCTTCATCGTCACAATTCTGTTCGACTCGACTTTCGGACGGTAACCGGGAGGGGTTAATGAGAATCCGCTCCTCAGCTCCTCACCCGTACTCAGCTGCTCCCGCCGCGTCTTCGACCCCTCTCGTCGGCCATGTTCTGCGTACTGTTCAAGGCGCTCTGCTGCCTTTGCGGCAACGGGCGGACGGCGCGCGGCCCTAGCGGGTACCGTTATGAGGTCCTCGGAGACAGCGGCGACGAGTACGGCGTCGAGGAAGGCGACGAGGCGGACGAAGCCGAACCTCGCCTCAGGGACTTCGCGCTGACGCGCAAGAGAGCTATCGGCCTGACCAGGTTGAAACTGAAAGCTATCAACTCCGCCTCGGACGTGTCCGTGGCGGAGAGGCTCTTGGAACGCCACGGTCAAAATGACCCAAGCTTACTAACTTACGAGGGCAGGTGCCGCGAGGAAATGCTGGCGGCTTTGAGCAAGCTCCCACCTTACGCGCACGGGACCCAGATCGACAGACCTTACAGGATAACGCCAGCCTCGAGCATCGGAAGCGAACGCAACGGAGCGATCGTGTGAGCGCAAGGGTCCCTTTCGCCGAAGAGGGGGGGGGGTGAAAAGAAAGAGAAAAGGAAAAAAGAAAAAGAAAGAAAAAAGAAATAAATCACCATGAGCGTGGTCAAGACTGACCCCAGCGTTTACTCGCTGAGATCTCTGGAGGCTGCCAAACGACTGGTCAAAGCGCCTGGGTTTCTGGCCGACTCGACCGGGGCGTTCTCCGAGCTCGTGGCGGAGAACGTGATCAGGGCGTCCGCGGCCAACACCTCGGTGTCGGCCGACGCGGTCGTGATGATACTGCAGGCCCACATGGGAGTGTCTCTCTTCAAGCAGCAGAAGGACACGAGCCGTTTGCTGGCGGGCTTCGTGTACAAGATGTTGATCCCGGACAAGTCCGTGCCCACGGGCACGAGGTTCACGAGGCGTTACAAGATCACGGATCAGCGAGAGGCCCAGCGAGGTACCTACGACACGGTGGGAAACGGGGTTCGGACCAGGGAGTACAGCCAGGTGTTTCAGCACACGTCCAAAGTGGTGACCATGCAGTTTGGATTTCTGCTCGGCATCACGGTGCCTTCCGTGGCGGAGGAGCTGATACGCAGGGAGCTGGAGCAGGCCAGGACTTCGTGGGAACTCACCAAGACCATAGAGGTCCTGGAGTACTGCGCGGCTCAGCCCACGCTCACGGACAGGATCTGCCAGAAACTCGCATCCCTCCCCAGAGCGGAGAAGCTGGACTCTGTGCTGACGATGGCCGAGCTCATGTGCGGCACCGTGAACGCGCATCCGGATTCTTTTGTGTGCGTGGTGGAGAACGCTCGCAGGGTCCTCTGCAGCGACAGGCCAGAGGTCCTCGTCATGGGAGACACCCTCTTCAGGGTGGTGTCCCAAGACTCCAGTGCCGTCAGGACGCGCATCGCTTGCGAAAACGTGAAGCTCGCGCCCGAGTTCTGCGTCTACACCGCCGCCGACGAGAAGTCGCGGGGCGACGGGCTCCACGAGTTCACCATGGAGTTGGTCAACAAACGCGAGCTGGGCGACGGGGACCTGGCTTTCGCGGACGACTCCAGCTTCAGGGACCAGGTCACGGAGATGCCGGTGAACCACATTCTGATCGGCGGCGGGCGTTCGGTCGGCATTCCCATCGCGCTGGTGGACGGCGTGCAGATGGAACACGGATGCGGGAGGGAGACGTCCACTGAGCACAAAGCTTTCAGCAACACCCAGGGTTTCAAGTGGGAGTACTTCACGGTGGGCTGCACGGCTCCGGCGCTCGGCCAGATATCGCCGTCCAAAGTGCTCTCTGCCACTGACTCCGAAGAGGTCGGCTACAAGCAGCTGGCCCAGCGATCGCCCTCGGTCTCGTACCTGCACCAGTACGACGGCGCCGTGGTCTGCGTGACGCTGAGGGAGCTGCACCGCCTCGGCAGTCCTCGAGCTCTCTTCGGCAGGGAGCGCAGGGACAAGCTGCAGGGGGACTTGAACGCCTTCATGAGGAACGGACCCAGAGGGATCGCCGTGGGACGCATGGCGCAGTTGGCGCACAGCGATGACTGGTACCAGAAGATCAAGAACCCCGCGTCGCTGCTGGAGTTCGACGTTCGAAACATGGTTGTGCCCGAAGCCCCGGACGACGCCTCTCACGGATCGGCCGCCGTCGAGCCCGTGCGCTGGGTCGTCAGGCCCAGGGTGGCCCTGTTCAACACCTCCGCCATGAACAGCCTCTCCAACGAGATCGCGCAGATCGGAAGCGAGCTCCTCGCCCGCTTCGGAGACAGCGAGCACGCCAAGACCGTGACCCTCAACCTCACCTTTCTCAGCAAAGCCCTGGATTACCGCGGTGGTGCGCAGCGCATGCTGGAGATGAGAGGCAAGATTCTCGCGAACCAGCCCATCCGTGACTTAGAAGTGGATGGGTGGACGAGGGGCCGCCTGTTCTGGTCCTGGATGGCGGACCCCATATGCGCCGTGTACATGCGAAAGGCGCTCGGGGCCAAGGAGATCGGCGCCAATGCGCCTGATTTCACCGTGGAGGAACGGGAGGTCCTGGTGCAGCTCGAGGGGTTGATAACCGGAGTGCTGGCACTGTTTAGAAACGTGGTGGGGGACAGGGCGAACTCTGTCGTGGCCTCCATGCCCTGCTGCTTCAGCCACCGGCGCTACGCGGCCATGGATGGGTCCCAGGCCACGGTCAACGAACGCGGATATCCCGTCTGGTTCACCTTGGACGACATGGACTACTGCAACCTGATGTATTGGATCATCCTACCGAGCCTGGGGGCGAGGGTGTATCGCCGGCAACCCGTCGTCGAAAACGAAGCCCACGCGGTGCGCGACCCGCTGAGGTACAGGGACGGGGAGCCGAACCTCTCTCTCGAGCTGGGCATCGACGGCAACCTAGGATTGACCGTCGCCCGTCTGACCGGGGAATGCGTCTTCTCCAGGGTGGCGCCCGAGGCCTTCGCCGAAGACGCCAGCGAGCAGTTCGAGCCCACGGCCTCTCGCCACGTCTCCTGCACGGACCTGGGATTCCACAGGAACTCTGTGGTCACGTACATGTGGTCGATAAGACTCAGGAAGATCTCCGGCATCGGAAACGACCTGGCCAAAGCGCTCCTCGGCATGCACTACAGCACCCTGCTCACTCACGACGTGGTCAGGGATCACTACGACACCGTCTACTACTCCGGCTTGTCCTACCTGATGTTCAGGGGAGTGAGGTTCACGGGCTGCGGAGTGTCCCTGATGCAGCAAAAGTCGGCTCTGTACGCGCTGGGCACGCAGGTGCTGTGCAACCCGACGGCGAACAACACTCACCAGGTGTGCACCGTGAACCAGTACTGCGAGTCGGTGGTGATACCGGACACCCTGGAGTCGCCCGGGCTTTACATCCCCAACCTGTACATGAAAGACGTGCGAGGGGGAGACGTGCACCTGGAGGGGCGCGGAGGGCCGTACGACATGGTGATCGCGGACGCCTTCAACGGCTTCTGCCCGGAGTCCGACAGCGCTTGCGGCTACCGCAGGCCGTACATCTTCACCACCGGCCGGTCCCAGAGCCTGCAGGGACTCACGGGCGAGGTGCCCTTGGATCCGCTCATGCGCTCGGAGGCCTACACCTGCATGCCCACTCTGCTCAGGCCCTTCAGCTCGGCGCTCAGGTCGCGAGGCAGACGCAGAGGCGACGGCGGAGAGGACAGCAACCACAGCGTCTTCTGCGACGCCCTGCACGCGGCGGAGTTCGAAAAGAGCGTGCTGGATCACGTGGGGGACCTCTTCAAGGACACCACGGAGAGAGCGAATGGGAACAAGCGGGCCACGGACATCATGCAGCCCTCGCTCGGGGTGGCTTTCTGCGGTACTTACAGCATCGGGAAGACCTCGGACAGGAAGCTCATGAGCGCCTGCGCCGCGACGGGCGGCGAGCCCCTCGTCGACAGGCTCGCGCCCAGAATCAGCGGCACGGGCCTGTTCGCTTGCAACCCCATGCAGACCACCGCTCGGTTGATAGCTCCCATATTCAGCAGGATATTCGAGAGCCCCAACCATGGTCGCAGGCTGTTCTTGTGAGGGAGGAAACGGAACGTAAAACGGGCGAAGCGCGCGGGAGAAAGGAGAGAGAAGAGAAAGCAGGGAGGAAGGATGCCTCGGGTCAGGGGGCCCGGCTTAGCGCGCAAGGTGGCCCGCGGACTCTGGGCCTTTGCTGAATTGGTGCTTTTGTGCGGGGTCAATTTCTTCGTGACCCTGTACATGCACCCAGTTGACCGCGAGCGCGCCATCGCCTTGATTAGGAAGAGGGAGGAGGCCGAAGTGGACGCCGCCATCAACACAGTGGCCAGGTCCATCACGGGCCTGGACGCGAACATAGAAATGATCAAGGGGATCATCGGCTCCGAGTCATGTGACAGGGCCGTGACCGCCGAGTACGTGAACGAGCTGCGCTCAGCCGAGACTCAGAGGGACCAGCTCCGCTACATGCTCATGGCGCTCAGGGGCCGGATCGATGCTGTCAGGCTGGTGGGCGCGGTGGACACTCTGTCAGACAGCGTGGGGCTTCAACTCAACGCTTCGGCCAAGATAAACAGGACGGTGCTCGCCTTGAACGTCCACAGGGACCTCGACGACATGAGGGAACCGGTGTCTAAAATGACGGTGGAAGATGCCAGCGGGGCTTACGAAGACGGCCATCTTACTCAGAGGCACCCTCACTGGCTCGTGTGACCGCCCTTAAACTGGGTAGTCCCGCTACGGTTCTCTGATGGGGAACGCATATAAATTCCTACCGGAAGGTCTGGGTTGTTGGGGTTTCAGGGCTTTTCTTTTCTTTTCTTTCTTAGTGTACCTGCCCTTTGTATAAAGTGTGTCTCTTTTGCTGTGCTGCCTTTTTTGTTTTGTTTTCAAATGCAACAGTGTTTGACTGTCTGTGTGTGTTGATCTTGTAACAAATTCTGAATAAAATAATTTCTGAAAACACAACTGCTTGGCTTGTTTCCATATTCTGTTTGCCAAGAAATGTAGAGAGAAGATGTGAGACTACAGTAGGCGTACTTCAATCAACAGCAATATGATTTTATTCAAAGTACAAAAGGAAAATAAGTCTTACATTTCAAGAGGGTACAGTTCATGTGATTGGATTGCATGCTGAGGGTACAGTTCATGTGATTGGATTGCATGCTATGAAAAAGAAATGCACGAGGTAGAAAGACAACTACGCAAGCCTTCGCTGTTTCAATGGCAGTCACAAGGAATAACATCTGCTTGTCGAAAGAAACCTCTGAGATAACTGTGGTAAAGAAAACAAATTGTAAAAGAGTAAAAGCAAAACACTTCGATGACAATTCCTATGCAATCATGTTCCACACACCTGTTTTTTTCAAAAAAAAAATATAATATAAAAAAATGATGATGAAATAATGTGAACATTGTGAGCAAAAATGTTCATACGTAGACATTTTTGTCACCTTCGTAGCAAATGGGTCGGGTCAGCGTATTTCCAGTCTCCGAGTTACGGTGGCAGTCGCTGAACTCCTCTGCCACGTTCATGTAAAGCGTCTGGGATTGGCAGCAAGACAGCGGCCTGTAGTCGAACAGAGCGGCCGCAGCTGCGTTTTTAGCCGAAAACACATCTGCGTCCAAGGCGAAGGGTCGTACCCTTTTGTGTACGTAGCTGGGATCCGCTTTCTCCATTCCGCTTCGGGCGGCAAGCTCAGCGATGGCTTGAACGATGGTGGGTCCATCGAGCGGCTTGCAGTCCAAGACCACGTGGATGTCCCTTTCAACGCGCCCGCCGCCTTCCCTTGAGCGGTACTGCACGGTGAGCCACGTGCGCAGGAGGAAAATCATCCTCTTGAACTTGACCTCGGACACCGTCTCCCTCAAAGAACTGTCGATCAGTGGGAGGACTCTCATGCTCCCACCCTGGCACACTCTGGTGGTGCACCACGCTGCCAAGACGATCTGTTCCTTGAACACGAAACAGCACCAGTGAAAGTAATGCGTGCCCATGTCCACGTCGAACAGCCGCGGCAGGTGCACGTCGGGCCCGATGGCCGCCTGGGTGCTCTCGGGGCACCATTTCCCCACTAGCACGCGGTCCCAAAACCCCGGGATGTGAGGCATGCAAACGTATCTGTAGGCATCATACTCAGGCAAGAGCTTATTTTCCCAGTAGGTGAAAGACATGTCGTTTGCTGGATTCTTTATCAGGGTCTGGAACGCTGCGTAAAAAAAAAAAAGAGAGAGAGAAATCAGAGAGAGGAAAGTCAGACTCTTGAAGCTGTGCAAGGTCGAGGTGCTAGAGGGTGTGCCTCTTACCTCGCTGAAGTTCCTCGTCACTTGGCGACCCTTCGGCCAACATCCTTTCAACGCATTCCTCTTTTTCGATCCTCGTCATGAAGCGGTCGCTACCTTCTCGCTCCAGTTCCCAAGCTCCTACAGCCTCCATCTCCGGCATGTCAGCCAGCGCGTTTGCCGTGGCGTTCACCATTCCGTTCTCGGAGACGACCCAGTGCTTTCGGCAGCCTCCCTGCGCTCTGATGCACAGCGTGCACAGGACGCATCCGCAGAGGCACTGCACGGGTCGATTGAGTTGCAGGAGATACCCGCAGCACACCGGCGCACGGTTGAAAACCCGTCTGCATGATGGGCAAGTGATGAGATCTTCGAGCGTGGATAGGGAGACGCCGGGGATGCCGTCCCAAGGGCGCGGCCCCGCGCTGCCCTCTGCGCTCCAGCACGCAAGCTCCTCTTCTGCGGGCGTCCTGGGCTCGCGTCGGTTGGACTCCACGGAGAGACAGAGCCCTGGAGACTCACTCTGCAGCGCTGCGCCGGGCTCGTCTTTCGGCGGCTCGACGTCAGGCTGCGAGCTCGGGCGTCCGTCCCCTCCATGGTCGAGATCTTCGTCACCCGTCTCGGGTGGCGGAAGTAGAGAGCCTGGAAGCTCAATCGTCTCCGCGCAAGTCGAAGCGACCCGAGGAGGAACTTGGTAACCGTTTGGGGGTTCCGCCGCGCGCGGCTCGATGCAATCGGGGTACGTGATCAAGTTGATGTCGTCGTACGCTTTCGTGATGACGCTCTCGCACAGCATGGCGCTGGCTTCTTCCTCCAGCGTACCGTACTCCTCGTCCTCAGTCGAAGTCAAATAATATCTGGAGGGGTTTCTGTAACGCACCCACAGTGACACAAAAGACAACTTGTGAATATCACCTTCAAACCATGCCTCCCAGGATCGACGGGGATACCCACGGCTGGCCGCTGATGCTCCAGATGGCAGTGTGCAGCTCTTCGTCCATTCGCTTCGCGACCTCGACGCCTTCCTCGGACTCCGGGACGTCGATCTCCCCCGGGCGGAGCGAGCGTTCGCTCTCCGCGCCTCGGTCTTGCTCCGTGGCGTCCACTGGGCTAGGCGGAGGCGCCGGAGTGGGCTCGACGTGGTTTGCTTTCCGCAGGGCTTCGAGTCCAACGCAGATTGCGCCTCCCGGTACCGGCTGTCGCCCTCCATCCGCGAGGGCCTCGCGACACCCCGCGCTTTCAGCACCAGGACACAGAGGCTCGCCGCGAGCCTCTTCCGCCTCGTCTTCGGTTTCCTCCGGAGAGGCCGCCTCGTTTTCTACGCGCCCCCGACTCTTGTCGTCTTCGTCCGAGGAGGAGGCGCTGACATCAGATGGACTGCACGCGCGCTCTTTGGCCTCGTACTCGGCCGTGCGAATTTCGCCCTTCTCTTCTTCGCCCTCGCTGTACTCGCCTTCGCTGGAGCTGTCTTCCTTTGTCGAACAACACCCTAGTCTCCAGGGCCTGGTCGCGGTGTCTCGCTCCGTGCGACGGCCTCTCCGCGAGGACGACGATTGGGGGTTCGCGCGGTCAAAATTGCAACCGGCGTGAGGCACAGCCCAGCGAACTGCCTTTCGCCTGCCGTCGTGAGCTTCACCGACATCCACGCCAAAGTGCGACGGTTCTTCACCAGTGGGCCCCTCTGGCTCGGTCCTCCTTTTCACGAGCCGAATCTCGGATTTAGTCCTGCGAGGGCTGAGGCTCGGGTCCCGCTTGCGCTTGATCCTCTCGCTCCGGTGATATTTGCCGTCTCCTTTTCGCACGCAACCGCCCGCAGGGTTTGTCCTTCTGCGACGAGGTGCAAATTCAGGGTCGAGCTCCTTTCCAACCTGCCTCTTGAGTGTCGGGTAGAGGGGAGGCTCGCGGTCGAGACGGACGCATCCGAGGGCCCGCTCGCGTCCGCTTCCTCGGTAACGATCGCGGACTCCATCCCTCTGGTCGCGGCGGGAGATCTCGCCCTCGGCCCACTCGGGCGTCCAGTCGAAGCGCTTTCTTTCTCTCCTTCTCTTCTCCGTTTCTTGCCTTCTCCTTTGCTGCAGGTTGCGCAGGGGAGAAGGCGTAGTGTATCTGCGTTGGCCCCCGCCGATCCTTCTTTGTTCGGGCCTGGCCTTCCTCTGCATCTTTTCGTTCTCGTATCCAGCCGAAATCACCCTCATTGCACCGCGGGCTTCGTTAGAACAGAGAGCCGAGTTCCACCCAGATGCCGAGGGGCGAATCTCTAGTGTTCCTGTACGAACGAACGCTGGGGTGTGAGCTCAGTCCTCTGTGAGCAAACTTGGCAGCACTTATATAGCCCCTCCTCGACAGTCTCGAAATCTCTGCAACAGAAGAAACTCTCACCTTCCTCACTTTCATGCCAAAACAAAACTCATCACTATCAGTGAGTCTGACCTTCCCCCAGAGTGCAAGAACTCCGCTCGCAGCAAGACGTCTCTGGGTTGGACGAGATCCGTCAGAGTCAGGCCGATGTTTACAGCGTCTGACCGATGTGAACAGCGTCCGTCCGACAGCCACTCGCCTCCTCCGACCAGGCTTAAAAACGGCCGAGTGCAGTTCATAGAATACGACCGATGCTCGCAGTCACTGTCCTCCCTCCTCGACCTTCCCGCGAAGCTCAAAAAGTCAGACCGGCATCTCGCACGCCAAGCATCCACGGTGGCATCAATCCGCTGTTAATCGGAGCAGCCCAGACATTCGAAACACAAAAAGTTCTGGGCTCAGAAAAGAAAACTGGTAGGCTCAGGGGAAGGTAGATAATGTTTGGGAGCAATAGGAAAACAGGAGAGGCAGGGAGTAAGACATGAAGGTGGAGACTTGGGAGGAGCAGTGCTCAGGGGAAGGTGGAGAATGTTTGGGACCAATAGGAAAAAAGGAGAGGCAGGGAGTAAAAGATGAAGGTGGAGACTTGGGAGGAGCAGTGGAAGCCCATGCTCTATGAAGGTGGGGGGAGAAAAGAGAGCAGAGTGGTGTTGGTGACCATAAAATTACTTCTGATCAGCGCAACTGCTTGTGCACGCAGATGTTTTTTTTTGTTTTGTTTTTTTTGTTTTGTCAATTCACGCTTGCAGAAGCCAAGCTTACAAACCTCTCTCTTTCCCACTCCGGAGATCGGCAGGAATAAAGCACAGGGTGCACTGCCGTGAACGTGTGAACACATTTTTTGGTTTTTTTTTTGACAAAGAAAATGTGTAGTGTATTTTCCCAGAGATGAAGCGCAAGCTGTGTTCGGTGGCAAAACACTTCAAAGCAACGAGAGCATTTTTGAACGAGCTCCTTTATTTCGCACTCAAACGCACAGTGTCCATCTCAGAGCGCACCGAGCTTTTCAAACAGTTTCACGACAAGATACATCTGCTTCTATCCAAAGGATGGTGCACATGCAACACAGACAAAATGAAAAAAAAAATACACATTCGATCCAACTACGCAAACTACAGCATCTTAGTCCTCCTCAGCTTTGCGGATCTGGGGATCGCAGGCCCTGCTCCGCCTCCCCCTCCGCAGTACACCAAGTAGATGATCCCAGCAGAAAGCGCTCCGCACCAGGTCGTGAGAAGGCCCATCGAAATCCACAAAGCCGAGCTGCTGGCGAACCCCGATAGCCAGCCTCCCAAAGAGACTCTCCCTGCCACGATCTCGTTGTACTTTGCGTCAAAATCAGTCAGGTCTCTGGTGATGTTGTTCAGGTTTTGACGCACGGACAACAGGTTCGACGTCGTGTTCACGGCTCGCAGCAGCTCCATTTCAGGAGTCCCGGGCAGACTGTCTTTCAGCAGGTCCGCGAACGACACCGGCCCGTCCGATATGTGCGGCCTGGAGAAAGGCTTCAGCGGGGGGGATTCGATCTCGACCGTGACCGACCCCTCCATCCAAGTTACCTTCTTGTCGCGGTAGCAGATGTTTCTGTGGCACTCTCCGCACACGGTCTTGCATTCCGAGGGGTCCTCGACGCACCTCCTGTACCTTTCGTGAAGCTCGGGCCTCCTGCAGTACTTTCCGTGGCACTCGGAGGGCTCGTAGAACCGTCCGTCTATGAGCCAGACATCGTAGTCTGGCCAACAGGGAACGCCATCGGTGCTGATTTTGGGCATTGGTATGATCCCTCGGACCACGGCGCGCTCCACGGCGTTCGGCAACGAGTGCACGATGAACAGCTTTCGATTTCTGTACAGGGCCGCGCCCACGGTCGGGAACTCGGACAGACCCGGGTGATCGCGCATCACGGTCATGCCACTGGGGCAGCTCCCCGAGCGCTTGGAGGCGATTTGCCTCAGACAGTTTTCCACCCCCCTGGCCATGAACTTGGTGTGCATGGCAGCCTGCGTCATCTGATGGGTCACGCTTTGCATCTGAGCGTACCACATCTGGTAGCTGGCCATCACGGAGAACTTGACGTTGGTGTCTCGCAGGGCTGCCTCGGTGTTGCGCTTCATCGCGTCCCTGAGGAGTCTAAAGTTCTTGTTGGCGATCTCGGTGTTGCGCTTCATCTTCCTCTCCTGTTCGTCTATCCTCCCGTCTATCAGCGCCACGTTGGCGTCGAGCCGGTTGCTCACCTCCACCAGTTGCCCAGCGACATTCGTGAACGCGTTCTTCACGGAGTCCATCTGGACCTCCAAGCGATCCACTCTCTGAGACACGTGCAATGCCAGACCCAGGGCAGCGCCTCCGAGCAACGAGCCCAGGAACCTCTTGTGCCTCGTGCGGCGTCGCTCGGGCCCGTCGAGTGCCGGGAAGGGTGCATTGTCGGGCAGGGCGTACGCAGAGGCCTTGCGCTCCTGCGCGGCCAACTCCTCCAGACCCTCTCTCATCAGGTCTCCGGCCCTGCGGGCATCGTCTGTGATCTCGTGCGCTGAATCGCACAGCTTGCCGTAGTCTCTCCGGCAGCCGTCATCACCTCCGCAGACCGAGATCAGGCAGGGCTTGAGGGCGCTCACGTCGTAGTTCACGCAGCTCACGTTCAGGTTGATGTAGTCCAGGCCCGGGGTGAAGTTGGACACGAAGTGAATGGCTTCCGCCGGTTTCACGATCACCCCGCGATCGTGCTCCACCACCGGCCTGTCCAACGCGTAGCTGTCGTCCACGGAGACTAGATTCAGGCCCTGGCTGCTCTCTCCCGTGTTGTGCGCGGTGCACACCCTGCTCACGGGCGGAGCGTACTCGACGAACCTTTTCGCGTCCAGGATCCCCACAGTGTAGTGATTGGGATCGGTCGTGGGCACCATGGTGTTGATGTTTATCGCTACCTGCGGAGGCCTGCCCGACGACTCGACCCGCTTGTCCGGTTCCCCGGGGGTGCACGACTCCATGGCGTACAAGTTCCCCACGTAGATCCTGTCGTAGCTGGTCGAGTACATCTCCCTGTGGGGCTCCTTGAACACCCCGAGCGCTCCGTGGACGGCCACGAGGCCGGGGCACACCAGAGTGTGGCTCAGACCCACGTTGTACCGAGGATCCAGGGAGCTCTTGGAACCCGACGCCGGATCTTTGTACGCGCTCTCCGGGACGGTGATCACGATGTCGCCCAGCTCGTCGAGCTCGGGCAGTCTTTCGTTCGTAGAGGGCAGCGGCGGCGGCGTGCGGAGCTCGGCGGACCTCGCGAACCTGGAGGGCTTCGCGGCTCCGGCCTTCGCGGTGGATATGCCCGCCGCCATCTGCTGCCTCTTCCAGTCCCTCAGCCTGTGCACGGCCGAGGCGATTCCCAGTATCGCGGGCATGTCGGAACGCACGCCACGCTTGAAGTCAGAGTCCACGGGGGCAATCATGAACTGGTTCACGCCGAAGGCCACGGCCACGAGTTCGGGAAACCGCTTCAGGGTCTCGAAAGACGTCGAAGACACGGTCACGTTCACCATCACTCCCCTGGCCCAGACCGTGGTGCTGGAGCCCGAGCAGCACTTGGTGTTGAGGTCTTCTTCGCACCTGAGCGCTGTGTTGGTCTCCAGGTCCGCTAAAGGCAGACCGCCCTCCACCTCCCACCTGCCCGCGCCCTCAGGAGCGCTGAGCTTTAGTCCTCCGGTGAGGGATAAGGTGAAGACGATCTTGTTTGCTCGGACTCCTGTCCTGAGCAGAGTCATGAGGTAGGGGACGACGGCGTAGCGCTCGTCGTCGCCGCCGTCAGTCCTCTGTCCGCTCGGGCTCACCCACGCGTTCTGGCAGTGCCTGGGATCCTTCGCGTCCGCGCGGCCCCGCGGCGTCACGAACGCTTCGAACTCGGCCAGGTCCAAGAAGTCAGTGCTCGCCAGCAGCCCGCGAGAAGGAGGCAGTCCGAGGAACAACTTGCGGACGCCTCGTCTGTGCAGGGCGGACGCGGCAAGCTTCGCAACTCTGCCGAACTGACGCCTTTCCCAGTTCGACTTGGAGCAGTTCGTCAGCCCCCACCGGCTGGCGTCCAAGAGCAAAGCCGTGGACGAGACCGAGGTGCTGACCCTCGCCAGGGTTTCGGCCACGGACTCCAGGACCGCGGGGAACTCTTTTCGGTCCGGGGACACGGGGACCACGCACTCGTCAAACGGGACCTTTGCCACGACGTGGCCGGCTTGCGCCACCGTGGCGAACAGGGCCGCGTCTAGAGCTACGGCTAAGTAGCCTCCGGCCGAGGAGTACAGAGCGCGCTCCACCGAGATGACAGTTGCGTCACACATGGAGGGTGCGACAAAGTCTCTGATATCCTCGGGCGTCGGCGAGTAATCCGGGCCGCGGGCGGCCAAGTCGTCGACGCTGGAGATCTCACACATGGCCAACGGAGCGGAGGCCAGGCCGTCCCAGTTGGTCAGACCTGGCCTCGCGTGCTCCGAGCTGCTCACGCAGAACGTGTTGCCGTTGGATTCGAAACAGTTGTCTCCCAGCTGCTGGTGGCAGGCGCCCATCGCCTCTGCGTCCCCCAGGCCGACGTACACCAGCACGCAGGCGTAGGCCGAGTTGCGGATGGCCAGGACGTCGTCCGAGTCAGGCCACCGCCTGCTGGCCTCGGGCGCGCGCAGCGTTCTCTTCATGAGCTTGTAGGCCGCGCACTGAGCTCCCGGGTCGCATTCGGCCGACGAGTTCGCCCCGAAGTAATAGTCTCTGTTGCGAGGGCTGGCGTGCAGCATCGCCGATATCCTGTTCAGCGGCGCGTGCGGGACCACCCGCTCGGAGCACCCGAACCCCCCCGGGACCGGGACGCACGAGGACCTGTCGAGCTTCTTCACGTAGGCTCCCAGCATCACGCCTTCCGTCTGGTACCTGGTCAAGTCGGGAGAGCGTCCGCGCGTGTCTCTCCACAGGGCGCCGATACTTCCCGGGCAATAATGCGTGCACTGGTCCCGTTCACCCTCCTGAGAGCCGATCCTGCGCAAGGCGAAGCCTCCCTGGCTGGTGCCCATGCACCAGCCGGTGTGAGCGCCACATTTCGTCACGGAGATCCACGCGTAAGGAGCATACCCGTAAGGTTCGTAGTCCGCGGGCGCTTGGGTTCGGGCTCGGCAAAGAAGCCACACGGCAAGCGTGGCGACGAGCGCGAGCATGTCACCACCCTTCCGAGGCGGTCGATCGTTGACCGACTCGAGAAGGTGCGCGCTAATACTCGACGCCTCCCCCCCCCCCCCCCCGGGAGGAGTCTGGAAGCCCGGCCTCGCTCTTCACAGGAGAGGGTGAGCGGGGTCGCCGTTACCCTTGTCCGCATCTGTCTGCTTGCGCTTCATGAGCGACTGGCACGTGGCGGCCAAGCCTATGAACTGCTTCACCGCGTCGTTGTGAACCTTGGCCACGGCCTGGTCAGGGACCAGGAAAAGTCTACCCATGTGGGTGCGCACGCGGTTCATGACGCGAACGGACGCCTGGCTCGCCAGGGAGTACGAGCCCGAAATCAGGTCCAGGGTCATGCTGCGCAGCACCCCGGCGACGTTCTCGTCGTCTCTCGCGCAGTGGGCCAAGTGAAGGTTGATCTGCTTCCTTGTGAAAGCGTGATGGCACGACTTCAAGTACGGAGCCACCTCCTGCGGTTCGAGCACTCCGATGGAGTCGAGGGTGTTTTTGTCCAACCTCTCGCACAGGAGGCACTTGGAGCGCTCCTTTTCGTAACAGAGACTCCTGATCGAGGGGTGCTCCCCTCCGCTTATGTTCATGTGAAGCATGGGATACTGTTTTCTGAGAAACTGATCCGCTTCGCTGACGCTGCGCAACTCGCCCTCCGTCAAGTCAGAGGCCCCTGCCTCGGGAAACATCTGAAAGATGGCCTCGGAGGCCATGCTCGACAAGTAGCCCGGCGAGTCATGGGACGCTTCGTTCTCGGCGCTCGACGACGACGACGGCGGGCCGTCCGGGTACCGCCCGCGTCTGCCAGCGGCCTCGTGGCCTCGATTACTAACCGCGGAGGCCCTCCGTCCCCCGAGCGGCACCCTGGTCCTTTCCCCCTCGCCTTCCGCTCCGTGACGCGTCGACCGGCATGGACGGCCCGAGGCTTCACCGCGTGAAGACGGGCGGGGCCCGAGCTCAGAGTCCATCGTTCGCGAGCCGTGAGGAGCCCGGTGCTCCATCCAGAGGAGTCTGGGGGGTGATGGAGAGCGACAGGTCGACCGTGCGTGGGGCGCTCTTTTCTTCCACGAACCCGTGGTTCTGGGGTATCCCGGCGCACAGGCGATGCGTGTTCCGCACAAGCTCGGAGCGCTCGATAGCCGTGATAGACCGCGCGAGGTGTAAATGGTGCAAACCGTCCCGCGGGGAGGTGCCGCGTTTCGACCAGGACGAGTTCGAGCGGATCAGGACGAGGTCTTACTTGCGCGGGACGTTCGGCTTGTCGCCAGCCGAAGCCGGTCGTCTTTCGGAGCTGCTGGCGGAGCTTGCACTTTCGGCCGAGGGGAAGGGCGCCTGTCCGTTCGCGGGCACCCCGCCTTACTGCACCGTCGAGAACGTGGTTCACATCTCGGGGCCGGCGCTGGAGAGACTCATGGAGTTCGACGACGAGTTCGTCTGGGGAGACAATCTTATCTTCCACGCGGGAGCCCGTCCACGCTCGTGCCACACTTAGCCACTCGAAGCGTGAGCCCGCCTATATACGGCGGCGGGTTACGTCTCTCGATGAGATGGGCGCCTCGCGATCGGGGAGAGGAGAGATGCCGAGCGGGGACTGCCGAGGATCCCCCTACGTCCCCCGGACGGGACCACTGTTCTGCCTTAAGGGCCAGAGCGTGTACGTGAAGATGACCGAGGCGGACGAGAAGAGGGCCTTGCTGAGCGAGAGCGACATGACGCTGGTGGGCTACGCCGATAGCGGCGAGTGCGAGGGCGAGGAGCTGCGCTCTGACCCGTCCGTCTTCGTGCCGATCTTCTGCAGAGAGTGCTACGGGACAGAGACACGGGATTACGAGGAGGCTCTGCGGGACATTCTCGCTCGCGGGACAAACTCGTTCATCGTGGGCGTCTGCAGCGTGTATGGCGCGGCCCCCGACGAGATTTACCCCGAATCGAGGGCCGAGTTCTCGGTGGAGAACGCGTTGTCATTCTCGGGGGCCTGCCACCCGCAGCCCGGCAAGGCCGTGTTCCTGCACGACGCGGAAAGAGACATCGGCTGCGTAAAGTGCTACTGGCACGTTCACAGCAGGTCAGCGGACAAGACCTTCCTGTTTTGCTGCGTGGCCTGCGACGGCACAGAGTACACCGCCAGGTTGCTCTCGGAGCTGAGGAAAAACGAGACGCTGAGTACGGCCTTCAGCTTGGGAACAGTGGGAGACAACTCCGTCGGGCCCGTCGTCGAGGAGTGCAGCCTGGTCTCGGTGCCCATGCGACCAGCCTGCTTCTGCGTGGCGCTCACGGACAAGGACCTCGTGTCTCGGACCATGACGAGGATGGGCTTTTGCTCGGTGAAGGACAAAGCCCTCGAAGCCGGGCTGCGCCCGGACGAGGGGGGCAGCCCGTGGGAGCCGGAGGGGACCGGACACCCCGGACTCCGGGAGGGCGAGAGCTCGGAAGATGGGATCGAGGCCGTGAGGCGGCTCGCGATCAAGCAGGCGGACGAGTTGCGAGCGCTCGAGGACGTCCTGAAAGCGATCAAGGTACAGAACGGGGTTCTCGCGCAAAGGTTGAAATGGCCCCAGGACCCCGACACTCTGTTCACGATGCGAGGGGCGAAGGACTTCACGGAGCGCACCGGGGTGAGCAACAGACTGTGTGCGGGCGAGGAAGCCCGTACTAACGCCGCGACACCGGACCGAGGGGGTCGGGGGTCCGAAAAGGACATGGAGGCCCGCGAGGATCAATCGCAACAAGCTTTGTCGAGGTACGAACTGGAAGAAGTCAGGCGACTACTCTCCGCTTCGAGACGAGCCGGGGAGGAAGTGGGCCAGCGCCTGCCGCAATACGGAGTCCGTGGGGGAGATGCTCTGGCGGCACTGGGGGGGTCGACCCGGCGAGCCCCGCACTACAGCTACTGCGAGGACGACGACTACGACTGCAACGAAGTCGCGTCAGGTCGTCCCCGGACGCGATCTCAGAGTGGGAAGACAAAGCCCTCACCGGTCGACCGCCTGACGGAGCAACAGAGGAGAGAGGTAGCGCTGGAGTACAACAGACAAGAGTCCGAGAGAGAGGAGGCCTCGCGGAAAAAGAGGGAGACCATGATCGAAATGATCAAAGCGAGCATGGGCGACTTGATCAAGAGCGGCATCAAGGATGCGATGCACCAAGAGCGCGGGTTCCAGGCGACCGCTGAAGAGGTCGGGGCACCCCAGTCAGCTTTGCCCAGCGCCGAGTTGGAGACCCTAGCGAGAGACACTCCGTACAACAGGCAGCCTAGGAACTTGGACGGGCGGCGGCCTTTGCCCGAGAGCCTGTCCGTGGACGTCCCAGCGCTGCTGAAAGAACTGGAAGAGCTGCGACAGCGATCGTTCGCGAGGAGCTCCGGAAAGAGCGGGGACAGCGAAGGATCGCTGCCCATGGACACGGACGACGACGCTCCCACCGGCGGAGGCGCGGAGGCCACTAGCTCCTTGCGCAGCAACGGCACAGACACGACGGCGGCGAAAAACAAGCAGCAGGCGGGCTACACTCTGAGGCCGTCCGGAGAGGTGCCCGGCATTTCTGACTCTCACGGAACGCTGCAAGAGTTCATTTCTGCGGTCTCGGTGCACAGATGATTCCGCTTACCGGGGCCGGGACCCTGCATAACATGTTTTTGTACACATTTTCAGAATGTCTGTAGGCTTGTATGACTTGCTTTTTTATTTTACTTTTTTTTTTCCTACAAGAAATAAAGCAGAAAAACTCTTTGAACGCTCCACACACTGTTGTTCTCTTTCCACTTCCCGCTCGAATAAGATTAAAAAATGAACACACGTTTGCGTATAACAGCACTTGCAATCGCAATGCCTTTCCTGGGCTTCGGTCTCAGGATCTGTACGCTTTCCACTAACGACCAGCTCACGGTTCGAACGTTTTGCCAAAGTGCATCATGGCGAACTCGATCTGCGTTACCCTCAACCTGCCCTCTGTGACGGTGGCTCAGGTTCAGCAACTGCAACATTCGCGTTGCGAAGAGGCTGACGACGACGACGCGGTACACACGGGCGCCTCGTCCTGTTGGAAGAGAAGCTGCGATAACATGGCCATGGGCGCTGTCGATTTCAGTTACGTCGCATCGCAGATGATTCCTTCCACGGTAAAGCAGGCGCCTCAAGTGGGAGACCTTTGCGTGCAGCTGGCTCCCCTCGCAGCTCGCACGGAAGAGTATGCGTCGATAGTGGATCTGTACAACACGTACTGTGCAAAGGGTAGCGCACAGATGGCCGTGAGGTGCATGCGGAGCTTCGCGAGGAGCCAAAGCGAGCTGTGCATCCCCGCGATACCGATACACATCTTCGTGTCAGAATGGAACAGGTCCCTGAAACGGTTCCACGACATGGTCAGGTGCAACAGGGAATGGACGAACGCGCGCACAGGCGCTGCTCCCGCACAGGCTGTGAGAACCTCGCTGCTGAACAACGTGATCACGCTGACTCTGGGGGACGTGCCTGCTCGAAGCGAGCACCTCTGGTACCTGCTACACTGCGTGATTTCCAAACCGTCGTTGGTCAAAGAGGCGCTGCAGCTCGTGGGCTGCGTGTCCTCGTGCTCGGGCACGCTCTATCGCACGGGCGACGTGACCAACTCGACCGTTCCGTGCAAGAACGGCTCGAGCGCATCCAGGCTGTACCTGATCGCCAAGTCGGCGGCCGGCGCGAACGACACTCGGCTGGGCGAGAACGCGGGTGCCTCTCTGGGTCTGATTTGGGCGTCGAGCGAAGACGAGCTCTTCGATCACTTTCGCAACGCGAGATGCTGCCACTACGTCCACCTGGGGACAGAGTCCGGGAACGCGTTCAGGTGCAACGGGTACTGCGCGTGGCGCACCCACGACCGGGAGGTTTTCGAACGGATGAGCGAGCTCGGTGCAGAAGTTGCGTCGATGCCCTGCGTGCAGGATTCGCACCTGGCCGGAAACACGGCCGACGCGGTGAGAGCAGCGTGCCAGCTGTGAGGCGAAGGCTGACGGCCTCCGGTCCCTCGAGCTTGGGGTTTCAGACGGCGCATCTGACCGACTAACGATCGTAACGCTGCGGACGATGGTGGGGGGGGGGGGGGACTCGAGAACAGCAGCTGGAGAATGCTGCCGAGGACTTTCGTGCCCGATTGTGACCTGATCGCGTCGGCCGCACTGAACAGAGGAGCGGTCTTGACCTCCGGCGTCCACCCGCTATATCTATCCCCCGTGGTGTGCTGGCTCAATCGCACGCGTGAGCGATTGCGTCGGGCCAAGCGCTCTGCAGTCTGCGCGCTGAAAGGAGCGTCAAACGCGGCGAGCATGCTAGCCATCTTATCCCACTCCGTGAAGCTCTGGGATTACCCGACCTTGGACGCGACCGCGGCAGGTTGGTCCCTGACGGTCTGCGGGGCTCTGATCGCAGGCCTCGCCGTGGCCGCCAACAGTTCCAGAGCATTGGTCTCTCGAGCGGACCCCAAAGTCATCGCTCAACCGCTGCGGGTCATTCCCCTCTGGGTCAAATGCCTTCTGTCCGCACTTTTGTTCTCTGCCTACACGTACACCTGGATGTACTGCGCGGACCCGTCTCGTTCTGGCTGCTGGGAAGAGGGCCGTAGAGCCTGGCCGCCGCTCTGGTCTTGCACGGTCGGCTTGTTCCTGTGGATTAATGCGGTCGGTTTGCTGGGACTGCTCAGGCAGACCCGTTTGTGCTAAGCGAGAATGGGATTGTGCGCAATCGGGGCGAGGTTTGGGCTTTCTTTTTTCATCTTTTGTTCACTGATCATCCGCAACCCTCTGGAACGGGGTTTCCAGTGGATCGTAGGATACGAGACCCTACTTGCGGTGGCGGCCGTAACATCGGTAGCGTCCTGTGTGTGCACGAAGTTCGCCTGCCTGATCGAAACGCACAGACGCATGCAACACCTGGCCCTCTCAAACACGAGCAAAGGGGAAACTGTGGCAGTGTACAGGGAGAAGAAGCTGTCGACGGTCTCCCCTCAGGACGACGACGCGGCTCGCTACGGGAAGCGAGCCTTCGGGCAGCTCCAGGACACACCCTTCCACCCTCGCGACAGATACGACGCGCCAAACTCTTTCTGGTGCGCGCTGACGACTGTCGCGCTCGCCTACAACACGGCTCACATCGCGCTGACCGACGCCTCGGATCCCGAGCCCCTCGCCTGTGGCGCTCCGGCACTGGCGCTTTACTGGTGCGTGACCAGAAGCGCGCAGCTGGCGCTCTCTTGACAGCGTTGGCGCCGCTCGCACTCTGACCGTGATGGTATTTACAAACGGGACGAGGGAGAAGAGGATGATGCACCCGAGGACTCCAGTGCGCTCAGAGAGCTGTCTGGAGGTGCTCCTGGAGGTCTTTCTATCCGCATTGGTGATCGCCAACATCGTGCTGTGGTTGCAGAGGTTGTTCTTCCAGATACACCAAAGACTGGAATAAGGGAGAGGATGGGTACCGCGGGGAGTTCGGGAAGCGCCTGGTGGACGAAACTCGCCTCTCCGAAAGACGACGGGGCTCTGCGGAAGCGCCTCGGGTTCTCGAGCCCCGAGGCTGACCCGGCATCCCTCCGATGGTGGTCCGATCTCGCTCGCGGAGGAGCATCGGAGCAGCAGCGGGACCTCGGCCACCAAAGCGTAGAGGACGGGGTCGACCTGGGTTCGAAGCAGAAGCTCCAGCCCCAGATCTCCTCGAATCTGTCAGCAAGGAAATCTACCAGCAAAACAATGAGCACGGACGACTTTTGGAGATTGAAGGTGGCAAAAGTCCAGGGTGGCCAAACCCTTCACCGCAGTTATGACAGAAAACAGCGAAAGAAGGAAAAGAGTCAGCCAGAGTTGGAGAAACTGTTGTGACCGCGTTTGACAAATGCAACATGTTTGCGAGCTCACACGAGCGTGTGCAGGTGATTGTAATGAAACGAGAATAAACCAATCATTCGCTGAAACCAAAGTCTTTTTGTTGTCTTTTATTCGCATTGGTACACAGTACAATGTCACACAAGAGAGAGCATTCTTTTATTTGTTTTTTTTTTAAAAAAAAAAGAAAACACCACCACCAAAGAGACCACCACTCCCAAGGCCACCCTTCACCACACACACCCACACCCCTACACACCATCCACCTCCCGGCAAAGCCGACCCACTCGGAGTTTAAACTAAAAAGACAGAGGGAAACGGAGAAGTTCGACACCGTTGCGACCCGCAGACCGATCAACAAGCAAACGGGCATGCTCCGCAAATATTCGCAGAGAAGTCTTCTGGCCATCTGGGCTCCTCGATCGGCTCCGCCGTCGCCAGCCGTTCGAGAAAGCGAAATGATCGATCGGGCTGCGCTTTCTTCTCGGACGCAGCCGAGCCAGTCTCCAGAATGCTCGCCCTCGTTGCTGCAAGGTGTCGTCCTTCTCCCCTTCTGCAAAAAAGTGGAAGCGGGAATTCAGAAAACTACTACTGAGACAGACCTCGAGCAGGGATCCGATCTGGACATGACCCCAGAGCTGGACCTATCTCAGCACAATCTTCCGAGCACTTACAAAAATACGAGCGAGAGCCACAAAGTGCAGGGGGGTTATCTCCCTCACCTCCAGGAAAAGGCTGAGAAGAAGATAAAGAAAACCACCCGCGAGAGCCAAAACTCGCAGACCTCTTCTACCGAGCCGTGCGGCCTTCGGAGCCGAGAACCGGACGAAGTGGAAGCTCTTATCTCGGGGCCTCTCGTAAAAGCGGTGAAGATAGTCGTGTTCCATCTCCTCACCACCTGTTTGAGCAAGGTCCGTAAAGAAGAGTGCTACGGCTGTCAGGTCGACCACCCCAGTCAGATGCAGCACCCCTGTCTGTTCGTAATCGAAGAGGGCTTTGTTTACTCCAACTTTCCTGCTCTGGTTAAGAAACTGCTGACTCCTGGATATCTTCCAGCCGTCAAAACGTTCCTGTCCATGCGCAACATCGTAGAGAAGGACGAGAGGATCCGAGCAGTGACCGACGCTCTGCTTTACGAACTGAGACACAGCGCTTTGAACTCACACGGTGATCTCGTGTCGACTGTGTACGAAGGACTGACAGAGGCCGAGGAGATTGATTTCGAACAGCTGGAAGTTGTGTCTAAGGTTTGGGAAGGTGATCTTTCCGCCTGTCCCAATTGTTTAATTTGAAGAAGAGATGCGAAAAACACTGTGATGGCTTTCACAGTAAAAGTTTGTGTGTAACCTGTGGGGGGAAAAAAAAAAAAAAAACATCTCTCACAAGATGAAATGTGAAAACAAAGAAATAAAATTCTGTCTTGAAAGAAGTGTGTGCTTCATCGTTCATCAAGTCAGACAAACCATTAGCCGTCAGACCTATATCTGGAGCCAGACAATTCTGCGAACCGGCTGCAAGAATTACATCTGAAGCCAGTCCTCGCAACTAAAAAAAAAAAAAACATTCCTCGTACTAGCAAGGCCAGAAGCCTTCGCTTGAAAAGGACAGGGTTCAGACTGCGTTCAGAGTTTCATTACCCGGTCCAACCAGGCCGCACGGTGGAATACGGTCAAGACGAATGTGGTGTGATTATCTATGCCAACGTTTAAAACAGTCACGTACCAGAATGCCTATGTTTAAAACAGTCACGTACCAGAATAGGATCGTTGTGGAACGAGAATAAATCAGTGACTCAAACCAAGGTGTGTTGTCTTTTATTCACATCAGCACAATTTCATACACGAGAGAACATCTGTTCCACAAGCAATTTCAACAAGCAAACTGCATGATTGTGCACAAGCAAAGCTGTCTTTCTGGGTCCGAGGTAACAGTCGTCCTCCCCTCTTCGTGCGGGACTCCTTCCGTCTCTGCTGCTACAACAGCCACCTATGCATGTCGAGTTGAGCCACGAACCTATCCCCAGTCCGGATCGAGCTGGCGATGTGCCCTTTCCGAGCTCGTAACACCTGTCCTCCCGCGAAACCCTGCACACTTTCCACGACGGTCATCGCGTGGCCGATCACAGTCTTGAGGAATCGCTTCGCCTCTTGGTCCTGCACTAGCCGAGCTGCCAGGTTCGAGTCGAATCTGTCGTTCACCAAAGACGCGGCCGCGTTTCGTGTGACAATGTCCACTCGATGGTAGTCTGCTCCGTTGGCCAGGAGGGTCATTATGGCCAGCACGCTCTGGGGGTGGTAAGGGGAGACCAGCTGGAACACGTCGAAGTCACCGTCATGCTTGAGCGCCTGCACGACCTCCTCCACGGGATCTCCTCCGCAATCGCAATTTACGCGTCTGGTCGCGAGCAGACCGCCCCAGATGCCCTTGTTCACGTTGAGATCGTAGCCCGGGTCCCCCTCGACTCCGAGCTGCGCCGCCACGTCTTTTCTGTCCGGGAGCTGAACAGAGAACCTGTCGCCCTGTTTCAACGTTTCGTGGCCCGTGTTGATCAGCTCCACTTCGTACAAGTGGGGAGCGTTCAGGAACGGTCTGTCCACGATGGAGCTGCTCGCGCAGCACACGGCCACCTCCTTGAGGCGGCCAACGGATTCGAGGCTGAGGCCGTGTAGAGTGGGAACGTAGCGGTTGCTGTCTTTGACAAAGTGGAACAGGCCCGGAGGGAGGTAGTTTTTCGAGGAGTCGTACTTGTAAGCTCCGTAGGGGACAGACTGGCTGCGAGGCTTGCTCTCGCTCAAGCCGTGTGTGTAAGCGCGGATCGGCTCGTGTATCCTGGTCGACGACATCTGCGTTTGCGGCTGAAAACGAAAAAAAAAAAAAAAAAAACAAGCAACGACAACAACTAGTCCGCGATCGGACGACAGAGAAACTCGAGCGCTCGCAAAGGCTCTCTGCAGGTGGGCGCGTGCGGGGCGTTGGGCGCTTTCAGGACGATCAGAGCCGCGGCGAGCACCTCCAGTAGCACAGGACCCTCTTCTACGTGAACTCTGAGCAGCCTGACCGTAAGCATGTTGAGATTCTCCTCCAAGAGCTCCCCGAATGTCCGCGAGAACCACGGGCACCACTTGGTCACGATGTAAGATCTCAAATCACACCGGGACTCCGCTCGAGGGGGCTCCGGCTTCTCCACCGAGCCGTCCTCTCCTCTCGTTCGGGGGTTCGTCGCGCGAGCCGCGACCCGGCTCGGCCCTCGAGCGGCGGACTTTGGCGAAGCGAGGAGTATCAGCTCTTCCAGCGTGAGTTCGTGCCACATGGTTCGAGCGAAAGGTCGGTCGCGACGACCGTAAAGAAGAGGAGATTTCTGGCTAGGCCGAGGGCTCAGGCCGAGTAGTTCATCTCCACGCGTTTGCGGTAGGCCACTAGCCTCTCGTCGTAGAAACCCACCCGACCGACAGACTCTGCGAAGTTGCAGTTTGTCATCTGCAGCTTTTCTCTCCGAGTGACTCTGCTGAGCGCCACGTACACCGATGGTTTTATAGGGGACATGGAAAAGTTTCGCGGCGGGTGGTACAGCACCTCTCCGCTTATCGTACAGCCCTGACAGTCGTAGGTGTTCATGGCCAGCATGCAGGCCAACGGGTGCGTGGTCACCGTCCAGTTTTCGCAGTGCCACTTGGAAGGTCCCACTTTGTAAAGACGACCGGTCCTGTCTCCTCTCACGTAGAACTCGTAAGCCTGGGTCTCTTTCCGGAACGCCATCCCGCTGATCAGGCCTTCCACTTCGAGCGGCGAAACCGGGTCCCCGGCGAGGTTGGCCGCCGGCGAAAGGGCTTTACGAGGCACCGGTCCGTCCTCTACGGGCTGTATGCCGTTGTGGTCCATGTGCCAAAGCATCCTGACCTTGCAACCGACCCAGAGCTCGGGGTTCCTGAGGTAGTCCCTTTCGCGTGGGCGCTGGCCGCCCTTGAAAAACACCCTGGGCATCGCAAAGAGTTTGGGTAAAGCCTGAGTCGCCTGCTGAAGGACGTTGTACCACTGGGCGGGTCCCTTGCTCGATGATCCGTGCTTGGTCACGCTCAGGAACACCTCCGCCTTTCGTGTTGCCCTGGCGGCGTAAGCCTTTGTGTAGGCAGCGAGCTGTTGGTCCTGGTGGAAGATGCGAGTCTTGTGAGGCTCGTGCTCGGGGTCCATCGCCTGTCTCTCGCTGACGAGCAGCTGACTCCTGAAAATGGTCCGGGACTGCTGCGTCACCGTGTTGAACTGGAGGTAGGAGAGTGTCTCGGCGTAGCCCGGGTCGTCGAACTGCCGCCTGTTGACAAAGAGCGGGGTGGAGCAGCACAGCAGCGTTTCCATGCGACCGGTCTCCCAGAGGAGCGGGCCCGAACCGGCTGGCTGCAACTGGGACACGCTGCCCGCCAGGATTATCAGAGGACCCGCGTCCGGACCGTAGAACAGGGCGAGTATTCTGAGCATCCTCTCCAGAAGCCTGGCCGTCATGAGCCCGTACTCGTCCACGACCAGCACGTTCGTGCCCAAGAACGGAGGCGCGTCCGCCAAGGCGCTGCGGCCTCTCAGCCGAGCGAAGATCCTGCTGCAGGCGGAGCAGCTCTCTGGCCTCGGCAGCTCGCAGGAGTGTTTGTCGACGGCCCGGTCGACCTTCGACCGGCGGAACGCCCGGAAGGCGAGGATCGCACCCAGGTAGCATCTCCTGTAGCGCTCGACAAAGGCGTCCGCTTCGAGCGAATCGTCCAGCAGATCCTTTTTGAGACCCATCATCTTGTGAAACGTTTGCACCTTGTCCAGATGACCGGACTCCATCAGCGTTCCTGCCGCCTTGTTGGTCATGGCGCTCACTGCGACGCTGATCCTGAGGGCTTTCAGCTTTTTCTCCAGCAGACCGATCGCGTACGATTTCCCGCAGCCCGCGTCTCCGCTCAGCAAAGCCACTTTCAGGCGATCGCCTCGAAACATGTGCAACTTCACCATGCGTCGAACCCACTCCTCCTGGCAGTATCCCGAAAGAGAGAGCAAAGCCCGAGCCGCGGGGTCCTCGTCGGCGACGCGCGGTTCCTCTCTGGCGCGCTTGCGGGCACCGGGCGCGCCAAATCCCTCGGCCGGAGAGACGTCGACCCCCGGCTCGTCCATCTGTCTGTGCGGGGGCTGCGCAGTGTGACCGTCAGAGAAACGGCTCGATCTGCACCCGCTTCGCGAGGAGCGAGCTTCGCTCTGGGCGGTGCGGAGCGGCAACCCGAAGCTGCTCGGCTCGATCAAACCTCGAGGTCCTCGAGCCTCCGTTCCCGCCACTTAGTTCTCCTGGGTCTCTCTGTCTGCGTTTGATGAAGGCAGACAGAGAACGGTCAATGTTCAAGGAGTCTCGAGCGCCGAGGGATCCGTCCTCCTCCCGTTGCTTTGGAGAAAAGCTCGCGAAACGGGGGCTTTCTATGCCTTCCAGGACGGACCTGAGTACGCCGTTCCTCGCGCGGTTCGAACCCCTGTGGCGATCGCTGTGTTCCTCAGGCAGCCCCGCGTCGACCGGGACCGTGACGGCGCCCAGAGACTCGCGAGCCTGCGCGGCTCTGCCGCGAACACAGAGAAAAGACTCGGATGCCCTGGCGACCGTTTCTCTGAACAGCGTCACGCTCGAGGAGTACAGGATCTGGCTCAGTTTCACGGCCACGGCGGTGACGCCGCCCTTCCCCGTGCTGTTGAGCACGGTCAACAGCCCGGCCAGCAGCTCGACGAAGGGAGCCTGCGCCCCGTACTCGAACAGGAGCCAGGCGAAGTCTTCCGTGTCCACCTTGTCCGTGCACCTGTAGCCGTTGGCGTAGACGCGGGGCCTCGTGAAGCCAAAGTGTTTCGCGTACCACTCCGGCTCTTTCTGAGAGAGCGCGATGTTGACGTTTTCCAGCAGTATGCTGAACCCCGCCGATCGCCTCTCGCCCATCCTCATCTCGAACAGTTTCTGCAACACCCCGACCGGCGTCACGGACTCCCCGGGTCTGAACATGCGATCTTCGGGCAGAGACACCGCCAAGAAATGCCTGCCGACCCAGTCCAGGTGAGGATGAGAGCGAGGCGATTCGCTTTTACCCGCCTCGCCTTCCGCGCTCCGGGCGGCTTTCTCCCTCAGCTCGATCTCGAGGGCTTTGCGGTCTTCCAAAGCGCGGTGCAGAGCTTGTTTGGCCTCCTCGAGATCCCTCCTGCAAACCTCCAGCTCGTAGGCCATGCGGACGACAGCCTCCTCGCCCGAGCGCCCCGCTCGCGCGAGGTTTCCGCTCGACTCTCGAACGCCTGACCGCAGGTCGACACGTTCATGGAGCGCTCCTCTATCCCGCTCCCTTTCCGTTCTGTCCAGAGCGCCCTTCAGCTCTGCGATCTCGCGTCTCATCGAAGCGATCATGTTCATGTGAGAACACCGGTATTCGCAAGCGTCCTCATCTTCGGATTCTTCTCTACCCTGCTCTCCCTCGCCGCGATCTCTCTTCCGCCTGCGCGAGACCGTTGATCGTGTGAGCATGGCGATTCCTTTTGCGAGTGCGATTTTGGATTCCGAAGGATCGACCGGGGTGAAGTGTCTTGCTGTGTTATGTCAAAAGTCTGTTTGTATACTGTGCTATGACCAAAAACTGCTCTGATGCTAGTGGGGCCCGCGACAGAGACGCTGACCTGCGCAACGTTTTTCATTCCGTTGTGTCCGTTTGATGAAAAATAAAGTCGATCGCGACCGCTGCCGCCCTGTTGGACAGCTTCTCTGTGTGAAACAAACCAGTTTGCTCGAAAGGCCTGGGCGCTGCCAAAGACCCCTCTAACCTTCTCGCGGTCGCACATCTGACTGTAACAAGGCAGGCTCGCACACAAACACGCACACCAGATCGGCTCCCCTCGTGAACACACGGCTCACGTCCAGGGCGCTGACGGGACGGCGATGGCCATGAAGCAGAAGGAACCCCCGGGTCGTGTGATGACAAAAAAAAAATCACAGTGTAAAATCAAGGTGGATTTTCTGTCCCATTTTTTTTTTAACTTTTATTTTACAGCCAGTTAAAACCTCACAGAACATTTGTGATAGCTTCAGGTGTGGTACTGGAAGGCCAACTCTTTCTCAATTCCGCTGCGCTCTGGGCAGTTTCGGTTCCATCTCTGGGTTGGATCCCTAGGACATGTTGTAATAAAAAAGTCATACAAAAAACAATTCCTGTGTTCATTTGGATTTTCTGTCCTGTTTTTATTTTTATTTTATTTTTTATTTTACAGCCAGTGAAAATCTCACAGAACATTCGCAATTGCTTCACGCGAAGAGCTAGATGACCGACTTTCTCTCTCCTTGCTGTTGAGCTGTGGGCCGTTTCAGTTCCCTCTCCGGGCTGGCTCCGCTTTTATGCCTGACAGCTCGATTGAGAAAACCTTTCCAAATGCAACGTTCCAAATGTAAAGCAACCCCAAGAGAGCCCAGCCCAAGAGCGTTCCGATCACCTCCCCTCTGACAGCACATGAAGCTCCGTGGAGAGGCTCAGGTTTGGGTGAAGGGAACTGCACGAGCGGCTCTGCGTGTAGTCACACAACAGAGCTCTGTGTCATGGGGGGCCGACGCAGAGGAAGGCTGGAGCCTTTCGCTGAGACGAGTCACACTCCACGGTGCTCTGCGCCCTGTCGAAAGGGGCAGACTCAGAGGTGGGCTGCAATAGCTTCAGATGTGGGGCTGGAAAGCCAACTCTTTGTTCATTCCGCTGAGCTGTGGACCTTTTCGGTTCCATCCCCGGGTTGGGTCCCTTTACTCCAGTAGCTTTGGACTGGGGGAACTGACAGGCATAAGGCTGATGCGGACCTGTTGAGAGGGTGGAGGTTGAAGGGTGGTCAAGATATTTGGAGGTGACATTACAAGAGGTAAAGTGGTTAAAGATTATCTGAAATGAATGGAGGGTGGGGATAGTGAGAGGGAGCAGCAGAAACATAATCCTGGTAAAAGGGGGGACAGGGGTGGTCATCATTTTGGGACAAACATAGGCGTGTGTGATCCTGAGTAAAGGGACCTGGGTGTGAAAAATCCTGACTGAACCTATGTGGGTGAACCGGATCTGGGGAATAGCTTGAACCTGTGACCTGGCCTGGGTGAGGTGGCGACTGGTACAAGCTTGAACCTGTGGCCTGGCCTGGGTGAACCGGATCTGGGAAATAGCTTGAACCTGTGGCCTGGCCTGGGTAAGGTGGTGGCTGGTACGAGCTTGAACCTGTGGCCTGGTCTGGGTAAGGTGGTGGCTGGTACAAGCTTGAACCTGTGGCCTGGCCTGGGTGAACCGGATCTGGGAAATAGCTTGAACCTGTGGCCTGGCCTGGGTGAACCGGATCTGGGAAATAGCTTGAACCTGTGGCCTGGCCTGGGTAAGGTGGTGGCTGGTACGAGCTTGAACCTGTGGCCTGGTCTGGGTGAGGTGGTGGCTGGTACGAGCTTGAACCTGTGGCCTGGTCTGGGTGAGGTGGTGGCTGGTACGAGCTTGAACCTGTGGCCTGGTCTGGGTCAGGTGGTGGCTGGTACGAGCTTGAACCTGTGGCCTGGTCTGGGTCAGGTGGTGGCTGGTACGAGCTTGAACCTGTGGCCTGGTCTGGGTCAGGTGGTGGCTGGTACGAGCTTGAACCTGTGGCCTGGTCTGGGTGAGGTGGTGGCTGGTACGAGCTTGAACCTGTGGCCTGGTCTGGGTCAGGTGGTGGCTGATACGATTGTCTTCTTGCAAGAAATTGTGTGACCATTGTCATCATCTTCATTTCGTGGGCGTGCTGGGCCGCTTGCAATTTCAGCTGTAGCTCTGTGTCATCTGCCTGAGACAGGGCTTCTTTGATTGTCCTAGAAAAAACATCCATTGTGGATTCTAGCTTGTTTTTGGGCGTTTGACGGGTGGTAGGTGCACCTGTAAAATGACAAATGTTTTACATAATGAGCTATTTCTTTGTTGAGTGCTTTATCAATTACTACATTATGAGTATTGCCCAATAACATTATAGCTGTATTGCTGTAATATTGATTTTTATGTAAATAAAAAAAAAGTACTTAACACTGTGAATGCAAATGAAATGACCTACTTGTAAAAGACAAAATGAGTATGACTAACTGTGATCACGTTTGTCATGAGTCTATGATAATAAACATAGAAATGCAATATATAAAATGGAAGTAATAGCCTATAGTGTATTATATAATATTGAAGCATTGTTTGAACTATAAATACCTGTTAGCTATCAATCATACTTTGTTATGAATGATGGTAGTTGTAATATTTTAATTGCTTACATATTTTTCTAATCTGTCGAATACTAAGACAACTTTTAAATTGCTATACTATTATAAATACAATAAAATAACATTAACAACATAAACGAAGATTTAAAATAAATTCCGTTTGCCCTTACCTGTACTGTTACTGTTCTCAAACTCCGGCTCTTCACTGTCCACCGATGACGGCACATCATCAACTCTGGTGGTATCCAGTAATTCCGGTGGTCGGAAACTTGGCCTGTCACCCAAAATGCCTTCCATTTTATCATAGAATAGGAATGTTTCACAGCTGTTTCCACTCTTATTATTGTGGTCTTTTACCGATCTGTATTTGTATTTCAAGTTTTTGATCTTTTGCCGGCAATCTAGCCACGAGCGCTTAAAACCTTGCCTCCCCATATTTGTTGAAATGTCTTCAAACAAGAATTTGTTATGATAATGATCCTGCAATTCCGTCTGCATTGTCTCGTCGCCCCACAGACTTAAGAGGCATTTAACCTCATCATCGCTCCACCTTGTGGACTTTCCGACCTCCATCACTCTTGTGGCACACGCAAATGCACACAGTCGATTCGTTCCTGATTTATTTCCACATATGAGAGAGGCCTGTATCCGACCAGCCTGCCTCCTGAGCGTGCCTCTGTCGATTCGTTTCTGATTTATTTCCACATATGAGAGAGGCCTGTATCCGACCAGCCTGCCTCCTGAGCGTGCCTCTCGCGACAGACGTGGAGCTCCGAGGCTGTGTGGCTCTGGTTGCGAAAGGCTCCAGCCTGCCCCCACCGAGAGGAAGTCTCCAGCCTGCCACTGAGTTGGCCTCTCCTGACAGACTCAGCTGTGTGGCTCGCGTTGCGTAAGGCTGCAGCCTGCCTTTGACTTGGTCCCGCCTGACACAACACTCCACGCAGAGCCGCTCGTGCTTTTGACTTTGACAAACCCCGCCTTTCCGTCGAGCTTCTCGTTCCGTCCGACGGGAGCGGATCGGCCTGCGGGCCGCTCTCAGACGATGTAGGATCCAGCCTGCCTCTCGGTCTGCTCCCCCGCAGGCACGGGCCGCGTGTGTGCCTCAGACGCGAAAGGCTCCAGCCTTCCTCTGCTTCGGCCCCCCATGACAGCTCTGTGGTGTGACTCGCCGCAGAGCTGCTTGTGCTTTTCCGCTTAGGCCCGCTCAGGAGGCAGGCTGGAGACTTCCTCTCGGTGGGGGCAGGCTGGAGCCTTTCGCTGGCACGACTCACACTCCACGGAGCACTGCGTCTGTCACGAGAGGCCCGCTCAGGGGCAGGCTGGAGACTTCCTCTCAGACAAGGAACACTCCACGGAGCTCTGCGTCCTGTCAGGAGAGGCAGACTCAGAGGCGGGTTGCAATTGCTTCAGATGTTTATTTTTATTTTTTATTTTTATTTTTGTTTTACAGCTAGAGAAAAACCTTTCCCAAAACGAGACAAAGCTCGGCGGGGTCTCTGAGCCTGCTCTGAAGCATCTCTGTTCCCCGTTGTACGCCCACAAAAACAAAACACAAATCTGGGTTTGATATTGTTTCGCTTATTCGTGTCTTTATTTTGTATATTTTACAGCCTGTGACAACTACAAAGAATAATTGCAAAAGTTTCAGGTGTTCGACCCACTCTTGGTGCTCGTAGACCCAATTCTTCTGACCGACTGGGGGGTCCTCATGGACAGATACAGGGCTGGGGTGGTGATGCATTGCATGTTCCTTGCGGCCAAGCTCACGTTGGTCACCAGGAATAATTTCAGCTGATTGTGTACCAGGGTTTTAGTGAGAGAGTAGTAAATGCTGACAGCGATCCAGGGAGTCCAGCAGCAAACAAAAACTATGACAGTGAGCAATGAAAGGATGTAGGATTTTGCAAGGGGAAGCTGTTCTCTCTTTAAGTGAGCCGACCCCCTTCTAACATGTCTTCGCACAGTGAAGAAGATTGCGCCGTAACAAGCAGCCAGAATGATGCAGGGTGCGATAAAACAGATGGTCATCCTGATCCACGTGATGACGAACCTTTCGCTCGGGGAATAGGTGTCAGCGCACAGCGTAATCAGACCGACTTTGAAGGTTTCGTGATTGGATATGTTCACCAGAGCTGACACGGAGGGAGGAATGGCACACACCAGGGACAGGAAAGCTCTCCTCGCCCACTCTCCTTTCACCCTCTTAAGAGAGGAGAAGGCAGCTTTTCTGAGGACCACCCTGTTGTATCTCTCTACACTGATGCAGACCATCATGAGTACCCCGTATTGCAGGCAGAACTGTGGAGGAAACAAATACGCAAACAAAAAAAAAACCAAAACAGGTAATGAGGAGGGATTGAAGAAAGCAGAGGTTTTTCATTTGTCCGGATAGAGAAAAGAACAGGAAAAAGCAAAGGCGACTCACAGTTATCACCCCCTTCGTGGCTTTGCAGACGACATATCCGAAGATCCATTCTTTGGCCATGTTCTGCATGACCCACAGCGGCGTCGCGGACAATGTGCCTATGTCGCAGAGCCCGACGACCACGAAAAAGTAATCGCAGCGCGAACGAGCCTTCGGAGGTCTGCACAGCCGTAATCCCAGGTTTATCATGCAAACGTTTACGATCAAGCCCAGCACCATCACCGCAAAGTGAAGCATGGGTACCACACTGAACGCGATCGAAGAGTGAATCTCAGAGGACGCGTTGGTTGGTGACGGGCCAGTAGCATTGTACGTTGTCCTTTTGCCAAACATCGTCGCAGCTGACCTGAGGGACAGTGAACACTAGCACAGACAGAGAGACGTACGCTTGTGGTGCTGAAATAAGCTCCTCTCTCCCTAGCTCCAAGCCCCCGACTTAGACTGCCTTGCTGTATGGACATCCAACGGCGAGCCACACTCCCCCCACCTCACTCAGTCTCCGAACGGAGCAAACGGAGTACGGCCGACTCAGCTCGGAGTCGGACCTCAGCGTGTGGAGCCAACTAGTTGGCTAACTCTAGTTCCATAGCTGCTCAAAGTCTTGCGCTCTTGTCTAGGCGATTTGTGTGCCTCTTGCCTCAGTCGAGACAAGCGAAATCTCGATAACCTATTGTGCGAGCGCTGGCTGTGGCCCTTAGAAACCTGGAACTCGATCTTGAGCACACTTTACACTCATCATGGAAGTTACTCAGCAGACGTACGTGTCGTGTCCCGCATTGGACTTTGGTTTGGCAGCGACAGACACGAAAGACCTCAGAAAAGGCTTGGAGGATCAGCTTCGCCTTCTCGACCTGTTCGACTCAAGCGCAGGACTTGACCGCTTTCTGTTGTCATCTTCCGGCTTGTTTTGGGAGTACCGAAATCGCAGGTCAGAGGCTGCTGGCTGGTTCGCGGACAGTATAAGGCGACTGAACGTCGACACCTCAGACGTTCGTTCACTGTTTTTGGGCTCGTTGAACGTCATGGACAGATACGTCGCCACGCGTGACACTGAGTCCGAGCTCGTGGAGCTTTTGACGAACTCGGAAAATGTCCGAGCGGCCTGCTTCTCGCTCTCTGCGAAGATGCACGCCACGTGCTCTCAAATCGATCTGGACGACATCTGCGTCCGCAATCGCGTCTGGGCCAACTCCACCGTCAAATCCCAGCCGGGGCCGAACCTGACGGTCGCCGACGCATCCTCTACTGGTGAGGGGATACTGAGAGCGGAGAAGGACGTATTGATCGCTCTCGGAGGAGCTGCGTTCCCTGTGAGGGAAGAGGACATTGTGCGTCTCTTGGTGAGGTTTCTTGCGCTGAAGCGTTCTAAGCGCGTTGCATTCCAAGAGCCGCTGAGCGCGCTCCGAGAGCCACTAAGCGAGCTCCGACCAACTGACGTCGAGCCGCTTGCAGCGCCGATCTCTCGAGCCGTAGATTTGCTAACCAGGGCGGCTTTGGACATTGAGCTTAAGACGCGAGTGAGCACCTGGCAGCTCGCGGCCGTGTGCTCTTTAATTGGGTTCCTGGATGTCAGCGGAGCTTCGCCGGACGAGCGAGAGCTCGGCGAGGGTGGGCTGATGGCGCTGTTCGATAGCCTGCGGCCGGGATCATTGACGCAATCCATCATCCGCGAGATCGAGGCTTCATTGAACTCACGCTGTTTGGTGTGTGGATCGGGGGACCTCCATCTGCTCGTGGCTAGGAGCCTGCTGAGCGTCTCGAAAAAGACTTGTTCGAAGTGCCGGAAGGGTAAAGCTCGAGGTAAAACTCCCCATGCCCGTGGACCCAAAGTCCGCGGAGAGACATCTACTACCCATCATTCGACCAACTCCCCTAGGGCTGCGTTGCTCACGTGCCACGAGACGATGATGGGCTCCCAGTGAAAATGCGCTCGTGGACTTTGGTGGAGCTTGGAGTCCTTTTTTTTGCACTGTATTTTTGTGTGTGTGTGTGGGTGTGTGTGAGTGTGTCTGTTGTGTACCCGAGCAACAGATGTAGAAAAAAAAAACGTGTCCCTGCTTCACAGAGACTCTCTTCCAATGCGAAACCTGCCTCTTCACCTTAACCGTCATCGATGCTCCGTCCGACGAGTAGGCAGTATAAAATGAAAGTGACCCAGAGAATGGAATGGATACTGAGGAGGAACCGCGTCGTGTCTCAGTTTCTGTAGAGAAGATGGCAGGAAAGGAGGAAAATTGGGTGGACAGACTTCAATCCTTCGCAGATCAGCGAAATTTAACAGTCGTGTACGACACTATAATTTCAAGAGACGACGACTTCGAGATGTACAAATGTAGTGCGCGGCTTTTCGCTGAGGGCAGCGTCAAGGAAGATTCCCTCGCCCTAGGCATCGGACCTCAAAAGAGGTTGGCAAAATTAGCCGCAGCCAAAGCTTTGCTATTGGGGGTGCTGAAAGAATCCGCTGCAGACAACGCCAAGCTCCCGTCACTGGAGGCTACGAAAGATGAATGGGAATCGAAGCTTGTCGCTAAGTTCGCAAGTTTGCCCACTGCGGAGAACTACGTCGGCCGACTGCAAGTGCGTATCCTATTCACGTGACCCAATGCCGCTGTTTGTGCATGAGAAAAAAAAAAACTCTCTTTGCGTTCACAGGAATTATGCCAGAGGTACAACTGGCCTTTTCCCACCTACAACTTCGAGGAACTCACACAAGACCAGTGGGTTCCGTCCGGCCGATTTCGTTGCTTCTGCTCAGCATTTGCGATCTTTTTAGACGGAGCGACCAAGGTGGATGTGCAAGCGACAGGTAACAGCGATGTGACACTGTGATTTGTTTTCCCTCAAGTTTTTGGGTTTCAACTAGGGCCGTTGTCTTACACAGGGACCGGTGAGACCAAGAAGGCAGCTAAGGCCGCGTCGGCAATGGGTGCGCTGGACGTCGTGAGACTTCTCGTCCCACTGGTTGAGAAAACCTAGAGGGGAGGTTCGCCCCAATGTATTCAGAGTCTTCTCCGCATCACAACTCAACTCTGTCTCAGCCGCCGCTCGTGGACCGGCCTTGCACTCGGAGTCTGGTCTTCATGGCTGCCTGCTCTGCTCATCGTAGTGGCATACCTTTTGTGTGTTTTCTGCCCCTATGGCAAGAAGCGCAGACGATACGGCAAGGTGTCGTCTGTTGCTTTGTAATTGTTGCAGGGATATGGATGAAGTTGCTTGTCCAGAATAAAACATCACTCGAGCATAATTTGGATCTGTGCATTTTTTATTGTGTCGACAGCTTGACATTGTGAACACACTAGTTACAATGAAAAAAAAAAAAAGAAAAAAGAAAGAAGAAGAACTGTCTGCAGCAGGATCTCAACAACTTGACATTGTGAACACGCTAGTTACAATTAAAGAAAAACAATGAAGAACTGTCCACAGCAGGATCTCAGCAAATTGGCCTCGTTGTCTTCTGGGCTGCTCCTCCTGCTATCACTGCAGACCTGCGTAAACTAGGAGAGATAAAAGGGTACAAGTTTCAGCTGTGTGCAGCTTTCTTTTTTTTTTTATTTAACAAAGCAGACAAACAGAAGAAAGAAGGAAAAAAAAAAAATTCTCGCACCCCTTTAGCTCTGCCTCACAGAACCGAGGGGTATTTCTCATCGATCGGGACCTCCAGAACTTGGTCTGAGCGACTCAGGGCTGCGGGCTCCGGGCTCTCTGCCACTCTTCGCTCTGCACCCCGGCAGTTGCAGGTCTCGACGGTCTCACGCCAATTCGACAAGGTGGACGGTTGACGTTCGGTCGTGGGCTGGTACACAGCACCGACCCGTTGAGCGTTGGGCTTGTAGATGTTCCCAGCGGGCCTTTTGCAGAACCTGTGCATGATGAGCACCAAGCCCAGCACCATCAAAGGCGCTGCGACCATGGTGTATGCCGCCCACTCGTTCCGTTCGTACCACCACCAGAAACTGTAATTTTCATTCACCATCGTCTCATTGTCCAGCGAGTGGACACGGGGCAATTAGTATACCTCGGCTCAGTCTGGGTTCGCGTCACGGAAACTACGATCGCAACAAAATACCTCTGACGGCTTGCGAGTGAGAGCCGCGAGCCCAGAGCCTAACCCGGTCGCCGATCGAAACGCGTCGTCGTTCCGGCTGCGGCGCTAGGTTGGATCCGACCGCTGCCCCAAGTATCACCCCCTCCGAGTCATGTTTGAAAGCGGCAGTTACCCGGGCTCAACAGAGTTTCGCCTTGTCCTCCAGACCTCATCAGAACCTCGCGCTCAGCCACCCGGATAGAGGGGAGCAACGATGACGGACGACTCAAATCGCGAGCTACCTCCGGAGAAGTCTCCGGTCATCTCCGCAGCCGCGACCGAAGTTGACCGCGAGAGCCTCGAGGCCGTCGGCACCCGAAGCGGGACGGGATCCGGAGTGAACGACCTGACCTGCTCGACTGCCAGAATTTCTGCAGATGAGAATACGACTCCCCTTCGCCCTTTGCGGGGAAGGACGGTGCAACGCTCGCCTGCGCCGACGGAACACGATGGCGAGCGAATGGGCGGCAGTCAGAGGGAACCTTCGCCTCGGAGATTCCCGCCCTCCTCTTTTTGTACCCCTGTGGAGCAGCCCATCCCGAGGCACGGAGTTCCTGCGTTGAAAACGAAGATTCCCCACAGCAGAAGGCGGACGAAATCTTCTGACTGCATCAAGAAAAAACTTTTCAGTCAGCGTAACGCACACCCCGTCCCGTTGTGATCACGGCGCTTGTCTTGCTTTATCCCCTAACACAATTGTTCTCTCTAGCGTTGTACGCTCACTGTTGTGAATTAAACAGCATTGAAAACCTCAGCTTGTCCTGTGTCTGTTATTTGTATCGCATTGGGGTTTTGTGCCTTTGTCATATATGCGAGGGGCGCTTAGGAACACACGTAGGCCAAAGCGGGGAGGAAAAGTCAGAGCCTCTAGTCCCTTAGACCGAGAGAGAAGTGAAAACAGACAAAGACGCACCCAAGTGAGCTGAGAGACCACATGATTTTATTCAAGGGAGCACGTTCAACAACACACACTCATGTAGCTACATGTTCAGCACACAAGCCCAACAACTTGAGTGCGGATGTGTGTCACGGTGACAAGTGCATTGTTCGCGAGCTGTCAGGTTGACACGTTACACAGAGGGTGAAAGCGAGGCAAGACCACATTTTGGAGTTGACCGGTACTTTATTGATTTTTTTTACATCATCATTTTTCTCTCACTTCATTTCATTGAGAAGAACACATGCCGTGAAAAGTGTGGACCTTTCAAAAATGTATAACAAGCAGTACGTGCACAAGGCCGGGCTCGTAGGGGATGAAGTCGTTAGGTTTGAGGATGAGCGATGCTGCATCAGCAAAATTTTGTTGCCGCTCAAGTCAAAGCAGTATCAGGATACCCAGGGAGGACAATGTCAACAGAGTGAGGGACGAGACAGAGGGCTTCGTCGAGCCCCCCTTGGCCCAAACTGAGGGACTGGGAGGTTTGACGATCAACGTCACGGAGCAGTTTGAAACAGAGAAACTGTACTGCTCGTTGCGATGGCCCACGTTCGCCCAGCGGCTACATTCGTACGAGCCCTCGTATCCTGTTGAAATTGGCGAGATGAGTAGAGTTGAGTTCGAGCCCAGGAACTTGTGAGTGGCGCTGATGCTCTCCTCGAGCTCGTACTCCAAGGCAGTTCCGTTGTCCCGGATGTAAAAGAGTCCGCGCTTGGTCCCACGTACAACCTGGTACCAGGAGAAGGCCATGAACCTTTCGGGATTCTCACGCGGACAAGTCAGTGCGACCGCACACTCTCCCCCATCCGCGCTGACATGGGTGCCGTGAGCCTCGTCCGCTTCTCTCACCTCGTGGCATGAGCGGAACGGGACCAGGGCGGTGCACGCCAACACCGTCAGAAACAGCATCTTCGCGAAAGGCCCGGAGCTTCTCTATCCTCGTGTCTTTAGCAGAGCAGACCGCGTTGGTCGAGAGGAGAAGTGTGGCGCGGATCTTCTGAACGACGGTCTTATACCGTCCGGGCTTGAGCCTTCTAGCGTCGGCCTCCCGCTGCCGACAGTCTCCTCTATGGGGAATTCCGAGATGGGAAAAATGCCTCTCAACCTCATCGGACCCTGTGCCCAAACCTTGAGCCTCTCTCTCTCTCGAGCGTCCACCCGACAGCACGAAGGTGATTGCGTTCGGCTTGGTCGAGGGCAACAGGGCTCCGCTCCTCTGTGCGTTTGTCCTCGTCCTATATGTCTGCACCAAGCACAACTTGATTTTTTTTTTTACCCTCTGGAATAAACGCAACCGTCTGTGGTATCTGACTTGTGTGAGCGTGTGTGTTTCGGTCCCACATTTACTGTTTGCAAGCTGTTAGGTTGACAAATACACAGAGGTCGAAAGCAAGGCAAACCACATTTCTGAGTTGACAGGTCTTTTATTTCATTTTTTTTTACACCTTCATTTTTTCCTCTCTGACATTTCACAGAAAACGACATAAGCCATGAAACTTTAAACTCTTGGGCTGTTTGCGGCGAGCGGCAGGTGTCTGAAACGTCAGCCGGATCCTCACGGGTCTTCGAAGTACGTGGAGAGGTCTTTTTCCGAGTATCTGTCGCCCTCAAGCGGCCTGTGGTCGCAGCAGCTTGTCATGGACACTCGCGCCCAAGGGCAGGATTCTCCGGTTATGGCGAACACAGAGGCCCTGAAGGCTTCGAGGGCGGTGTAGTCGGCGTCCGTTATGTACTCCTGGAGCGCGTCCAGCACCATCCGAGCCAGGTCTTTGTTTTGCGGGTGAGGAAACCTCTCCTTGCTGAACATCCCCAACCAGGCCTTCACGTGCGGGGGCTTCACTCTTTCGAAGACGCAGGCCAGACCGTCCACCACGGCCTCCACCACATACACGCCTGGCATCCTCTTGTCGCTGTTGGTGTAGTGCTCAGGGTGATGCTGGTTGTTTTCATAGTGGTGCCTGAAGCCGATGTTGGCCATCGGAGCGGTCATGGTGGCGTGGTCCTTGTAGGAGTCGTCTGTCTTGCTCCCCGTCGGGCTGCCGCTCAGTCTGCATCTGCGCTTGAAGCTTTCCTCCAGGAGAGCCCTTGTCATGTTCACGGCCATGATGCCGGAGTACGCCACGTCTTCCACCTCGCTGGTCTTGGAGCAGTCGTGGCAGGCGATGTTTCTCACATAGTGTCGGTCGGCCAAGAGGTCCAGGGTGAGACCCCGCAGTTCGGACTCGTCGGCTCCGTCGCCCAGCCTCTTTGCCGCCCCGCTCCTGGTCGCCTGCTCGAGAGCCCTGGCGACCACAGCTCCGATCATGGTCACGACCATGTTGTGAGTGAGGAAGGCGACGTGGTGTTCTCTCACCGGAAGGTAGTTCGCCAAGGCATTTTCGAACTCCCTGTTCCAGGATTCTTCCGCACGAAGCACCTTCTGCTCCCTCAAAAGGGCTGCGTTGGCCATCACGTGCACCAGTTTGCATACCCCTTCCTGATCTTGAGCGGGCATAGTTTCGCAGATGCTCCGCCTGGCAGCTCTCGGGAGAATTCCTTCGAGCAAGCTGTGAGCTGCCCTACTTGAGGGGCTGGTCTTGTGCGAGTACCGGTTGCGTTTGGGTATCAGGGGCTCGGGTCTTTCCTCGTCATCGTTCTTGCTCGACCTCGAAGAGCGGGGTTTGGGTGTGGAGGGTTTTGAGCTGGCCATGGTTTAGCTTCTTCCCTGGAGTTCAGCGGCTGCAATGAAGGCGGCGGTGATGTCAAATGCGGTGGTGGCAGTAGCAGGGATAAGTGTCAGTGGTTTCAATTCGTGTGGCGAAGACCCAGGGAGGACACTGTCAACAGAGCGAGGGACCTTAAGAGCAGGGATTGCTGAAGATCGAAGTTACGGTGCAGTTTGAAACCAAGAAAGTGTACTGCTCGCTTTGATGGCCCGCGATCGCCCAGCGGAAACAGCCGTAGGAGCTCTCGTATCCTCTCGTAAATGGCATGATGAGCAGATTTGAGCCGAGCAGAAAGTGACTGGCGCCGACGCTGGCCTTGTGGTCGTAGTTCGTGGTAATCCCGTTCTCGATGCGAAAGAGCCCGTGCTTGGTCCCTTGTACATCCACGAACCAGGCGAAGCCCTTGAACTGTCCTGGATTCGGTTGTGGACAAGTCAGTGCCACCTCACACCCTTTCACATACTTCTTGTCACTGATGCCTTTAGCCTTGTCCGCTTCTTTCGCCTCGCTGCATGGGTAGAACGTGACCAGGGCACTGTAGGCTAACACCGTCAGAAACAGCATCTTTCCGAAAGACCAGGAGCTTCTGGGCGCGTGTGTCTCTCGTAAAGCTGACCGCGTTGGTCGAGAGGACGAGTGTGCCGCGGATCTTCTGGACGACGGTCTTATGGCGTCTGGGCTCGAGCCTTCAAGCGCCGGCCTCCCACTGCCGACAGCCTCCTCTTCGGGGTGTTCCGGGATGGGGGGAAGCATCCCATCAGCACTTCATCTTCACGATCACCAATACCAGCACGGGGCAGGTCACGGTCGACAAAAAGAGAGCCACCGAGGCTGCAGCGGTTCCGCGGACAGCCGCCTTCTCGCACTGCCGCTGCCTTAGTGAACGCTCGTCCGCCTTGGACTCCAGTCTCTTGGCGTAACCCTTGAAGGTGGCGTTCAGCGTCTCGACGGCTCGAGTCACGGACACCCCTCGGTTGAGGAGATCGAGGGCTGCGTTGGCTCGGGCTCGCATCTCGAGGACAGTCGCTCTTTCGTCCTCACCTCTCGCGAGGTGTGCTCCTGAGAGGGTCTGGGGTTCGCCTGCCACCAGTATCTCTCTCGACCTACCCCTCCAGCTCTCTGCCTCGACCCCCTTCGTCAGGGTGTACGAGTTGAAATGGCTGTCGTAGCAGAGTGGCCCGAAACACGCAGACCCGCACACCAATGGACAATCTTGGCTTATGTCGCTGCCACGCTTCACTTGGCACGCGGATAGCGTGTCTCCGTCGACCCGTAGCGAGTCGCACAGGCCTCTCCGGTCGCATCTGGGTTCCCTGTAGCTGGAGCGCGAGTCGTTCACCATGCCCCTGTCCAGCCAGCACGTCCGATTTCCCGAGGACGAGTCCACAAAGGCCATGTACCAGCGGGACAGCAGCACGGGTTCCCACTTTTTTCTCTCGACGTCCAGCGCCAGCCCACCGTGGGTCGAACGAGAGAGGATCGGACGAGCGGCTGTGGGAACGTCCGTGTGAAACTCTGAGGGCGATCCGGGCGCGCAGCCCGTCATGTCGGCCCTCATCAGGCCCTGCGCGCAAACCGCCAGTCTCTCTCGAGCCCCGACCAACGCAAAGGTGACGGCGTTCAGCTGCGCCGAGAGCAGCAGGGCTCCGCTCCTCCACGCGTTCATCCTCGCAGCGAAGGCGCTACCGCTCAGCTGAGAATCGTCGTCGTTCTCGTAGTCTCCCTCGCGCTTTTTCTGAAATTTTTCCTCTGTGGCCTTGGCGGCCGCCCGGGCCTCTTCTATCAAAGACCTGTGGTAGCCCATCACGTCCACCGTCGCCGACGGCTGACTTCCCGAGTCGAGGTCCGAGCCCAGGTGCGCGTCGGCCAGAGCCTCGAGGTCCTTGAAGGCCGCCTGCAGCTCCCTCGCTGTCCGATACTGGCTGCGGACGGATGTGGACAAGGCGACGTCCGCGTCCCGCCAGCTACCAGAGCCGCAGAGGACGTCGCAGCCCAGCCGCTCGCCGTCGTCGGGCAGGCCTTGGCAAGAGACTTTGGCGCACTCCGGATAGTCCGAGGGAACGAAGAAAGTCAGATTTGAATTGAGGTAGAACTGGTACGAGAGGAACGTCTGACTGTCTCCCGGTCGCAGTATCTTCCACCTCCCGGGTCTGAGTATGACCCTTGGATCTCGAGGCGCAGAGGGCCCGCTTTCCTCCGAGCGAGTCGCCTCGGGACCCGGAGTCACGCGAAACAGAGTCAGGGCGACCGTAGAGAGAAGGCACGCAGCCCTTGTCGGTCGTTTCATTTCAGTTTCCTGTACCTGGGAGTCCGAGACCGAGAGCAGACTGCGCAAAGGGCCCCCATCGCGGCGGCATTGATTAATACGGAGACAGCCACCGCAGTCAAGCACAACGCGTAGGAGCGCTCCATTGCCAGGGCTCGACGCTCGGACACGACGCTTTCCAGTGCGTCGTTCTTTCGAGCCCGCCTCTCGAGCAGCGAAGCTTCGGAGCCCAGGCTCGCCAGACTTTGGTTGGCTTGTCGAAGGCAGTCCAGGAGCTGGGAGAGAGGGGAGCTCGCCTCGCCGCAGTGGCGCAGCGCGAGCGACTCGTAGGCCAGCAGGGCGAGAGCTCGGGCTTCCTGGGCGTAGTCCCTCGACGCGGAGCGGACCCGCTCTCCGGGCCTCGTGAAAAACCCTGGGAAGCTCTGCGGGCCGTCCCCGGGCCCCTCTGAGCCGAAGGAGAAGGGCCGCAAATTGCAAGGAACTGCGGCACGCACGGCTCCGTGGTCCGCTCGTAACAGGATCCTGAGCAGGATGTCGTCTCCGTAGTCGACCGCGATCCGCGCCGCCACGGGGTACCCCGTCGCTCCCTCTGGCCAGTCTCCTTCCGCAGAGTCGGCCAGTTCCAGGCACGAACCGCTTTGCTCGCCAAAGCACTCGAGTAGCAGACTCAGCTGGTCGCGTGCCCTCCAGGGCCAGGAGACGGCTGGTCGTGTCCTTTCCGAAGCCCCATCGCCCGACAGCCACTCTTCCTCTCGCCTCGTGAGAACCGGTGGAGGTAACCACCGCTTAGAGTCCATCAGTTTTCGGAGACGGGCCTTGGTCACTGGCTTTGTTGCCGAGGGCACGGACAGTTCCAATTTCACTCTCGTTCGAGCCTCGCGTACTCGTCGGGAGCAGCATTCAAGCTCGCCGTGGTCGCCCTGCGGTCTTCGATGGCAAAGCGGGCTCTCCATGCTCCGCGCTCTCGAGACCTGCGTCCGGAGTCTGGCGTGCCCCTGCCGTTTGGCCTCGTGAACGTAGATCCTGTCCGCCTCGACGAACGCCACGAGTTTCCCTCCCGAGGTCAGTTTCACAACCTGCGCCCCGACAGGCACGGACTCTGCGATCTCTGCCTGCTCTCGCAGCAGCTGGGCGCCGCCACCCTTCAGAGGATCACCGATGTTCATGCGAGAGGATAGGCCCAGTCTCAAGCCGGGAACACCCGGGATCGTCACGAAGCCTTTGGCCAGCGGAGCGTTCTCTGCAGCTCGCTGAAAAAATATCCCGCTCTGTAGCTTGTATAGGCCGTCGACCTCGACGTGGGACGAGCCCCCGTCGTCGAACGAGGAGCTCCTCGTGTACCTGTAGTGCAGGGTGCCGGAGCGTCGGGTGGCGGAGTCGATCGCTGTGCTGAGCTCTGCAAACAGCGAACTTCCCTCCGGACGCCCGAACGTGTGGTCCAGGTATCCCAGGGAGTACCGGCTCACCCCCCACCTCGCCATGTCCGAGACGATGTCCCGCAGCTCACCCGCCGAATACATACGATCGGTTGAGCTCTTTTTTCCCATGTGTCTGTTGCGCATCCTCATTGCTGAGCATTTTTCGTCCGGCTCGTAGCGGGCCGTCGGCAGCGTCACAGCGATCCCCGCTCGGTTGTTTGACCTGCGGCTGAGCTCCAGGAAAACGGACGGCCCCGTCAGGCCAAGCGGCGCTTCGCCAGCGATCGACTCGACCGAGTTGTGCTTCTCCGGGGGCCAGCGCCCGGGTTCAGTCCACTTGCAGGGGCCCTCCAGTTTTTCCATCCAGGAATCCAGGTCCAGCAAGGCGCCATGCTGAGCCGCCACCTCCCCGGCTTCCCGCAAGGCCGCTTCGGCCTCCTCGGCCCGACTCGTTTCGAGCCACAGGGCCGGCTTCCCGGGGGTCCGGGATCCTTTCTCTGCGACCTCCGCGGGCCTCAGACCCGTGGGGCACAACGCGTACACGGTGCCTCGCTCTTGACACATGGTGCAGTTCCGCCCGTGGGGCGCCGTGCGCCCACACTCGAGCAGAGGCCGTCTCCCGTGCCTTCGGTGCAGCATCCTCCCGTCCTCCCCGTACAGCGTCCCGATCTCAGAGCACTCGGAGTAAGTTTTGGTGCAAGCGTAGCGCGTCGCGTTATCGTTCTTCGCCGACATGAGGCGCGCGATGGTCTTCCCGGACATTGAGGGCATGACGTCCACGCGTGACCCGTACATGTCGCGCACGACTCCGAAGTAGGCCCCGAACCCGGGTTCACGCGGGTCCGCGTCCAACACGGCGAACTTCAGGTCTGGGCAGCCGCCCAATAACCAATCCAGCACGGCGGCTGTCTCCTCGACTCTCAGGTCTCTGCTCCTGGGCTCGGGTCGAACGAGCCTCACTCCTATCGCGCCTCCCCATCCTTGACGACTCATCTCGCGCAGGGTCTCGTTGGCCCCGGCAGGCACTCTCGGGCCGGTCTCGACCTGCTTCTGTCTCCTTGCGCTCGTTTGTCGTGCGGGGAGACGGAGGTAGGGACCGCCTTGTCGTCCCGCGTCGTTGTGCAGCAGCACGGGTACCTCGAGCAGCATCACGTCACAGCTCTTGACGTCCAGAGGCGCGTTCGGCGAGTCGCGCCTGGGGGCTGGGGCGCCGTCAAACACGGCGCTTGTGGCCTGGCAGAGGCGCTCGGTCTTGCGCGTTGTCGTCCCCCACAGCGTCCTACCCTGTGCTGCGCCGATGGCGAACTGCCGGCCGGACACCTCGAGCGTCCAGTCGTTGCCTCCGAGTCCGTGGTAAGCGTGCCTGAGGCCGATCAGGGCGCACTCGGGCGAGCAGGGGCCCGCGGGGGAGCTGTACCGCAGGAGGTCCTTCGTGCAGTTGCAGCCGGGGCTCTGCTGCTGCTGCGGGTTCGCGACGGTACGCCACTCCAAGAGGGCCACCGCTAAGAGCAGCCGCACTTGCCAACTGGGAAACATGGCCCCCTGTTGTTTTTTTTTTTTTTTTTTTTTAGTTTTCAATGGTTCGCTTTACATGGCCCCCTGTTGTTTTTATTTTATTTTTTTTTAGTTTTCAATTGTTCGCTTTCCGTCGCCGAGGTCGGAGTTCCTCTCGACTAACGGGGGATAAGTTAATTCACCTAACGAGCTCGCAGGCTCGCGGAGCCATGGCGCTGGACCAGGGATTTCCGTCGTCGCGACGCTGTGTGTCGAAACCCAAGACGCTCCTGAGTTTGTTCGACGGGACCGGCAGCATATGCAGGCCTTTCGTTGCCGCCGGGTGGACGGTGCGTAGGCTCGACATGGACGGGAGACACGGGGCTGATATAGTGACGGACGTAAGGCAGTGGGACCCGAGCAGGGACTGGCGGGGGCCCGCGCCCGACGTCGTTTTCGCTGGGCCTCCGTGCGAAAACTACAGCTTGGCCCGGACCAGAGCCTGCACGCCCAGGGACCTGAGACTTGCTGACTCGCTGGTGACCAAGACGCTGGAAATCATAGAACACTTTCATGGACAAAACCCTCGCATGCTGTACTTTGTCGAGAACCCGGATTCCAGCATGCTATGGAGGCGGTGGGTTTCTCACCGGCTGTACGAGGACCCCGGCAAGCACTTTCTCAGCTCCTTTGTCGAGTACATGGACGCGAAAAGGGGCGCCAAGAGCTACAAGTACCTGACTTGGGTCAAGCGCAAAAGCTTCACCTCGGGCTGCAGAGACAGTCGCATCGTCAGGCTGGACTACTGCATGTACGGCACCAAGTACCGAAAGAGGACGAGGCTGATGACCAACAGCCCCTTCGAGGCCTCGCTGTGCAAAAAGAACTGCTCGGGTTTCAGAGAGCGCAAGCACGCGGAAGCGGCTCAGCGGGGACCCTACGACAGGGGCGCTAAGGGCGAGGGGCACTCCCTGGACGAGCTTCACGCCTATCCCGCCCGACTGGCGGACGCGATATTCACACACGTCAGCCGGGCCGAGTGGCGCGTACGACAGGGACTGAGCCCGTCGACTGCCGAGCCCGTCTTGAGACCGGTGAAGCGCCAGAAGAATGTGTGATGTGAATGAGTGGATGAGATATGCTGACATGGTGTATCTTGGGGGCCCATACTGACCGTGCGATCGTGGGTCATTTCAAAAGCTCCAACTAAAAACCAACAGGCTCTGTGTCTCCTGTCTTGAGATGTCTGGGCGATTGTACACATACACTCTTTTGCTTGCTGCTTCAGTTTCTGCTGAGCGTTCCAAATAAAGCTCTGACTAGAAAACAGCACCCTCTGTGATTCTTGTCTAACCTCGTCTGTTTTTATTTTTTTTTATTTTTTGTTCACAGGGTCAATGCATTTGCATCCAAAGTGCAAACCTAGGCGAAATAAAATGTTGACACTCGAAAAACAAGCAAAAAAAAAAAAAAGCAACACATATAAGACTCAAATGGGGTTTGGTGCAAACTTTATTATTTCACACATATGTATTGATCCATTTGTAAGACACTGATTTTCAAAGCAGAGAAACAGAACAGAAAAGAAAAAAAAAAAACGGAAAAAAAAGCAGCGGATGTCAAACAACCCCAGTTTCCCCCAGTAAGTCTCTTAAGAGCATCAGTTACAAGCAGGTCTGACCCGTCTTCCTTCCTCAAGCCACAAAACATTTGGCTTTGGTGTGTGAGTCAAAGACCAGGGCACAAAGCTTGGTCCTGGAATGTACCCTTCCGTGAATGGGGCACGGGTAGGTCTCAGACTTTTCGTCGGCTTGCACGTACACCAGCCCCGATCCGGTCGTCCTCAGCGTCACCGGCACGCCCCACTGATCTGACAGTCTCCGAGCCTCGCTTTCTGCCACCGCTCGATCCGGGGCCCCTGGTCGCTCCATTTCGGGACCAGGCCAGATTCTCTCCGCCCCGACTGCGCACTCGAAGCGTGCGCCGAGCGACGTCACGTCGGGAGCGATGGGGTTAGAGGAGAGGCCCACGGAGAGAGCGCAGGGGTCCTCGAAGCGAGGATCCTCTAAGTCTTCTCGAGCGTTGAAGGTGTCCACGTACTCGAAAGCGAAGCCGTCCTTGCTGCAGTTTGGAAGTCTCACGCACTTTCTGCAAGAATACGGAGCTTTGTCGATCGCCGAGCGCCTGCGCGAGCCGGCGTTCGGGTCCTCGGTCCTCAGCCATCCCGACCCGGACACCCTCCGCTCACCGACCGCCCTTCTGAGATCGCACAGCCCGCACTGAGACTGGTCGTCCGGGTATGAGAGCACAGAGTAGCGCAGGGACCTTCTCTCCATCTCTCTCAGCAGCCGCCCGTAAACTTCGATCCCATCGAAGCTGCACAGTTCGACGGGCAGGTACCACAGGATCCTCATGCTGAGCTTAGCCTTGGCCGTGGACACCCTCTGGTACGCTGCGAACTTGCCCAGCGATCGGCACAGTTCCCCCGAAAGCTCGGGGTTTCCCTCGACCTCCGCGCGCTTCACTCCGGCCAGCCCGAGCACAGATTCAGCGGCGACGAGGACGAGGCTCGAGACTACGTTCTGACACAGGCGAGCCTTGGTGGCTCGGTCGGTCCTGTTCGAAAACTTCTCGCTGCATCCCCGGCAGCACTTGAGGTCCAGGTCCAAGTTCAGCCTGCTGACGGGTCTGCCCGGCAGGAAGACCTCGTTGTAACAAGGAGGCGGTCGGTCGCAAGGCGACGAGGAGGATGATCTTGCGATCAGGGTGCTTAGGTGGCCTCTGGAGGTTACGGTGTACCTGCGCGAAACCTTCCCCGTGTCGCGATCAACCGGGTCCTCCATGAGGAGCACAGGGTTTATCGATCCCCAGTGACAGCGCGCGGGCAAGGGACCCAGGGGTCCCGAGGCTCGTTTCAGGCAGTAGTCGACCAGGTCGTTGAAGCGTAGCTCCGCGCCCGTGAACACAGTGAACGCGTAAGGAAAGCCCTTCGGGCCGTCCGTCAGCGTTCCGGACAGATTGTTGAAGGCGGCATAGATCTCCCCGACCCCGTGAGCGATTCCCGGATCGACTGCGGCCACGTCTTCGTCCTCGCCGCTCGCGAGGTCCTCGCCATCATTGCCGCCGACCTCCTCTTCGCGGGAGCTCCCGTTTCCTCCGCTAATAGGGGTCTCCCCCTCAGCCTCTGCGCTCCCGGGCTCTTCGACGTCGAGTTTGTCACCTTCTGTCTCGTCGACAGAGCCGTCCCGAGCCTCGCCCTTTCGGTGGTCCTCCGCAGGGTCCTCGTCTTCTTCGTAGTACCTCCATCGAGAAAACGAAAAGCGGTCCGAACCCACCAGTGGTACACCGTGCAGAGTGACGTGCTCCTCCGCACTACGGTCGAGCAGCCCCCCTGGCGCCACCATGTCCTCCACCTCGGGCGGCCCGGACCGGACCTCGGACGTGTAGTGCAGGCTCAAAGCTCGACGGAACAGGGGGTAATGGTGCGTCACGTCGTACTGCCTGCGGAGCATCTCCTTCACGGAGCGCGCAAACAAGACCTGAAGCCGGGCTCCGAGCCTTGAGTCCTCGCCCTTCTCGTCCTCGGGCTTCTGCGCGTAGCAATTCAGGAAGAGAGAACAGTCCACTCCTTTGGACAGGCACAGTCTCGTGAGCTCGTCCTGGCGCGCCGCGCACTGAAGGACGCCGCGTGCGTCTGTGTGAAAGCGCACATCTCGATCGAGGGCGCAGGCTCTGCCAGAGCACCCGAGCAGGACGAGGTCTACGAGTGCTTGCACGACAATGCTCGCGCAGCTCTCAAAGTTTCGATCCAATATCCTCGCCGAGCATTTGTCTCCGGGGCGCAGGTTCACAGCTTCGGACGACGCGTTCCACACGTTCCACTCATTCTCCTCAGATCCTCTTGTCAGGTAGCAGACGGGTTTGTACACGCGGTCAGGCGAGGGCCTCTGAGTTCCTCCCAGAGGACCAGAGCGCTGCTGCTGCTGCTGCTCTGCCGTGTTCACCCTTCTTTTCGCACGCTTCATCGTGTGACTGACGTTCTGCAAGAGGGTGCGATGTTGCTGATATTCTTTTCCTACTTTTTTTTTTCCTTCTCTTTCGGTAACAATCCACAAAGTGAAATTCGTCTCAGATTCTCGGGCCCGACGGGGACGAGGCGCAGGGTGAGGCTCGCTCGCGCCTAGAGAACTCGCCTCCGAAGCTCGGTGACCCGTCACAGAACCGAATTTAGGAGGGTGTCTTGTAGAGCGCCCGCCAGCACTCTTATTTTGTGATAACAGCGAGGCCCGTGCTCCCCTGGGCAGCGGCCGCACATGTAGCACCACAGTTTCTCGGACAACGTTACGTATAACCCGTGGGTGAGATGAACTTTCAGAGAAATGTCCGTCCCGGCCGGCACCCACACAGCCTGAGGGTGAGCGATTAGGCCTCTAGTGAACCTGGCTTGGCCCAACTCAATGGCGATGCGCTCAGGTGTGTAGTTTGAAGTCAGGACGGGGCAAGCGCCTCCCGAGACGAAAGCGTGCTGGTTCAGATAGGTCTCGCCTGGCGCCGCAACGACCACGTCCATGCCGCAGGAGAAACATCGACTGTGCCCCGTGGGCTCGGCGGGAGCACGGCCTTGGGCGGCCTGCGAAATACCCGTTTCATCGTTCTCTCTGGGCATTCCCAGCCGTACCATTTCTTGCGCAAAATACGAATTGTCGTCCGGGTGGACGTCTCGGCCTCCATTTGTGCTGTTCAACCACTCGAGCCTGCGCGACATGGAGACGTCAAAGTACAGGTCTAGGCCGATCGGCACGTACACGCCGTCCCTGCGGACGATGTTGCTGTAGACCGTAGGTTCGTCTCCCTGTCGTCGCTCCATCCCCTGGACTAGTTTGACACCTGATGCGAGCCTGGCTGCAAAATGTTTGTGAAACAGAATCCTGGAGCCTTATAAAGAGTCACTTACCTGGCACAGATGTCTGAAGTTGGTGTTACGAAATAAAATGAAAGGAGAGAGAGAGAAAGAAAAAAGCAAAGACAGCAAGAAGAAGGAGCGAGGTGACAGAGAATGAGATAGATAGGGACGGACGAGGAGGACTAGTAAAAGAGTGCCCACTCACGTCGTTGCTGCTGGACAGAAAGTGAGCGAAGGACGAGCCCTTGTACCCGGGATCGAATCTGTACACCCGGTTCTCGGGGCTTCCGTGAACGCTCACGGTCCTCTCGGTCTGAAGGAAGGATGGGAGTCTCTGGAGTTCCTCCATGGCGGCTTCCACCCCTAGCCTCAGTGTGGTGCACATGTGTTTGTTCTGAGCCTGCACCATGACGTTGATGTCCAAGTGCAAGAGCACCGCCGCCAGTATCAGCCTCATCGCCAGGCTCTTGCCGCACTGCCTCGGGGCGAGGCACAGGGTGTACGGGTTGGCGTATCGAGCAAACTCCTTTTCCACTTCGTGCAGGTGGCTGCGCGCCGGGTCCTGGTAATCGTAGCTCTCGGAACCCAGAGGCGCGAGGTTCAGCGTGCTCAGCAGGGCGTGCTTGTGCCTGAAGAGCTCGTCTCCGAACTGTGCCTCGGTGACGCCCAGCACGACTCCTCTCAAGAGCTCCATCTGAAAGGGCTCCATGCGCATGCCGTTCGTTTGGAAATATTCAAACACCCGTTCTACCATGCGCCGAAATCGATACATGAGGCGATCGGAGGCGTCCCCTTCTAGATTTCCAGAGGCCCGTATCTCGCGCACCCTCGCCTTCGCGCCTTCCAAACCCAGCTCGCGAATCAAGACGGCTTGCGCCACTCGGTCTGTCATCAGCCGATTGTATTCCGAGACCCTCTCCCGTTCGGAGCGCCTGCTCTCCTCCTCGACCTGATCCTTGTAGAGCCTGAGCCGTACGCAGTCCACAGCCACAGCCAAAGGCACCGGCGGCCTGGAGCCAGGCACGGGATCGCGCACGATTTCTCTTCGCAACCAAAGGATGTCATCAGGGTCTGGTGACAAAGCTCTCCACGGAGCTCTCGACAGGCCAGGGCGCGCGAGGCGCAATGGCCTAGGTCCACGCGTGAGCTCGCTGCTCGAGGAGAGGGCAGCGGGTGAGGCGCTGTGTCCGGCGGAGCTCATCGCGCACAGTGCCTGGGCTCGCCGAACCCGCGACGCAGAAAGACGTCCCTGCAAGGCCGCCGTGAGCGAGTTCGTGCTGCCGCTCAAAATCCACTTCAGGTACTGCTGGCTCTTCTCCGGGATTCCCGTCAGCGATGCGGCGCGACCGAGAGACGCGTGCCTGCCGGGAGTTTTAACAGATCTCGAAAGAGTTCGCTTCAACCGCGTAATGATGTCGGGAGACGGCGATCCCGAATTCTGCTGCGAGGGAAGGCTCTCGGACGTCTTCGGGATGAAATCTTTCTGGCTCACCACCGACGGAAGGTTGGTCGTCGTCGACTCGCCTTTCGAAGACGCCAAGTTGTCTCTGCTGAGGCACCGCAATCTCACGGACGCCCTGGCTCTCTGGGAAGTGCAGCCCGAGCTGTGCTCCCGGCTCACCGAGGACTCGAGCGCTGCGCACTCAGCCTTGATCGGGCTTTGCGGGGACGCGTGCCGCCTGAGCCGAGGCCGCTTCTACAACCTGTACGCCAGGTACCCTTTGCCCGTGGAGAAGCAAAGAGGCGGCCTCGCTTCCGCACCTCCCCAGAATCGTAAGGCCCCCGTCGAGGAATGCGACGTCTCCGCTCGAGAGATACGTTCTGGTCAGGAGTTGCTCTCGATCCTCGCACCTCTCTACGCCACGTATTTCGCCCTGGTGGAGGGGGACCCGGCTTTGGATGAGCTCTGGCGCAGAGTGGATCTCCTCGGGGCGAGGTGGCTGGTTCGAGAAGAGTTTTCGGAGCTGAGCCTCTCCGTCAGGCTGCGCGACAGTCGGTTCGCGAGATTGGCGTTCGCCTGCGCTTTCTTTCTCTCCGACTGTTGAGCATGGCAGGTCTTTTGGGCGCAGAAACCGCCGCTCATTAACCCTGGACGCTGACCCGCGAAGGCCGCGGTGATCAGCTCTCGCTCCACCGAAGACATGGACCCTCCCAAGTTCGAAGACAAGGAAGAAACGATTAGGTCCATGCTCAGCACCCGCTTTGGCAGCTACCGCGTGGTCTTCAAGCAAGCTGCGTGCGACGTGTGGGTGCGAGGCAGAGATTGCACGGTCCAGTACCAGGTGCGCAAGCGCCCGGACGGGGCCGGGTGGTACGCCTACTCGAAATCCGAGTCCAGAATATTGGGGGAGTCGGCGGAAGACGTGATAAAGCTGTGCGTGAAGGACACGATTTCCGAACAGGACGAACGGGAGGACGAGGTGGTGGGGAAGGAGGACAACGAGGATGAGAACGAGGCGTCGCGGCACGACTACGAAGTGATACGCAAGCTCTTGGAGCGCGAGAAAGACAGCCGGCCCCAGGGAGAGACGATCCCGGACGTCGGGGACTATCGAAGGGCCGGGGGGTGGTTGAACTCGGGGCGGAGATGCGAGGATGGCGACCGATCGACCGAGGACGACGAGAGTGGCGATGAGCGAGACCGCTTGCGGGAAAGCTTTGGCAACCTCAGGCTCGGGGCAACGGATCGTGTGAAAGTCCAGCACCGCCATGCCGCTCGCCCCGTCAGCCCGAGTCTGGCTAACTGGGACCTCGACCCATCCGAAAGACGCTGGCCTGGCTTCCCCCCTCCAGTCCGTCGAGACCTGAAACCCGTGGAGCGCCTCTTCGCCAGGGGAATCCGTTCGATCTATTGTGGTGACGAGGAAGTCACGGATTCGAAAGGTCCATCGGAGTACGACAGCGAAGAGGATGGATACGCGTGGGGCTGCCGAGATAACAAGTCCTGAGCGTCGCAGCAAGCACCCGTACAAGCGCAAGGCAACGGGGCTGAATTTAGAAATTTAGAGTGTGTGTAATAATTTTTTTTTTAATTTTATTTCATTTTCTACCCATTTTCATCGGAACCACTTTACACCTCAGAGCTCCGGTCTATGTTCCGTGGAGATGAACGAGGTCGGACGAGCCTTTCCCGTCTACTTGAGCCCATAAGCAGCATAAGAGCGAAGAGACGAAGCCTCGGTCTTGTCTACTTGTCTGTTTCTGGAGCGTACACTCACACGAAAGCAGTCTGATACAACAAGCCCATCCGCCACTGCAGCAATGTCAACCACTCCAGAACAAGACTTGTACTCCTCGGATGTGACGCGCACCAGGGCATCGTCCTTCACGGTCACAACGGACACTGAATCGTTCACCACGGCCCGCAGTCCCGAAGGAGACGGTGTTGTTCCCGTATTCTCGCCCAGAGAGATGGCCCGCTCGGAGCATGACGGCGATTCGGGCCTTGAGGAGACCGAGGCCGAACCGGACAGCGTCCTTTACCTCCAGCTCTCGTCGAACCCTGGGATCGCAGAGCCGCGGATCGATTTCGAGCCCCCGTCCGATTCATCGGGAAGCGAGATCTACAGCTCCTCCGATGACGATGAGGAAGACAGCAGCATAGAAAATTATGATCGCTACGACCCAGCACTCCGGTGGCACCACCCAGACGTTGTAGACCACATGCGAGGACTGGGCCTGGCCATCGACGAAGAAGGATACTGGTTCGATCCGGGTTCCTTCCCCCTCTTCTCTGAGCCTAAAGGCGTCGTGTTTGAAGACGACGATTGAAGTTCTGCTTGCTGTGTGTGTGTCTGTTCACATTTTCGCTACCATCTTTATCTTATGAGACTCAATAAAGGTTCTGCTATCTGATAACCAGTGTGCTTGGGTTTGTCGAGAGCTCCCGACGCTCGTGCAGTGAAAGGTTTAGGGGGAGCATGGGTTCGAAACCCTAACGCCGGGAGTTTGAAATGGGGGACATAAAATGAAATAAAGAAACGTGACCACCGGCAACAGCAAGCGTTTGAGCCTTTTCCCTTTTCATTTTATTGAGGTGAAACAAAACAAAACACAGCTGCATTTCACGTACAATGAACCTCTCCGCATATTCTCACGGAGCTCTCTCCCCCGTGAATCTCGTCTCTTGTGTGGCAAAGGAGCAGAAACGCGGAGAGCACGTCGTCCCTGGTGTATTCGCCCCCCTTGGACTTTTTGCCTCCGGTGACCACGGTCCCCCCGCTGCCCTTGGCTGACTCCTTGATCGAGACGGCAGCCATTTCCTCCCTCAGTTTGCCCAAGAGCCGCTTCCCGTGCTCTGCGTGCAACCTGTCGGCCAACCTGCTGTCGGGTAGGGAGATGGTGTCTCGGATCTCCAGAGCTCGAGCGGTCGCGTCCGTGGCCAAATTGATACCGCTCCTCGACCTCCTGTACATGTGCACGGCCATGGAGGAGCCGGTTCTCGTGCTGGAGCCGGCGCCCCGAGAGACGCCCAGGGTGGCTTCCACGGCTCTGCCCTTCCCCACAGCCTCGGCCAGCACGGCCCAGCCGAGGGACATGACGCACTCGCAGTAGCCCAGATCGTCCCTCTCTATGGCGGACACGGTGCTGAGCACCATGGCCAGTTTGGTCTTGGCACTGACGTGTTTCCCCAGCATGTACCTGGAGTTGACCTGGGACCACTTGCTGTAAAAGAGAACCCTGAAGCCAGCGCGTGCCAGAGCGTGTTCGAGCAGCTCCTTCAGGTCGGCCAGCGCGTTCACGTAGGTGTTTTGCTCAAACACCACAACCACCGGCACCTCTTTCCAGTGCGCTGAGGGCAAAAGGACTTTGAGCAGCCTGACGTGAGCGCTCAAAAGGGCCGCGTACACCCTGGTGACTTGATCTAGGTCACGTATCTCCAGCTCGTCCAGTGACATGATCTGCAAAGAGACGGGGGAGAAAGCAGGTTTAGGTACTTTGTGGCGAAAAACGAATTGCACATAGGAAACCGCTGGCTGCTCAACACGATCACATTCCGCTTCTTAATCATCATCATCATCGTCATCATTATCATCATCATCATCACTTGTTGCAATATCACCCTTCGAGTAAGACGAAGGTTACGCTTTGTCAACATGTCTTTCTGTCCCGCGTGCCGCAGGGCTCGAAGACAACTCTTGAGCCTCATGCGCATGCCGTGGGAGCTGCTGCTCTCCCGGTACGAGTTCATGGTAGCCCTCGCTTCGTTCCGCCGCAACATGGACCTGTTCGTCGAGATGGACATCGGGCAACTGAGGACGGCGTACAGTCAGGTGGTGTCGTTCTCGCCCGCGAGAATACTGGTGACAGACTCGCTCGTCTCTCATTACGTGCTGAGTTCGAGGAACGAGCACTCGGGGCGAGAAGCTCTGGCTTCGGCCCCGCGCGTCCCTGTGGAGCTTTCGGAGGCAGTGACCCTTGCCCTCGGAAACAGCGTGCCGAGACGTTTTGTGCACGATTGCATGAGCCAGCATGAGTGGCGTGGGCATGAGGAGATGGTTCTCTCTGCCTTCGCCTCTGCAGAGTCTGTGCGCGGCGGGCCCCTTAAGTACCTGGCCCTGGTAAAGGCCAGCTCCCGGAACGTGGCCTCTCTGCACACGGTGGTGGCGCTCGCCATTACGGGCTGGCTGATGGAGCTGTCGGGGCATAGCGCGGGGAGTTGCAAGTGCGGGGTCTGGGAACAGGCCCTGGAGCTCATCTCGTGCTCCGTGCCAGATGCGGAGACCTCCCTCAGCGTGCAGGACGAGAACCGCGTAAGCGCGTACATCTGCACCCTGATGGACGTGAAGCCCGGGCCCGAGGAGCGAGCTCTTCCCGGGCCGGTTCCCGATTACGGGTACGTTTTTAGAGATCTTCTGGTGTCCGGTTTAGGGGGGACAGAGGAGGGAGGCGCCGATCGTGGGCGGGAGACCTACCACTAGCTTGCCTCCAGCGATCTCCACGGCGCAACAAACTCCGGCGTTCAGCCAAGGCGTGTTGTTGACGTGGCTGGTGATGTGAACCTGTTTCCGTCCTCTGAACGCGATGTTGGGCAGGACGGCCAGAAGCACCTTGGAATTCACGAAGCCTACTTCGTCCACCAGGATGAGGTCGGCGCTCTGTCCCCTGCTCGCCTGTGAAGAGAGGCAATAAAAATTGATAAGGAACAAAGAAAAGGGAAAGGAGAAGAACACAGAGAAAGGAAATACGAAGGGAGAGGAGGAGAATCGAGAGACGCTAAGGGAAATACGAAGGGAGAGGAGGAGAATCGAGAGACGCTAAGGGAAGCGCCGATGGACCGCTGGCCTTCAGAATTAATAGACGATCCGCAGTGGGTGAGCCACTGCGTGGAGGAGGAATGCGCTTTTGACGACCGATACATCCCGGGCTGTTACGTATGCTCAGCGCACCTCAGCAAGCACTCGTGCTCGGGATTCGACTGCGCCCTCGTGCGGGCTATGGCCGCCCGAGTTTCTTACGCCTCGGCGTCGGGGGAATTTTCCTGCCCCGTGGTGGGGCTAGCCGCATTTCGCAGGGAGGACCCTGACTTCAGGGGGCCCTGGTACTCTGGGACGGAGGCGACGGTGGGCTACGGAGCATTGGAAGTTGACCCGCGGACGGGCGGACCTCGCGGAGGTCCGTGGGTCGAAGACCAGTGCGGCGTATCGGCGCGGGTGCTGAAATCCTGCCTGCCGGCCATGATTGCACTTTTCTCCACCGTCCTCACGCGGGAATTTGCAGACGAGTACCGGACCGTTGAGCGCGGAGAGGGTCAAGTCCCGTCGCAGCGCTGCCGATGGACCTCTCGAGTGTTCAGGCTCGCGGGCTGTATCGAGTTCCGGACCGTCGGCGAGCGGGTCCGAGCGGACCTAGGAGATCTGGGAACGGTGAGGGACGCCGCTCTCAAAAGCGCAGCCGCCGTGTCCACCCTTTTCTGCTCACCCGAAGCTAGGATCAAGCGCTTCGTGAAGAAAATGGTGAACAAGCAAAGCGACAAGCACTCGAGGAGAGACGGCTTTTACACTCTGGTGATCATGGCCTCTCTTTGCTTCTTCCCTTACTTAAAACTCGCCGTGCTGAGCGAAATGTTCGACAACAGGACCCTGGTGCTCATGTTTTTCGACAAGACCCTCGCCAGGCACAACCAGTGGTCCATGCTCTCTACCAACGTCCACCTGCACGTGAAACGGCCTCAGTTTCAGAGAGCGCTCGCCGACGCCGACCCGGGTAGACTCCTGCCACTGGTCGTGAGGGCCGCCTTGGACGACTACGTTTCTCTATCGGGTCAGAGCAGCGAGCTGAAATGCCTCCCGGCCACAGTAAGGGCCGCGAGCCAGTCCGAGCCTCGCTCGGAGAAAATGGAAACGCGCTCCGATGCCGCTCCCGAGGCAAAAGGGGGATGCCCTCTCCGGCGGGCTTTTACGAGGTCCACAGAGGCAGGGTCGAGGAGAAGAGAATCCGCGTGAGCGACGAGTCGCCCTCGTCGCAGCGATCCAGACAAATCCGCGTGGGATGACGACATGCTACCTTTCGTCCGATGTCTTCGCATCTCACGCTGAACATTGTACCTCGTGGCTGTTGTTTCTCTGCTGTGTTGTACCTACGCTACCTTCAATAAAATCTCCAACGAAAATGTGTCTGATGTGTTGGTTTGCATGCCTTGCCATCTTTTCTACCCCTTCATCCCCCCTTAAGAAAAGAACGGAAAAAAAAACAAAACAGCGCTTGTTCAAATTCAGGTTTGGTGTATCGGCTTTATTTTCCCAACCATGTCACCCCAATGATACAAAGAAACGATGAAACGAAAGACAACGAAACAAAAAACAAAACAAAACAACAAACATAGAACCAGCAACTCGTACACGTTCCACAGCAGCACAAAGACACAGGAGGGCCTTAGACATCCCCATATCTCTTCTCTTTCAGTTTCCTCCCTTTCTTTCGCTTGGAGCACAGAGGTCTCTTCCATTCCACCCCTTTGCGCCTCGCGCGTTTCGCCTCTCTCGTCTCCACGTGGCCGGACGCGTCCTGCTCCCGTAGGGCCGCGCTCTCCAGAGGCAGCTCTAAGAATCGCAGAGCACGATCCGATTTGAGCTTCTGCAGCGCCTCCCTCTTCCACTGGAGGTTGACCAGGGCGGTCAACGGCGCGTGTCCGAATCGCACCAAAGCGTCGTACGAGCTTTCTGGGTTGGCCCTCGCCAGCCTATCGGCGAAAAATCTCACAAACGCGATCTCGCATCGCAAGCAGTTCCGCGATGCGCTCGAAGGGCACGTGGGCTGAGGCCACGGGTTGGGCCGAGTCCGATCCTCTTTGTCCTCTCGCAGACAGCCTGAATCCAACGTGGTCGTCATCAAACACGTAGATCCCGTCCCGAGACAGTTCCTCGGGCGAGTCTCCCATGAGCACGTATCCATGAGGAAGCTTGCGCAGTGTGCAGTACGATGTGATGTGAGCGAACAGCCAGACCAGAGAAGCGATCTTTCTGTTATAGGGCGTGGGTCTTGTCGTGTGTTTTAGCTGTCTGTCCACTCCCTCGCTCAAAGTCGCTCCGATCAGCGGAACCTTCGCTACCCGAGACACGCTCCTCACCAGGCTCCACGAGGTCTCCACCGACAGCCCCGACGCCACCAGGTGCTTGAACAGAACGATCCTCTCGGCCGTCCCGTTGTACCTGTCCGTGTATCTGCGGACAGGGTCCAGCGAGGCCATGCACACGTATGAGAGCAGTTTGTCATTGGTACCCGTTGAGGCAACGGAGGCCAAAGAGAGCTTGAGCTGCTCCACCTCGAGGCCCGCTCGCGTGCGATAGTCCTCCCTCGCCGGGTCGGGGCAACGCGTCGCCAGGAGCCTGGCCCTTTCTCGGCTCCTGTTCAGCGAACCGTAAAAGCGGTGCAGCCAGCGCACGGGATGGGTGCTCAGGTACCTCGGGGCTTCCAGCTCCTCCAGCGTGCGCACGTACGATCGGAGCTGATGAACCACTTCTTTCCCTAGGGCTATCTGTTTGTCCATCTCGTCCCGCCGCTTGATCGACTCCAGCTGCTCGAGGAACCTCACGGACCTCGGGCCACCACCCGTACCTTCCGCGGGCCGCTCCGTCCCGGGAAACGCGCCTCCGCTCGGCCTGGCCCCGGCCACCTCCCCGAAGCCTTCGCTGTTGCCCAAGTCCAGCGCGGCCGACGCGGCAGAGTCCGGGTCGACGGGGGGCTCCGCGCCCTCGTGCCTCAGCGTGAAGTGGCAGCAGGAAAACATTCTCCTGGTTTCTTCCCAAGTGTCCAGGGTAATGTCGGTTTCGAAATAGCACTCAGGGCACTCCTTGGTGTCTGCGACCAGCCTCGGAATCATTGGGTAGCGCAGCACCAACGCGAAAAAGTCCCTGAGAGAGTCCAGCGCGAGCAACGACTCTTCGGTCGAGATTGTGCCGAACTCCCTGCTCAGCCTCGCGTACACCTCCAGGGCTTCGGAGAACGTGAGGGGTTGGCCCGGCCGCCTGGCGATGGCTTCTCCTTCTTCTATGCCTCGCACCGCGAGCCACAGGGTGAACTCGTTCACTCGCTCTCCGCCCGGGTCCGCTGGGGTCGAGGCGGCCGTGCGGGGCTCGGAGAAAGTCCTCGCGAATTCTAGCAGCGTTGCGTCCGCGTGGCCCAGCAGGCGCGCCGCACAGGCTCTGTCGTACAGCTCGGCCACGGACCTCCGAGCCGTCACGGCTCTCGCTTCATCTCTGGAGCCATCAGGGCTTCCAGGGCGCCCGGAACCAGCGCGTTCGCGACGAGCCGGTGACCTTGCCACTCGGCCAGACAAACCATGAGTCCTATCCATCGCGGGTCCCCCGAACACGACGGGTGCTTCACGTCTGACCTGAGCCCCGCCTGAGGCCAGAGGGTTGTTAGTTGAGCGAACGTGGCCGCTCCGCTCTCTGAGAGGAACCGCCTGGGTTCGCCGTAGACGGGTCGCGCCCCGTAGCTCGACGAGGACGGCGATGCGGCCAACTCGCGGTCCAATCTCTTGGGCAGTTCTTCGAACTCGTAGGCCCCTGCCTTCGTCACGATCACGCAACGGGAGAGCTCTCGGGCGCGCTTCAGCATCTCCCCTCTGCCTCCGCGCACCACCAGCGTGACACCGAACCGTCCCGGGGGCGCGTCCGTCGATAGCACGTTGCCCAGCGCCAGAGCGCAAAGGACCAGGTCCAAGATCTTATCCCCCGCCGGGTCTGCCGATCCGTGCTCAAACACTGGCCTGAGGCCGCAGCCGAACGTCAAAACGGTGTGAACGTGATACGTCAGGGGTGAAAACGAACAGGGTCTGTAATAGCGTACGAGCTTGCCTCTTTCCGTCAGATCGAAATGCCTTTTCCAGGCCGGGTTGGGAGCGGGTGCGAAAAAAACGTGGCCCTCCACGGCAGGGACGTCTGGAACCAATTCGATTTCCAGTCGAGAGTTCAACGTGAGGATACTCGAAAGGCCTCTCTCTCGAAAGTCGCACTTTACTCTCAGGGGCGCGGGCGTTGGTACCGCAGGGTCTCCTTCTTCTCCTTCATCCACAGCTACCCCTTCTAGATCTTGGTCTTCTTCTTCTTCTTCTTCATCCTCCTCCTCTTCTACCCGTTCGTCTTCATCGTTTTCAGCTCTCTCGGTCTGCACCTGTGCATTTCCCGCCTCTGCATTGAGCGTCAGGGAGGCAGCTCGGCGCCTCATCTCGACGAGCGACGCCTTTGTGTCCACCGAATGCCAAAACCTGTCTCGCTTGAGCACGAGTCGACCGTCTGGGCTCCTCTGCCATCTCGGAGGGCTCGAACGTAGACGGGGAAGCCATTCGCAAGGTCCTCGAGCTGGCGCTTCAAGCGGCGCTTCGGTTCCCGACTCCCACCTGAACTTCAGCTCGGCCACCTTTGAGCAAAACGATCCTGGCTGTCTCTTTGACCACGGCGAGGGGTCCTTCCAGGTCTCGGGGCCTCGTATCCCCCCAGGCACTCCGTTCATTTCGCAGAAGGCCATGAGCGAATCTTTGTTGCGCATTCGCAGAGTCTCCTGCTGCTCCTCCGATGGTTCGGCGTCCTCGGGTGCGCTGACGAGCACGTGCAGGCCGGGATCGCCCCGTATCGCTGCGGCCCTTAGGGTCCTGGGCTCGGAATGCAGCACCAAGTTGCCAGAGTGTCTCACCGGTATGACCCCTTTGGACCTTTCGACCAGAAGCGCGATAGCATCGTCCTCCCGCGGGCCGTCCGGACGTGACACCAGGTACCCCGTCCTTCTGCTCCTCAGCACGTCCAAGTCCCTCGGCAGCGCGTGGGTCCAGCGACAGGCGAAAGTCTGCGAGTCTGCCTCCGGGGTGTACACAGTTACGGCGCGACTCCTGAAGGGGCCCGTGGCTCCCGCGAACCAAGCCACCGCGCGCTGCAGGTAACCGTACAGACCGCGTCTCGAGCATCTGATCTCCAGCTCTGCGTGAGTGTTCCCCGAGAGCATGGCTCTCGCGAGCGAGTCGGCGAACTCTCCGGCCGAGCTCACCTCGGCCCGAAAGCTCCAGCTCTCGAGCTCCTCTTCGCCGTCGGCCTCCGGCTCGCGGCCGTCGTCCTCGGGAACCGGCTTCGCGTACCACCTTCCGGGCTCCGCTATTTCGATCAGGCTGGAGATGGGCATGCGAGATTCGCGCTGAAACCGACTGGTGCCTCTATTCGTGACGACGCAGAGGCCTCTGGTCCACCTTCTTTCCGAGGGGCACGTCAAAACGCGCGATCGCAGCACGTCGAACCCTCTCCACTCTCTTGGGTTCAGGGCCCTGGCGTGCCCGTCTGCCATCTCCACACGCCCGAGGCCCTCGCCGGGGCGGCCGTGGTGCGTGAACTCCTCCGGCGGAGCCCCGCAGAGCCATCTGACGATCTCGACCCCTGCGCCCTCCGGGCCCGCGGACCTGGAGCTCCGGGACACCGGGTAGTCTCGCTCCCAGTCGCTCGGGCGCGAGGTCTCGGCCGGGACTTTGGCAAAAGTCCACAGAGCGTCCTTCAGTCTTTCCCAGGAGCTCTCGCTCGTGGCGTAGCCCTCCAACGGATCCCTGCGCCCCCGACGCATGAACATCTTGTCGATGGCGGACGCTTTGTCCAGGCACTTGATGCGTGCCCTGGCCTCGAGCGGCTCGGGAGCAGGCCACGCGGGGTCTTCGTTCGTCAGCGCGTCGGTCCGGAACAGCGAACAGTTCTCCGCGACCACGGCCACGGACTCCAGCCTCTGAACCAATGGGCCTTTGCCCCTCAGGTAGAACAGGGGAGACTCAGAAGCGAACGCCACCGTGTGCCCGTCTATCACGGACATGCCGGGGCGTCTGGCGGACGCCGTCGACTCGGGTCTCGAGGCCCCTTCGCTCGCCAGCCTAAGAAAGCTCCAGTCCCCCAGGCTCGTCGAAACTCTGCCCGGGAAGGTCTCGACCCTCTCGAACACCAGCGCGGGTCCCAGCGTCTCAGAGTACGCCCTCAGGAGGAGGTCTTCCTCATCCCCCCGAGGCAGCAGCTCGCTCCCGGGGCAGAGCTCGGAAGCGCTCAGGGGTCTGGGCTCGCAGCACCTGGCCAGGAGCGGAGCCAGCCTGTGGTCCCGGGAGCAGAGGAAGGCTCCGATTGTGTTGACCCTGAGGCTGCGCGAGTGGCGGACCTCTGCGTCCGTTCCCCTGGTCCAGGCAGACGCACCCCTGTGCCTGCTCAGCGTGAACAGCTTGCAGGCCGGGTGGCAGGTCAGTCTGCAGCTCTCGGCCAGGTGGCCCAGGAGAGCGTGCGCCGGGGGCAGAAGGCCCTGTCCGTGCAGGACGAACTCGTAGTCGAGCATCACGTCACCCCGGCTCATCTCTGGCACGCAAGGGTGCACGGCTCTGTAGAAGCGAGTCAGGCAGGCGCTCACGTCAAAGTCCTTCTCTGCCCCCCTCGTCGCCAGGACTCTCGCGCAGTGGCCCAGCATCACAGCCTCATCCAGGCAGGCTTCGTACGCAGAGCCGCACTCTCCGGGGCACCTGTCGGCCCTGTCCAGCGCGAAGCGCTTAGGGCGCGCGTTCGCCGCCAGGTTCAGGTTGTATTCACGCAGGGGATGGGAGAGGGCGTCCTCCGAGACGCTCCCGCTCGACTCCTTCTCGGCCCTCGCCACCTCGACCGTGGGGAAGAACTCTCCGTCCCCGATGGCGCTGTGGCACTGTCGGTCCGCCGCCGGCGACCTGAGCCACGAACGCGTGTGTGGGGGCTCTCCTCCACACGGGCCTCGAGCGAAAGGCTCGTCTACGGCCAGCTCCAGCTCGCAACGCCCGGCCGTCCGGCGGGAAGATCTGAAAATGCGCGACAGCCTGCGCTCCTCGTAACCCCTGGCCTGATCGCTGCGCACGGCCCGTTCCAGGCTGGACGCGGCGTCTGCTGTGAGCGGGAAGCGCTCCAGTTCGTGGCCGGAGCGGCTCCAGATACGTTCCCTCCCTGTCTCCGGGGCGTAATTCAGCTGAAAGTAGCAGTCGGGCGGCGGGATAGTCGAGGAGGCGGCGATCTCGCGCAAGTCCTCGGTGAGCCTCGTGCAACGGGCGCCACCTGATGCGCGGGAGCCCGGGCGCACGCCCTGCGTGTCGGGAATCTTCAGGAGGGCCCTGTGACGGCCGCGTCTCGAGTGAAACACCCCGCAGACCCTCAGTATGTTCAAGTCGGCGGGCCCCAGCGTGCGTATGCCTATCGTGACCCACTTGAAACGAGAGCTCGGCCCGAGCCCCCTCCCGAAAAGGACGATGTGGCCCGTGGTCCTCTCGCAGATCGACGGAGAATCCACGCGGGCCGGCGGATCTGCCTCTTTGATGCCCCTGGCGTCCGAGAGCGGCGCCCTGCTCGGGGTGCCCCGCAGCAGAGCCAGGTCCCCATCCAAATCCTCGTGCATCGGGCGCTCGGGCGACTCGGACGGCCCAAGACTCGCTAGGCGAGGACAGGTGCCAGGTACGTGCTCTGACACGATCTGCCTGAGCTTCGACAGAATGGAGCAGTCGCTCGCCTCGAAGCGAATGCTGCTTTCCCTGGAACCTCGTTCGAAGCCCGCGTTTTCCATGCGTAGGTAAGAAAGGACCAGTGCCCGCGCCTCTGTCCACTCCAAGGGCCCCGAGAACCATAGGCTCGTCGGTACGTCTGGGCCCGCCAGCTTCGCGAAGACTTCCAGCGCGTACAGCACTGCCGCGCAGCTCGCGCCGTCGAGCTGAGGAGGAGCGATCACGTCCATGCCCCCGGGGATCAGACACACGGCCCGATCGAAGAGGTACGCCTCTGACCTGAAGCCCTGCGGCATGACACCGCTGTACCGAGGGGTCCTGTAGACACGCAACGTGGGCGTCCTGCTTGCAGACGGTGATCTAGAGTTCCCTCGGACGACCTTCGGCGAGGATATCAGCAGGCGGGGCGCCCCTGGCGCGCCTGTCTCGATCTCCAGCACAGAGTGCCCGCTGGGAAACCATTCGGTGAGCCGTCCGCTCGGGCCTTCCGCAGCTGTCCTCGTCCTCAATCTGCTCTCGCTTTTGCTTTCGGCCTCCCGGGTTTCCCGTGCTGTCGTCTTCCCGCCTCTGCTCACACCTGCAATGTCCTGGCGGCCCGTGCCCCTTCTGGCGTTCGGACTCGACTTGGGCACGATCACCAGAGCATCCCTGAGAAGGTGCCTCAGCACGGCGACGTGGTCGTTCTCGGCGAGCACCGAGAACGCCAGTGGCGTGGAGATCACCTCCCTCAGAGCCGCAAGGCCGGAGAATGCGCCGTGGCGACTTTCCGCCGTTCCGTCCAGTTCCCGTAGAAATCCCTGCCTCCCGCTGGCGCCGGGGCCTAGCGCGGGCCCCGGGAACCAAGGATCTTTCGGCTCCAGTTCCCTCAGGTCGAACGCGCGGTCGCCTTCTCCGGGTAGCACGCACCGCAGGGCGAACCGCGTCCCCAGCCCGCAGTCGCCCAAGGCAAGGGCGCAGAGCGTGCGGACAACCTCCTCGCGGCAGTCGGGCGAGAAGACGAGGCAAACGCGAGCCTTCCAAGAAGACACCACCTGGTAGAGCGACAGGCCATCTGAAGCGTAGATGATACCCGGGACGACCTCGGCTCCGCTCACGTCCCTCTCCTCGACCTCGTAGCCCACGCTCGTTTCTGGCCACCAGTGGGAAGAGCCGCCCGATTCGATCTCTGAGCGCTTCGAGATCACCAAAGCGGGCTCGGCCCCACCGCCTGCGAGCGCCCTGAAGGCCACGTCCGAGAACACAGACAGGGTCTCCCTGAACACGGCGAACGCGCTGTCTGCGGGCCGCAGCCTCCTGGGAGGACGGGGCTCCGCGAATCGCTGGATGCTCAGCAGTCTTCCATCCTCGTCGGCGGTGATCAGCGCACCGTCACCCAGCCTCGCAGCGTAGAGCGACGAAGCGTTCGAGATGCTCAGGGGGCTAGGCCGCAGGCGCCGCCGACGTTCCCGCTCGTACGCGTCGCGGCACCTCGACCGGTAGCCCTCGAGCCACTGCGGATGGAGGCGGGCTCGCAGGTTTCGGCCCCGCGTCCCAAACAGGTAGGCCAGCTCGTCTTCCGAGAGTTCTGCCTTGCCGGCGCGGAGGCATGCGTACACGTAGCGGATGTACTTATCACACATGCGGACGGGGGGCCCCGAACGGCCTCCTCCCGAAATTTTCGGAGGCGAACGGGCTTCGAGGGAGCTGCTCTCGAACACTTCTACCCCATGGACACGGGCGCGGCCCCATCTTTCTGCTCCGCGTGGAGCCGGGCCGCCGGACATGCTGGCGGATCGCAGCGCACGACGCTGTTCCAGGCCGTGGAGTCTGCGTTTCGGAGGTATGAGGAAAGGGCTGCCGCTTGGAGGAAGATCGAACGAACGGAGCGTGAGACTAGCGGAGGGGAGCGCAGAGAGAGCAGAACCGGATGGTCCGCACCGGAGGAGGTCGAAATGAACACAGAGGACGAGTCGTTCGATCTGGATTCTCCGTCCGAGAGGTCCTTAGTGAACTTGAGGCGCTGCGAAAGCGAAGAGAGCATGTCTGTGCTCTCTCAAGGAAGCGAAGGCGAACCCGAGGGCGAACCCGGGGACGAACGCGAATACAGCATTTCCTGGGTACCCGTGAGACGGGAAAGACGCTGGCGCGAAGACTCTCTGAGCGACGGACGCCTCGGTCCGGGAGATCCTCCGTGCGGGCCCGCCCGGTGCCTCAAGTGCGAAGCCTACGACGCCCACTGCAAGTCCGCTGCTGAGAGCTACAGAAGGACCTTGGGCTGCTACACGAAAACGGTGTCCGAGCTCATGTTGGGCTTCAGGACCGTGCTGGAGAGGTATCCCGAGCTCAGGGTCGACACGGGCGACGAACGCCTGCACTTCATGGTTCAGGCCGCGCTGGGCCGTAACAACCTGGTCCGAGAAATGGTCCGCCTCTCTGCGAGGAGGACTCACGAGCGCGCGCTCGGGGAATCCAGGCGGGGAGAGTCCTGTCGAGAGTCCTGTCGAGAGTCTGCGGCGGCGGCGACCGTGTGCGAAGCGCTGAACTCCTGCTACACGGACGGCGAGGCGCTGCGGATGATCCTGGAGCGCTACACCGACCTGTACGTGAGGTACATGGAGGTGTGGAGGGGGATGTGCGCCAAGATTTCCAGGGATGTCACGCCACTGGAGTTTGTGGAAATCGTGCGGGACAGGCCCGGGGTGAGCCACGGTGAGCCGTGGAGCGAGGCGAGAGCGTATGTGGGTCGCTTGCTCGTCAAGGCATCTTCGCTGGTGCCCAGGCGCGTCGGGGACGAGTGCGCCCGGACGCTCAGGATGCTGGACCTCGAACTGTCCAGAGCCAGACCTCAGAGCTCAGAGGGTCGGGACAGGGTCCTCATAGGGCACGTGGAGAACGTGCGCGAGCGTCTCGACGAGGCGGGCTCCGGCATGTGGAGCTGGGATTTTCACTCGAACGATGCCTACTTTGACATCAGGAGCGACCTGGCGGTTCTCGAGAGCCTAATCGGCATCGGCGACATCTCCGTCAAGAGCCTGCTTTACGAGAGATCCCTGCTGATCTCTCAGTTGAGAAAGGTCGTGAGGAACGAAGGTTCTCTGGAGCTCAGCCTGAGCAGGGCACGCGGCGAGCTCGCGGAGGCCCGAGCGTCGATACGCCAGCTCGAGGCCGCCAGCTCCTACTCCGCGTTCTGAAGGTGCGCGTACGGGGGTGGGACGGGACGCGGTAAGATACTTAACGCGGAGGGCGACGGGCCGAACTCGCCATCCCCCTCACCATGGACGTCGACTGCGATTACTTGACGATCGGCGGTGTCGACGCTGAACCTGACGGTCTGATTGACTCTTGTCCGCATTGCTCCTCCGCGCGCTCCCTGCGCAGGGCATTGGTGTACCAGCCAGCGCACCAGGAATCTGACGGGGTCCCGGCTTCCATTTCGGTCAGGCCGGTCACTTTCGAGGAGGCTTCTTCCGGCAGCATGGTCCCCTACGTGCTTTCGCATGAGACAAGGGACGGTCGCGGCATCGACCCGGAGGACGGGGACAAGACCGCGCATTACTACACGGTGCGGAACTGCCTCGCCTCGATCCGTGGCAGCGTCCACCTGAGAGACGCGGCGGAATACGGAACCTGGCTGTCAGAGGTGGACCAGTGTGCGGCGGCACTCGGCCGGTTGCGAAGCGCAGCTCACGTCTGCTCTCACCTGCCCGACCTGAAACGATTTGTGCTCGAGCAGAAAAATGACGATGGCCTGCTGCACCTCGCCAGCAAGTGGCTCAGGCGGGGCGAACACGCAACCGTCGGGATCGAGATGTTCGGGCCCTTTTTCGTCGATGTGGCTTTCGCGCCGGTTTTTCACAAGATCTTGAGATCTGACTGGCTCGTTATGCGCAAACGGAACTGTGGCACCTGCAACGAACTGAAACCGGGCTGGGCTCAGGAGTTCTACGACGCTCGCGAGGTCCCGCGCTCGCCAGACAGTGAGATGAGGTTCGTGGGCCACCCGACTTGTCCTTGTTGCAAGCCGGGGGAGGCGAAGGACCTTGGCGTCGTGGCTCGGGCCATTGTGAGGGAGATGAGGCTCTGCGGATACACCCCTTGGTCCGCTGTGCAGGCGGTGCGGCGCTGCGAAAGCTCCATGCTGGAGCTGTCGTGCTCCGAGTGCCGTCGGGTGATTTTTACCCATTGCGCATTTCTCATGGAGTGCGCTGCGGTCGAGGCTTCTCGGGAACGCGACTGGCTGGTCCGCAACGAGGCCGTGATTCAACTGTGCTGGGTCGTTCATTCCCTCCTTCCGCTCGAGAAGCAAGCCGCGTTCCCTGCGACGGACCTTTCGGGCGCCTGCTGCGTATCGGAAAACTTTGCAGAATCAGAAGATGGGGGTGGAGGAGAAGGAGAAATCCCCAGACGAGGAGAAGAAGGAGGGAACGGGGAAGGAAAAGAGGATTTGCCGGCTTGCGAGACGCGCCAGCACGGAGGGGCTGCTGCGATGTACGCTTGGGCTTTTTCGGTGGCCGCGCACTGCGTCGCGTTTCAAACCTACGAGCGAAACGGCTCGCTGGATTTGGAAAAGATCGTGGTGCTGTACGCAAACGATCATCTCCCCATGCTCCTCGACGATCAGGACGCCCGGGGACAAGGCATCCTGACGACGAGCGTGTCGCCGGACCCCAGACTGTTTGAGACGGCAGCGCTGAACACTGGCTTCGTCTCTCCTGGGCTCGACCCGAGGGATCGCCTCGAGGAGCGGGACATGCGGGTCCCCCCCGCCGGAGAAGTGCTGTACGAGCTCCCTGCACCGAGGACATTCCGTCGCTCGGGTTCCGGGACCCCGGTCGCCCTGGCGGAGATCCCCAGTCACACCGAGGCCCGGGCTCAGGATCCCGAAGCGATAGCGGCCGCCATAGCGCTTCACTTTCCCAAAGTGTCGCCGTGCGCTCTCGACCGTCTGAGCCTAAAAGTGCCTCGACCCAGCTCGCTCAGGGCTGACGCCAGCTTGTTCTGGCCTGTGTTTGTCAACCCCACAAGGTCCTGCCACAAGCTGTTCAAGGCCCTGGCTCTGCCCGCGTCTCCGAGTCCCGCTTACGCGCTAGAAACGTTGGCGCGAGGATGGCGACGGGTGAAGGACCTCGTGCGACCAGACTCGCCTCTGCCCACCGCCTCCGGAGGGTGGGTCGCTGTGGAGCGCGAGCATTACGAACGTTATTTCGAGGGCCCCCTGGACCTCTTGACGCGCGCAGGGTTGACGAGTGAGAGCGAAAAGGAGGCGATGCAAGAGGCTTTGGCGAGAGGCGTTTTGCCGTGCTTCGCGGCCGAAGGGGAAAGCTTACCCGACGCGCTTGTGAATTCCACCCTGGCGCTATCGTTCGCGGCCAGCGGGTTGAGACTCTCTGCGCCTCGTCACCTTGGAGGAGTAGAGCGGGGTCGGCGAGGAGTAGAGGCGGACGGCCGGTCCGCGGTGAGAGTCACCGTGGCGGGTCTGTTGTACTTTGCGGCGTGGTACGTGCTGGTGTACGGTAACGCTCTGCACTCTCGTCCCAGCGCTCTCGAGGTTCTGGCTCGCAACCCGGGAGGAACGGACGCAGACAGGCACTTGCGTGCGGCCATGGAACTGAAGATCGACCGACGCGCCACGACAGGAGACTGGGGAGAGGACGACGTCGGCCCAGACCCGTCTTGCCGCTACTCTGTCCACGGGTACAACGACCGCAGCATCGTGAGAGCCATGCTGATCGTGTTTGAGGGATTGCTCGATGCTCGAACCGTGCTGCGCGCGGCACAGCTGTACGTGCCCGAGCTCACGGCTCAGCTGCCTTTCTTCATGGCCCTAAACGTCGTTCCCTGTACGGTGAAGAGCGCGATCGAGGCACGCGACTCGTGGTTCGCTGCCCGCCTAGGCAACGCGGAGTCGTCTCCGAACGACCCGCCTTACGCCTACCTGGGCGACATTGCCCACGGGATTCGCAGCAGTATGAGAGGCGCCTTAGATCGCGGCGACGAGCGGCCCGTCGCGGCTCCTCCAGCGAGCCTCGACGCTCGAGCCTCAGACCCCTGGCACGGCTGCCTCCTGTCTCTGAGCGAGAGCGACGACGACTGGGGTTCTATCCTCAGTTGCGCGACGCGCGACCTGGAGAGCATGTCTGTTCAGAGCGACCCAGATTGCTGGGAAAACGAGGTGGAACCAGGGAACCAGTACGTCGATTCGACCGCTCGCCATCCAGGCACTGCAGACGGGACGGAACGAGTAGCGACCTGCTCTGAGAGCGCCCCTCGAGACCCCCCGGTCGCCTCCGGAGATCAAGACGTTCCGAGCGCGGCACTCGCGCAGCGTGACTGCCCTCGGTCGACGCTGGAAACGCTGCTGGTGGTGGACTCTCCAGATAGTCTCGGCTTTGCGCACCAAAAGGTTTTTCCCAGCGAAACCGCGGACGCGAACGAATGGCCGGGCTTTGTTGGGGTGAGCTCGGTTCCGAGTCTGAGAAAGCCTTGCCTGACGAACGTGTGGAATACGACTTTCGCCAAGACGCGCAGGGACGCCGTGCCGAGCTCAGAACCTGCCGTATGCAGCTCGGCGTCGCGCCCGTGCAAAACCCTGGCGGAAGCGCTCTGGCTGATGTTCGTCGGCGCGTACGGACGCCGAGAGTCGGACTCGGCTGCCCTGACGGTGGAAGCCCTCGCGGTTGTTGTACACTTGGCCTCGAAAATCATCGATAGAAATTCTACCTCAGGCCTAGGGCCCTGCAAAGACATAAAGGCCCTGTGCGGCGACTTGTACGCAGCGCCGGAACAGTTTCTGCCCGTCGTCTCCATAGCGGCAGGTTTGTTCGGGCGCAACGTCACGGTCTGCTCGCAGGGGACCTTCTTTCACATTTGCAACAGCCATCACGGGAACTCGTGGGTGCAGGGCTTTCTGGAATGCGACGGATCATCGTGGCAGCTGAGGGGCCTGCCGCCGCACACGACTCCAATCGAACTTCTGTTCGAGAGTGGACCGAATCACAGAGCGGGCTCGCTCCGCGCCTACGCGAGGCTACACGACCTCGATGTGATCGAGGTTCCTTCGGACGGTTACTGCGGATTCCACAGCGTAGCCCAGCTCCTGTTCAATGACACGGCCAGAGGGGAAACCCGCGCGTCCCTGGTGACGAGGACGGCCGAGTTTGTGTTTCTCAACGCGGAAAGGGCAGACGTCAGAGAGACGTACCTGACAGTCAACGGACCCAAAAACGTCTCTGAGCTGAAGCGACTCTTGTCTGAGGAGAAGAGGTGGCTCAGTGTACAGGAGGTAAAATACATGCTAGAAGCTCACGGCAAACGCTTGGGACTCCTCACGGAGACGTCGTACCCGATCTACGATAGGGCTTGCGCTCACATCGTGTGGACCCGAAACCATTACGAGCCCTTGAAACCCAAAGTGTTACGATGCTGAGCTATGCTGTTTTCTGTCAGATGTTTTTTTTTTATTTTTCCTTGTTGTTTCGATGAGGTGATGGAAATAAAAATCAAAGACATACCAAATTCTGTGGTGCACGACTGAATTCTTTATTTTGTGAAAAAGGAATACACTGGAAATACTGTACATGAACACAAGTACATGAACACAACCGCAATGCAGTCAGAGGGTGAGTTTCTTTGCTTCATGCGAGATAAAGTAAACTGCAAAAATGGTACATGGCGACTGCTCTCGGTAGAAGCGACACGGGTCACTACACAGTCAGAAGGAACATTCGGTACACTGCCCCGTTGCCGAGTGAGAGACGGTGCGTGCGCTACAAATTGAAGCAAATTGAAGTGGATGAAACCTAATAGTACATGCTGCTTTGAGTGTCCTCTTCCCGCTGAGGGAGCCCTAGAGAGCTTTCCCCCGCCCCGTCACCGTGCGTGTGCTCAGACCCTCTCGAGGTCCACCCGTCTCCAGCCACTCCTTCCCCGTCGAGTTCTTCGTTCTGATTGGCAAAGGCGGCGGCGAGCGCTCTGGTGACCAGGTCGTACCTCTCCAACGGGTTGAGCTGAGCGAGGGTCACGGGCCCGGCGACAGCGGGCTCGACCACAATCACCCGATTCCACTTGATGACTTGATTTTGTATCCGTACGACAAACGGGCCGTAGGGTTGCACCTCGAAGCCTTGTTCCGTGGGCAGAGAAAGCATTTCGTATCGTCCGTCTCTACCCAGCACGTCCTCCAGCGGGCTTCGCGGTCCCGTGGCTCTTTCGGAAAAGCCGCACAGCCCGTACACTTGGTGGATGAGCTCCTCGTCCTCGGGCAAAGTCCACTCTCTGAAGTAGTTTCTCATATCCCCGGCCTGGAGCCACGACACGCAGCTGCGCTCCTTACTGCGGCCGCCCTTTGAGCACATCGGAGAGCCGTAGGCTGAGTGCGGGCACGCTCCGAAAACGGCGATGTACGCCCGCTTCAGCTTGTCAGCTGCCGCGTCGGGCACGTATTGTCGCAGGTTTAGCTGGGAGAGGGTTTCCCACACGGCGGCCAGACCTTCCAAAGCACCCCATGCGGGCCCGTTCCCGTCCCAGACGTACAGCGTGTCGACAAGGCACGCCAGCAGGTCGACCCTAAATCCCGTCTTGACCCTCCAAATGCGAGCCGGCTGTATGCGCTTCATGGTGAAGCCGAGAACCCTCAGGGAAAGGATCTGAACTCTGAGGAGGCACTGTAGCACGTGGTAGGCCAGCAGTACCTTGTCGTCGTAGAACCACGACACGAGCGACCCCTTGGAGCACCCGAGGTTCACAGACCCGGGGCTCTCGCCCACAAACACCCCGAGCGCCATTTCCTCCGTGTCTTTGGTCACGCAGTGTAGGGCGAAGGTGCGTGCAGCAAAGGAGTGGACTTGCAGGCGCGTGTGCATGTCCAGCAGATTCACCAGAGACTCGTAGGCCATGTGAATCCTGTGTATGATCAAGCCCTGGACGTCCTGGACGGTGCACACGGCACCCAGGTAGTTGGTCTTTTTCCCGAGCACTCGAAGGAGATGTGGCGTGTCCTCCTTGCACAAGCTCGGCAAACTGTCCACGAGAATCTCCGTGAGCCTGAAACCCCGGTCCGGCGGAGCAGAGAGGTCCACGGTGAAGTACCACTGCTCCGAGAGCTCGCAGTTGAGCACGGTGCGCTCCACCGCCGGCACGTAGGCAAACTCTGTGGGCCATGAGAGCTTCGTGCACCGGGCGTGCCCCCGTCTCGTCATATCCCCGTCCCTGTGCGAGTACTCTCTGCCCATCCTCCACAGAAACCTTTGGCAAGTGATTGATCCGTGTACCAGGTCCAATACAGCTGGCCCCCGCTGCATTTGCTTGTCCTTTGCGCCCGGGCCCCACGCATCCCATCGCTCCGGCTTGTTGAGTCCGTGGCACGGCCTGCTGACGCAGTCCTCCTCTGAGTGACGTTTCACGGTGAGGTTGCTGATCAAATCGGTTATGTCCCTCGAAACCAGGTAAGTGACGGGGTGAAAGCGGGCGCAGTCTGACAGTTGCCTCTCCCGCCGCGAGAGCCCTCTGGACCTCCATCTCATGCAATTAGCCTTCTGCACCCGCTCGCGTTTGGCCGAGCTGAGACTGTCCTCCTCGCCGCGACTGTCCTCCATTCGGATGGGGCCCTGAAGCGACTGCCTATCTGCGCTTCCCGAGGGGTTGAGTCCTCCCGAAGCGACGAGCGCCTCTTCTCCGTCGCACCGGGTCGTCTCTGGCAAGGGGTCCTCCGATTTTAGGCGAAGAAGGGTTAGAGTCGTGTCCGCACTCGTGCTCTGCTCGGGGTAAAAGGACTCTTGTAAGACTCTGTACACCATGTCGCTGCTCTGGAAATTGTCGATGTCAGTTCTGGCGAAGAAGAGATTCGTAGTGTTGTCTGTCACAATGCAGTCCAGGGAGCCTGCCGTGTGGAGGGAGCCTGCCGTGTGGAGGGAGCCGGTCGAGCGAAGGGAGCTCGCCTCGTCCTCGTCGCAAAGTCCGAAGTCCTGCAGCTCGGCGAGGGCGTCCCGCTTTTCGACCTTGGCACTGGGCGAACTGTGGCAGCCTCTGTCACAGTCTGTCAATCTCTCCCATTTCGCAGAGAGGAGGCCCTCGTTCACGGGGTTCACGTCCGCGTCTAGGTAGGTCACGGTCCGCGGCTTGCTCGAAGGTTCGCTCGACGACCCGCGAGAGAGAGCCAGTTCCCTTGTCAGATCGCTGCTCATCTTCATAATGTGCTCCAGGCCGCAGCATTCTTCCAGCGTCCGCTGGCTCGCGGACTGGGATGCCTCTGGAAAAAGCGGCTGACAGGGATCCATCGTCATGCTTTTTGTGACGTGCGGATTGCTCAGCGTGTTACTCTTGCGCTTCCTCCTGCCGGTCTTGGTTCGGGCTGGACTGGTGGCACGGGCGCGTCCCGAAGCCTGGCAAGACAGAATTTCCGCCAGGGTCTTACAGCGCTCCAGTGTCCTCCTCGCTGGCCCCAGCGAGGACAACTCGTCCTCCTTCAGGACCTCTATCATGCAGGCGAGCCCGGGCGCCGCTGCGGCCCCGTCGCACCGCGTCAACCAGTCGAACCGCTCTCTCAAAGAGCTGCGATCCCTGGACCCGGGCCCCAGCCACGTGGCCCGCGGCCAGCGCCCCGTCTCTTCGGACCGCGGCGGTCTCCCGAGGCAATCCAGCACCGTGGACCAGAGGTGAGCGTCCGCCATGCCCGTCCTGCAAAACTCAGAGATGGCGGCCTCCGTTGTCGAGCCATCGTCCGGGAGCGCTCCGGCGCGCAGCACGCTCAGCGCCAAGTTGGAGCACGCGGCACGAAAACTGTCTTCGTCGTCGGTCAGCGCAGAGGCCCTGTAAAGCCCGGGCATGGAAACTAAGGGGAGCAGCGACATTGTCTCCCCTGTGTGTCGGTGGATGACGAAGGCGCATGAGAGCTTGGAGGTGCGGCTGTGAGAGTCGTCATCCTTTGCGTTCTGGTACAGAACTCTGCAAGGATGGCGATCGGTGGAGCGGAGGTCTCTCAGGGAGTCCAACACGCAGACCAGCGCTCTGCGGACCACGACGTCGCGGACCTGCTTTCCTCGGGTCTCCCTCAGCCAGCTGTGGAGCGGCAGCCACCCGGCCCCCGACGTTGTCACCACGTGCATGACAGTCGACGGCGCTCCTCCCGCTTGCTCCAGCGCGATGCAATCGAGCTGCGGGTAGTGCTGCCCGACCCCCGGCGAAAAGACCTGTCCTTCGTCTTTCAGCCTGACCATCCGCCTCGCTCTGCATTGGTTCTCGTAAGCCCTCGCGGCTTCGTGCAAGGTTTGCTCCAGGTGTTTGTTGGAAACCAACACACTCAGGACGACGGAGACGTCCCCGTGGAGCGAGGTGCGCACCTCGCGCACCCTCACCAGCGGCTTACTCTGTGTCCTTTGGCTCGTCATTTCGGGTCCGGGCGCGGCCCTCAGCTCGTGAAACAGGCAATGGTTCCTCACAAAGCCGTAGAGGGGTTCGGGCATCCTCAGCTCGAAGCGGTCGGTCGACGGGGTCCACGACCAGCTCTCCAGCTCCGAGCCCAGGTTGAAGTAGTAGGGAATCGAAACGCCTAGCCTGGTGCTCTGCTTGTCCTGATATCTCCACCAGAGCTTGAGGATGCTGGCATGAAGGTGAAGCTCCTCTTCTGGGTCGTGAGGCGAGCGCCGGGATGCGTCGGGACCTAGCGCTAGAAGTAGGTGCCTGGCGACGTCCCTCAACTCGCCGGGGGATCTGTAAAACGTGTAGCGCCTCCTTTTGGCCAGGCTGACGAAGAGCATTACGAAGTACGGAGTGTGGAGGGTGGCCAAGTGTTCCAACCGCCGCAGGTTCAGCCCCACTTCTTGCGGTGCGCGGTTATCGCAGCGATCTTCCACCTCCAGCACGTGGCGACACAACGATGGTTCGAAACGTATTTTCACCCCTCTGCACAGCTGACAATATTTGCACTGGCCTGAGACGAAAAACGAACTTAGTCCGATCGAGCCCCTTAGGTCTTGCGGGTGGTAGAAGTAATCTCTGCGCTCTGCTGCGAGGCGGTCCCGCTCCCCCGGTGGAATCTCCCACGTAGCCCGATTGCAGAGGTAACAGATGGCCTCTTCGACGCAGTCGAAGCAGTCTCGGTCGACGTGGAGTTCCAGAGCACCTGCGTGCAGTGCTGCGGCTGCCACCAGCCACTTGGAGACGCCGTCCTTTGGATCCATGGGCTCAGCTGCGCAACTGACAAAAAAAACATAACACAGAGGAATGGTTGGGCAGGGGTGAGAGACAGAGGAAAGGACTCAGATGATGATGATGATGATGATAATGATTATGATTTGTCACAGACGCGGTTAGTTTTTTTTTTTCACTGCGTTTTTATAACTTTGCCTCGTCCTTTTCACTGGATCGCTTCGCGCTTCGAAGAAAAGTCTGAAAAGTCTGTTAATATCCCTCACGTGACGCCCGCCATGTAAGCATCACGAGCGCCCCCCTGTCATCTTGACTCGGCGTCACAGTTTGTAAATGTTCAGCGAGGTGTCGCCGTCCAACACTGTGTGCGTTACCATCAGTCTGTACTCTCTGTCTCTCGCGTGGTAGTACAGGGTGTGTTGCACGGCTATGGCGAGGCAGCAAGCCCCGTCCGTCTTCCCGAGAGCCCAGGTCCTGAACTGGTCCCGAAAGCCTTGCGGCTCACACACACGGCGAGACCTGGAGCCGCTGCTGAAAGGCGTGGGCTTCAGGGTGCCCAGGGATGCCGGCAGCTCGTACCAGAAAGCGGGAGATCCTGCCCGCGGGGAGCCCATCCTGCTCGAGGCCTCTGGGAGCTCACCGATGGCCGCCGCGGCGAGCCCGACATCTCCCTCGAAGTACGTGTGCGCGAAGCAGGAGGCTTCACCCTCGGGTGGCTCGGGCAGAGTCCCCGAAAAACCATCCACGTCTACGATGATGTAGCGCACGCCGAGACTCTCGTTTTTGTAGTCTACGCTGCGGACGGCCGCGGGCAGCACGGTGACGTACCCGAAGAGCCAGGCCAGCACATCGGACTCGATCTTCACAGGGTCGGGCACGTGGTTGGACCAGACCACCGCCTGCATTCCCCTGATCTTCGGAACCGCCTTCATGCAAGCGCTCATCACGTCGAAGGAGTTCCAGCGGAGGTCTATCACGCAGGCTTGCTCCGTTCTCATGCCGATCAGGTGGTGCTTGCAGGCGACGGCTTTCTCGCATGACTCCGGAGACACCAGGTCGAGCGCCAGGGCTTCTCCGAAAAGCCTGTTTCCGTATTCGGGCGTGGGTGCCGTGATGGCGCGCCCTATCACGTACAGGGCGCTGAAGTTGTCGCGGCCCGGGAAGAGCTCCAGGGTTATCTCCTTGGGCAGCGCACTCTCGAAGCAATGCGGCTCTTCCTCCACCGAAGCCGGTCCCCGTCTCTGGACACGAAAATTAAACTGGTCCACCACACAGAGGGGTCTCTCTGCGGTGCATCCGAAGTGGGATGGGCGTGATTTGTACACGTACAGTCCCGGAGGCAGGGTCCTGGAACGGTCTACCTGGTAGACCAACACAGAGTCGCAGCATTTGGGGTATCTCGCGCTCCGGTTGCACATCAGCCACCTGTACGCCGCTGCCACCGGCTCCATTTCGTACGCCCACAGGACTTCTGACTGGGCTCTGGCGATTTCGCGGGAGGAGCCCTGCCCGCCCGGTTTGGTGGCGCCCCGTCGGCGGCGTTCGGGGTTCGGAACATCTGCACCGTCCCCCCCTCTGTAGCGCTGTTCCGCGGACGCGCTAAGCCGTTGCGCGCAAGTGCAGGGCCCTTCTTTCGTGCCATGTCGCAGCAACGCGTCCACTGCATGCCTAAAGTTGAACCTGTGGTGGGAGCAGTTGGTCGTGCCCTCTCCGAGAGACCTCAGGCTCACGCCTTCAGTTCCGGGGGCGTACAGCACGCCGCCGATCACCGGCACGGGGTCTAGCGCCAAGGCCCTGTACAGGGAGCAGCACAGCTCCCGCTTCGCTTCCATCGTGGACTGAGCTTCCTCGGACGGCGGAGGGGGCCACGGGTGTTACGTCAACGATGTCGCGAGGAGGGGGGGAGGCTCCTCAAGAGGGCCCTCACGACGCCTTTGCAGGGAGGGTACCCGTCGAACTGTTGATGGAGTGTAAAAGAAAGCGTCAGAAGGCCTCGGTGGAGGCCGCTCTCAAGTCTACGAATCTATACAGGAGAGTTTCCACGATCAGCTACGTCGGCGGAGCGTCCAAGGTCGGCAGAGCGAGGGTCGACAAGCGGTCGGGGTGCGCAAAGTGCCTGTCGTGTCTGGTGACCTTGGTCAAAGGCAGCAAGCAAAGGAGCAGAGCCGGCGTCAAGCTCCGATGTCCTTGCGACGCCAGGGTGTGCGAGACCTGTTTCGTGAATGACCCACACTGGTACCTGACGGAGCCTCACTTCAGCAGCTGCCCGTCCCTCCGCGGGTTCATCTGTTCCGCGTGCGCCTGTTTTGCAGGACTCGTCGAGAAACCATGTTGCCTCTGGATGTGCCCGGGCTGTTCGGACGGGGTCCGAGAGAAGGGCGTCTCCTGCTCGCTGTGCTCAAAACCCGTGCCTCGCGGGAAGCCATCCGCGCGTCGCTCCCTCTGGTGCGAAGCGGCGGATCCGGGTCGACGGGCTGCGGAGCCTCCCTCGGACGCCCCATGTTTGGACGAGGGCAAAGTCTCAGACGGCAGGGAGCTGATCAAGGCTCGCGTCTTGGAGCGTGCGGCAGAGAGAAGACACCTGTCGTCTGCCGACCTCGCCGTCCTCTTCCCGGAGTGCGAGCCTCGGCCGGGCAGATGCTCGTGCGAGGCAAACGGCGACCCCAATCCCATGTGCCCACGCTGCACCCCCGTGCTGGCCGTGTTGGAGCTGCTGGCCAGGAACCCGAAACCGCTCATGGCATCTTTCGCGGAGCGCGCGGTGCCGGGACGAGCCCTGGCCCGTAACACGTACGACAGGGCCCTGCTCACGGAGATGCTGAATGACAGAGGGCTCCCTAGGTGCGCTAATCGCAACTCCTGCAAAGGAATGCTGGTCAACGTGCGGACGGGCCCCTTGACGACTCTGATGTCGCCAGAGGCTTACAAGCAATATGTTCTGGAACGAGATAAGGTGCAGCGCTCAGGCGACGGCGAGCCGAACATCGTGCCGCAGCCTTCCTGCTGCGTCCTGTGCCTGCTGTTTAATCAGTCCGCCGCGGTCGCGCAGATGTGCGGTTCGCAGGGCCTCCGGCTCGAAACCCCCCGCACGGACCCCGTGTACTACTTCAACGTGAAGTTCGCACCAGACGTGGGCCTGCCTGAGGTATCGGTGAGAGACTACCAAGGGTTCCTTGTCAACTTTCAAGGTTCCGTGGGAAGCTACAAGCCCGCGTTCTACTACAACTGGAGACACATGCTGGAAATGTTACACAGAGACGCCTCTGGAGCAGTGACCCTCATTCACCCCGGACAAAGGCAGCTTTAGACTCTTCGAGGTACGATAAGCTGTGCTCGAAAAGGGCGACTGTTTTGTAAAAGAAAAAAAAAAAAGAGAAAAGCCAACCGTTGATCAATTAGGATTTAAAGTATGAACTCACTTACGTGGTCCTGAGCTCTAAGCTGTGCGATCCAGGTTCAGCAACACGAAGCCTTGTGAGATTCTGCAAAGTGGAAAAAGAGGGGAGTATGCAAAGGAAAGATTGCCCTCCTCTGTGTTGCTCTTTGCAGCGTGACAACTGGCTTTGCACGGGCCCTTGGTAGAAATCTGCCACGCTACACTGAGTCTTAATCTCTGTGGTTGGACCTCACTGTCCTCTTTGCCCCTCCCTCTTTCCCTGCAGCGGGTGTGGGGGGGCTTACAATCAGCCTCCTCCTCCTTCAGAATGAAGGCCCCACCTTCTAACGTTTCCTCTTTTTCTTCCAGTGTCCTCCTTCTCCCTCTCTGTCTGACTCTGCCTCGCTGAAGTCTGACGGGAGTGCGGCGGACCGGAAACGGAAACTAGACCAGAAGATTTGGATCACAGGCCCTTTAAAACTTGTTCCGTGCAAACCAAGACAGGTCATAGTAACCTTACGCGAGTTTAACAAAGACTGGAGGGAAGTTGCTCCGTGAAGAGCGCGACAGTTCGAGAGAGAGAAAAATCAATCCTTCTGCCATGGAAAAGTACTGGAAGACCAGCTTTTGCCTGGGCAAGGGGGGCTTCGGCAAAGTGTTTCTGGGAAAGAGGCGAAGCGACGGGATTTCCGTGGCCCTGAAGATTATCCCGCTCTCGCGTACGAGATGCTGCGAGGTTGATGGGACCAGTAAGCCATTCGAAGCTGTCGCCTTGGAAATGGTCTCCAAAGACCCTCCGTTTCCTGGGATCATCCGCATGCTGGACTTTTACAAGACCCCGTATAATTGGGTGATAGTCACGGAGAAGCCAGAGAACACGCAAGATCTGTACGAATACATCACGATCAGTAAGCGTCTGCGCGAGGACACGGCCAGAGAATTTTTAGGTCAGGTCATCCAGGCCTTGCTCCACTGTCACAGCCGCGGTGTTGTGCACATGGACGTAAAAGACGAAAACCTGCTGGTGGACCTGACGACGCTCGAGCTGAAACTCATCGACTTTGGCTCCGCCGAATTTCTTGAACCCGACAAAGTGTACGACATGTTCCACGGGACTGCGGCATATGGGCCCCCCGAACGGCTCACACAAGGATGCTACAAAGCTCTTCCATCTGAGGTTTGGTCGTTGGGGATTCTTTTGTACGACATGGTGCACGGGGACATACCATTTGGAAACGACAGGGAGCTCCTACTGGGCGAGCTTAGATTCGAAAAAGACCTCTCTGAGGACTGCGTGGCCCTGATAAAATGGTGTTTGAGCAGGACGCCCGAAGAGAGACCGATGCTGAAAGACATACTGGCCCACCCTTGGATGCTGAAGCGAGGCTCGGAGGCGCACGAAGGCGACGCCACGGCTGGAGCCCCGAAGCCCACGCGAGGGGATCTCCAGCAATCGGAGCCCGGCTCTGCTCTGGCGGCCCGAGCCCACGATGTCGACACGCCGACCCGTCGAGGGTCCGTCTCGTCCGTGGGAAACGAAAAGCAGCTTCGTCCGGCGATGGCGACGCTCTGCTCCGAGGGCTTCGAATCAATCTGGAGGAGATTGCCGTCCTTCGACCGACTTCCCAGTCGTCAGGGGAGTATCGCCGCAGAGACAGGACTTACCGAGGCTCGTTGCCACTCAGAGGTCTCGCAGAGCGGAGCTCATCGTCCGGGTCAGGGAGAGCTCCCAAAAACGGAGTAGGATGTAGGATGTTGAACAAAATGGCTAACTGCTCATGTTGTATAGATGCCAGTTCCATGATAACTCAATAGAGCTTGTTCCCTGATGCCTACTGTACAGTTTTTTTTTTTTGCCTTGTTCGAATAAAAGTCAAACTGGAACCTCAACGTTGCATATTCGCTTTCTTTTTTGCTCATGGGTTTTGTCCCAACATGACTATTTGAAGAGATATTTTTCTAATTATTGGATACATCACACAATCTCGGTTTTTAAAGATTGAAAAATTAAAAAAAAAAATACATTGGTGTGTACATTTTTAATCGTATAATGGTCAGTATATACACGTTAGATAAAGTGATTACCACACACAAAGGTTACATGATTTTGGTCAGCATATACACAGGTTAAATGAAGTGAATACCATATACAAGGAATGGCAGCCAGAGCTGTCTGCTGTGACGTTACTTTGATGACCCAGACCTCCCGCTCGCCGTAGCACCAACAGAGTGGGGTGGAAATGAAACGGTCCAAAGAACCTTCATGCAGCTCTACTCAAAAAGAAAAACAAAAACAAAACAAGAGTGTGTTGGAAAAGTCAGCAGAAGTCGATGGTATTTACTTACCAAATACCAAAAGAAACAAAATTAGTTGTAGCGTTAGATACAAGGGGGCTTACAAAGAGGCTCCGACCCAAGTTTAGGGACACTGACCTGAGTTCTGAGACTCAGACCATCAGAGGAAGCTTTGGACCTTAATCTCTCACAAAAAGAGTCTCAGTGAAAATCTGCTAAAAATGTATACTGAAAAAAAAAAAAAAATTGTTCCACACGCTCTCTTGTAGGTCCGTTCGACCCCAACACTAACTAAAACTAAACAGTAGCTCCGCACACTGTCTCGCGGGGTCCGTGAGACCCAACGCCGACTGGAACCAAACAGTGGGTCCGCGCGCTGTCTCGCGGGGTCCGTTAGACCCCGAACAGAATTGGAACGAAACACAGGCTCTGCGCGCTGTCTCGCGGGGTCCGTGAAACCCCGTACAGAATTGGAACGAAACACAGGCTCCGCGCGCTGTTTGCACGGTCCGTTAAACCCCGAACAGAAGTGGAACGAAACACAGGCTCCGCGTGCTGTCTCGCGGGGTCCGTGAGACCCCGTACAGAATTGGAGCGAAACACAGGCACCTCGCGCTGTCTCGCATGGTCCCAGCGACCTCGTCTCGATTTGGAACCAAACAGTGGCACCTCGCGCTGTCTCGCGTGGTCCGTGAGACCCCGTACAGAATTGGAACCAAACAGTGGCACCTCGCGCTGTCTCGCGGGGTCCGTGAGACCCCGTAGAGAGTTGGAACGAAACACAGGCTCTGCGCGCTGTCTCGCGGGGTCCGTGAGACCCCGTACAGAGTTGGAACGAAACACAGGCTCCGAGCGCTGTCTCCCGGGGTCCGTGAGACCCCGTACAGAATTGGAAGGAAACACAGGCTCCGCGCGCTGTCTTGCACGGTCCGTGAGACCCCGAACAGAATTGGAACCAAACTGTGGCTCCGAGCGCTGTCTCGCGGGGTCCGTGAGACCCCGTACAGAGTTGGAACGAAACACAGGCTCCGCGCGCTGTCTCGCGGGGTCCGTGAGACCCCGTACAGAGTTGGAACGAAACACAGGCTCCGAGCGCTGTCTCCCGGGGTCCGTGAGACCCCGTACAGAATTGGAACGAAACACAGGCTCCGCGCGCTGTTTGCACGGTCCGTTAGACCCCGAACAGAAGTGGAACGAAACACAGGCTCCGCGCGCTGTCTCGCGGGGTCCGTGAGACCCCGTACAGAATTGGAACGAAACACAGGCTCCGCGCGCTGTCTTGCACGGTCCGTGAGACCCCGAACAGAATTGGAACCAAACTGTGGCTCCGAGCGCTGTCTCGCGGGGTCCGTGAGACCCCGTACAGAGTTGGAACGAAACACAGGCTCCGCGCGCTGTCTCGCGGGGTCCGTGAGACCCCGTACAGAGTTGGAACGAAACACAGGCTCCGAGCGCTGTCTCCCGGGGTCCGTGAGACCCCGTACAGAATTGGAACGAAACACAGGCTCCGCGCGCTGTTTGCACGGTCCGTTAGACCCCGAACAGAAGTGGAACGAAACACAGGCTCCGCGCGCTGTCTCGCGGGGTCCGTGAGACCCCGTACAGAATTGGAACGAAACACAGGCTCCGCGCGCTGTCTCGCACGGTCCCAGCGACCCCGTCTCGGTTTGGAACCAAACAGTTGCACCTCGGGCTGTCTCGCGTGGTCCGTGAGACCCCGTCTCGATTTGGAACCAAACAGTGGCACCTCGCGCTGTCTCGCGGGGTCCGTGAGACCCCGTACAGAGTTGGAACGAAACACAGGCTCCGCGCGCTGTCTCGCGGGGTCCGTGAGACCCCGTACAGAGTTGGAACGAAACACAGGCTCCGACCGCTGTCTCCCGGGGTCCGTGAGACCCCGTACAGAATTGGAACGAAACACAGGCTCCGCGCGCTGTTTGCACGGTCCGTTAGACCCCGAACAGAAGTGGAACGAAACACAGGCTCCGCGCGCTGTCTCGCGGGGTCCGTGAGACCCCGTACAGAATTGGAACGAAACACAGGCTCCGCGCGCTGTCTCGCACGGTCCCAGCGACCCCGTCTCGGTTTGGAACCAAACAGTTGCACCTCGGGCTGTCTCGCGTGGTCCGTGAGACCCCGTACAGAATTGGAACCAAACAGTGGCACCTCGCGCTGTCTCGCGGGGTCCGTGAGACCCCGTACAGAGTTGGAACGAAACACAGGCTCCGCGCGCTGTCTCGCGGGGTCCGTGAGACCCCGTACAGAGTTGGAACGAAACACAGGCTCCGAGCGCTGTCTCCCGGGGTCCGTGAGACCCCGTACAGAGTTGGAACGAAACACAGGCTCCGAGCGCTGTCTCCCGGGGTCCGTGAGACCCCGTACAGAGTTGGAAGGAAACACAGGCTCCGAGCGCTGTCTCGCGGGGTCCGTGAGACCCCGTACAGAATTGGAACGAAACACAGGCTCCGCGCGCTGTCTAACACGGTCCGTGAGACCCCGAACATAAGTGGAACGAAACACAGGCTCCGAGCGCTGTCTCGCGGGGTCCGTGAGACCCCGTACAGAATTGGAACGAAACACAGGCTCCGCGCGCTGTCTAACACGGTCCGTGAGACCCCGAACAGAATTGGAACGAAACACAGGCTCCGCGCGCTGTTTAGCGGGGTCCGTGAGACCCCGTACAGAATTGTAACCAAACAGTGGCACCTCGCGCTGTCTCGCGGGGTCCGTGAGACCCCGTACAGAATTGGAACGAAACACAGGCTCCGCGCGCTGTCTCGCGGAGTCCGTGAGACCCCGTACAGAATTGGAACGAAACACAGGCTCCGAGCGCTGTCTCCCGGGGTCCGTGAGACCCTGTACAGAATTGGAACGAAACACAGGCTCCGCGCGCTGTCTCGCACGGTCCCAGCGACCCCATCTCGATTTGGACCCAAACCGTGGCACCTCGCGCTGTCTCGCAGGGTCCGTGAGACCCCGTACAGAGTTGGAACGAAACACAGGCTCCGCGCGCTGTCTCGTACGGTCCGTGAGACCCCGAACAGAGTTGGAACCAAACTGTGGCTCCGCGCGCTGTCTCGCGGGGTCCGTGAGACCCCGTACAGAATTGGAACGAAACACAGGCTCCGCGCGCTGTCTCGGGGGTCCGTGAGACCCCGTACAGAATTGGAACGAAACACAGGCTCCGCGCGCTGTCTCGCGGGGTCCCAGCGACCCCGTACAGAGTTGGAACCAAACAGTGGCACCTCGCGATGTCTCGCACGGTCCGTGAGACCCCGAACAGAATTGGAACGAAACACAGGCTCCGAGCGCTGTCTCCCGGGGTCCGTGAGACCCCGTACAGAGTTGGAACGAAACACAGGCTCCGCGCGCTGTCTCGCACGGTCCCAGCGACCCCGTACCGATTTGGAACCAAACAGTGGCACCTCGCGCTGTCTCGCGGGGTCCGTGAGACCCCGTACAGAGTTGGAACCATCAGTTTCTCTTTGAAAGCTCAAACACGAACCTGTTTCTGTAGATCCATGACATGTGGGTTACAGTGGGCCACAGGCTGGTTTACCTTCTCCCTTTGCTGCGGATCAGCAGCACCAGTGTTGCTGGCTTGTGACTGTGGGGCAAGTAAGATTAACTGAATATCAAAAAAAATAAGTTGTTTCAAAGAAGTTGGATTTGACGAACATCCCACGTTGACCAACCTCAGAGTTCTTCATTGTTTTGGTCCTCGCCTCGTAGTTTAGCATGTCAAACGGGTCGAGCCACTCACCGTTGACTGTCTGTCCGGAATTGGACAGAACCAGACTGCAGGACAGCAAAAACAACCAGAGCATCTTCTCTGGAGACCAAATTGGTTTGAACTAACTAGCTAGTAACGGAAGAAGAAAACTATGGAAGCCGAAATTGCTTCCGGTTATTTTTTTAAAAAAAAAAGCAGCAGAAAACCATTTAGGTTTGTTCATTTGTTTCTCTTGACCTTTCTTGATCACATAAAAAAAAAGAAACGTAAACACAAACAGTACACTTCGAAAAGCCTCAAGGGTGATGTAGAAAAGTGAATGCTAAAGAAAAAAAAAATACTTGGGGTCAATCGCACCCCATGAGCCAGCGGGTGGAAGGGAACCGGAAAAGCGAGAGCCCCGGTGGTGGGCCATGAGAGAAGAGTGAATGCTAAAAAAAAAAAAAAATACTTGGGGTCAATCGCACCCCATGAGCCAGCGGGTGAAAGGGAACCGGAAAAACGAGACCCCCGGTGGTGGGCCATGAGAGAAGAGTGAATGCTAAAGAAAAAAAAAAATACTTGGGGTCAATCGCACCCCATGAGCCAGCGGGTGGAAGGGAACCGGAAAAACGAGACCCCCGGTGGTGGGCCATGAGAGAAGAGTGAATGCTACAGAAAAAAAAAAAAATACTTGGGGTCAATCGCACCCCATGAGCCAGCGGGTGAAAGGGAACCGGTAAAGCGAGACCCCAGGTGGTGGGCCATGAGAGAAGAGTGAATGCTAAAGAAAAAAAAAAAAAAAAAACTTGGGGTCAATCGCACCCCATGAGCCAGCGCCAATCCCCTCAGTGGCCACACAAAAAAAAAAAAAAAAAAACTTGGGGTCAATCGAACCCCACGAACCAGCGGGAGGAAGGTGGTTGCTAAATAAGTGGCGCCCCTGGTGGCTGAGGGCAATAAAAGAGAATGGGGTATTAGTGACCCCTAGAGGCAGGGTATAGAAATGAACGGTGGAAAACAAGACCCCTGGTGGTCGGGGGGTATAACTAAAATGGAGAAATGGCGGCCTCTGCTGGACGGGGACAAAAAGAAAAGGGGGGTTTGGCGCCCTCTACCAGTCGGGGATATAGAGGGTGCCTGAAACGTACAAAAAAATTTTTTCAGGAACTCGACCCTCTTCGATTGCGGGAGGGTGTACGGGGGTGTACCTGTCTGGGGTCAATACCAAAGGGGGGTATGCGTTTTTAAAATGACCCCCCCTCCTTACCTTTTTTTTAATCCATGCTTTTCTTTCCCCCTAAGACAGCACAAGGG
>6L21
CCCTTCCGCTCCCTTAGGTTGGCATGTGCTTTGGGGTCTGCATGACCCCCCTCCAAAAAAATATAACTCCCTCCGCTGTTTTACAGGGCATAAGTGACCCCACGAGGCATTTCTCGGTGGCCAGCACGAAACCCATTCCCTCCGCTGTTTTACAGGGCATAAGTGACCCCACGAGACAATACTTTATTTTTTTTTTCTCTCCATCCTCTCCGCTGTTTTACAGGGCATAAGTGACCCCACGAGGCATTTCTCGGTGGCCAGCATGAAACCCATTCCCTCCGCTGTTTTACAGGGCAGAAGTGACCCCACGAGACAATACTTTATTTTTAATTTTTTCTCTCCATCCTCTCTTCATTTTCCTTACACCCCAAGACCACCAGAAGGTGGAGAGGGAAGGAGGGGGGTAATCAATTTTTTTTAAAATTTATTTTCATACCCCTCGCGCTGTGCTTTCGCTTGCATTCGACCCCGTATTATTAAAAAAACATTCACTCCGCTGTTTTACGGAGCTCAAATGACCCCAAGAGACAATACTTTTTTTTCTCCAAAAAAAGCGTTCACTCCGCTGTTTTACGGAGTGCAAATGACCCCACGAGACAATGCTTTTTTTTTTCACCCACTATTCATTTCCTTACAGCGCACGACCACCAGGGGGAGGGGAAGGGGGGGCATCAATTCATTTATTTATTTACATACCCCTCGCGCTGTGCTTTCGCGTGCATTCGACCCCTGTATTATTTAAAAAAAAAGCGTTCACTCCGCTGTTTTATGGAGCTCAAATGACCCCAAGAGACAATACTTTATTTTTTTTTCTCCAAACAAAAGCGTTCACTCCGCTGTTTTACGGGGCTAAAATGACCCCAAGAGACAATACTTTATTTTTATTTTCCTCCAAAAACAAAAGCGTTCACTCCGCTGTTTTACGGAGCTAAAATGACCCCAAGAGACAATACTTTATTTTTTTTTTTCTCCAAAAACAAAAGCGTTCACTCCGCTGTTTTACGGAGCTCAAATGACCCCAAGAGACAATACTTTATTATTTTTTTCTCCAAAAACAAAAGCGTTCACTCCGCTGTTTTACAGAGTGCAAATGACCCCACGAGACTATGCTTTTTTTTTCCTATCTTCATTTTCCTTACACCGCACGACCACCAGGGGGAAGGGGGGGGGGGTATAATTTTTTTTTTTGTTTATGGCATTTGGCAATTCCCTCGCGCTGTAGTTTGGGGTGCATTTGACCCCCGTATTTTTTTTCAAAAAAAAATAAAAATTCCAACCGCTGTTTATCGGAGCACGTGTGACCCCACGAGGCGTTTTTTTTTTTTTTTTGGTGGATGGCATTTGGCAATTCCCTCGCGCTGTAGTTTGGGGTGCATTTGACCTCCGTATTTATATAACCCTCCCACTCGCTCAGGTGGGCATGTGCTTTGGGGTCTGCATGACCCCCCAAAAAATCCGCTGTTTTACGCAGCTCGTGTGACCCCACGAGAAATTTCTCAGTGGCCGGCATAAAAAACATTCAGTCCGCTGTTTTACTGATCGTAAACGACCCCACGAGAAATTTCTCTGTGGCCGGCATAAAAAACATTCAGTCCGCTGTTTTACGGATCGTAAACGACCCCACGAGACAATACTTTTTTTATCATCCTCTCTTCATTGTCCTTACACCCCACGACCACCAGGGGGTGGAGGGGGAGGAGGGGGGCATCAATTTATTTATTTATTTTCATACGTCTCGCGCTGTGCTTTGGCGTGCATTTGACCCCATATTTTTTATCATCCTCTCTTCATTGTCCTTACACCCCACGACCACCAGGGGGTGGAGGGGGAGGAGGCGATGAGGGGGGGCATCAAACTATTTATTTATTTTCATACCCCTCGCGCTGTCTTTTGGGTGCATTTGACCCCGTATTTTTAAAAAAAAAACATTCACTCCGCTGGTTTACGGAACGTAAAGGACCCCATCCTCTCTTCATTGTACTTACACCCCACGACCACCAGGGGGTGGAGGGGATGAGGGGGGGCATCAATCTATTTATTTATTTTCATACCCCTCGCGCTGTCTTTTGGGTGCATTTGACCCCGTATTTTTTTTTCTTCATTGTCCTTACACCCCACGACCACCAGGGGGTGGAGGGGGGGAGAAGGGGGGCATCAATTTATTTATTTATTTTCATACCTCTCGCGCTGTGCTTTGGCGTGCATTTGACCCCATATTTTTTTCATTTCTTCATTGTCCTTACACCCCACGACCACCAGGGGGTGGAGGGAGAGGAGGGGATGAGGGGGGGCATCAATCTATTTATTTATTTTTATACCCCTCGCGCTGTCTTTTGGTTGCATTTGACCCCATATTTTTAAAAAAAAAAAAAAAAAACATTCACTCCGCTGTTTTACGGAACGTAAAGGACCCCATCCTCTCTTCATTGTACTTACACCCCACGACCACCAGGGGGTGGAGGGGATGAGGGGGGGCATCTATCTATTTATTTATTTTCATACCCCTCGCGCTGTCTTTTGGGTGCATTTGACCCCGTATTTTTTTTTCTTCATTGTCCTTACACCCCACGACCACCAGGGGGTGGAGGGGGGGAGAAGGGGGGCATCAATTTATTTATTTATTTTCATACCTCTCGCGCTGTGCTTTGGCGTGCATTTGACCCCATATTTTTTTCATTTCTTCATTGTCCTTACACCCCACGACCACCAGGGGGTGGAGGGAGAGGAGGGGATGAGGGGGGGCATCAATCTATTTATTTATTTTTATACCCCTCGCGCTGTCTTTTGGTTGCATTTGACCCCATATTTTTAAAAAAAAAAAAAAAAACATTCACTCCGCTGTTTTACGGAACGTAAAGGACCCCATCCTCTCTTCATTGTACTTACACCCCACGACCACCAGGGGGTGGAGGGGATGAGGGGGGGCATCTATCTATTTATTTATTTTCATACCCCTCGCGCTGTCTTTTGGGTGCATTTGACCCCGTATTTGTTTTCTTCATTGTCCTTACACCCCACGACCACCAGGGGGTGGAGGGGGGGAGAAGGGGGGCATCAATTTATTTATTTATTTTCATACCTCTCGCGCTGTACTTTAGGGTGCATTTGACCCCATATTTTTTTCATTTCTTCATTGTCCTTACACCCCACGACCACCAGGGGGTGGAGGGAGAGGAGGGGATGAGGGGGGGCATCAATCTATTTATTTATTTTTATACCCCTCGCGCTGTCTTTTGGTTGCATTTGACCCCATATTTAAAAAAAAAAAAAAAAAACATTCACTCCGCTGTTTTACGGAACGTAAAGGACCCCATCCTCTCTTCATTGTACTTACACCCCACGACCACCAGGGGGTGGAGGGGATGAGGGGGGGCATCTATCTATTTATTTATTTTCATACCCCTCGCGCTGTCTTTTGGGTGCATTTGACCCCGTATTTGTTTTCTTCATTGTCCTTACACCCCACGACCACCAGGGGGTGGAGGGGGGGAGAAGGGGGGCATCAATTTATTTATTTATTTTCATACCTCTCGCGCTGTACTTTAGGGTGCATTTTACCCCGTACTTTTTAAAAAAAAAAAACTTTCACTTTCACAAACTTTCATTTACACAGAGTATAAATGACCCCACGAGACATTACTTGGTGGCCTGCATTTGGCAATTCCCTCGCGCTGTACTTTAGGGTGCATTTGACCCCTGTGTTTTTTTTTTTTTTATCCATCCACTGTTTTACTGTGAGTGACCAACCAGACATTCTTTTTTTTTTCTCTCTCTTCATTTCCTTACCCCTCGCACTTGCTTAGGTTGGCGTGTGCTTTAGAAAAATCCCCTCCCCAGACACAGGGACACAGACACAGAAAGCTGTAGAACGAGCTCAGAGAACACGCGCGAGAGAGATAGAGGGGGGAGGGAGGCATGCGGAGACCTCCGCTCTGTGAGGCCGACCGAGGCACGTTAGAGAAATCCCCTCCGCTGTCAAGCCAAGAGAACAGCCAGAGAAACAGCAGGCCAGACGCAGAGGAGGGACCGTGCTGCCTGCAGCTGCGAGGAAAGACCAGAGTTTTTTTTTTTTTGAGGAAGCAAGGGAACTCGGCCGATCAGCAGCTTTCTTCTGTGTTTCAAAGCAGGGAGGTTCTCAGCTCAGGGAGCGGGCAGGGCCCTGCAAGAAAAGCAGCGTCTCGCAGCTATGCCGAGCAGGATTTTCAATGTCACTAATCACAAAGAGAAAATAAAAAGGATGCTCGTTGGAGCATTGCTGGTTTTACACGCCTGAGTGTCTGCAAGTCACGTCCAAAGCCGCTTGGCTTCGGCTCATTCGCAGAGCTCCCTCCCTGAAGACGACGTGTTTGCATTTTTACACACACCAAATACGTGTCCACAGCTCAGCTTTTTGTGGGGCCAGATCAGAGATGAGGGCAGTGGGCAGACACAGAAAGCTTTCCGAAGGGGCTCAGAGAACGCTCGCGACAGAGAAACAGAGAGAAAGGGAAGAAGGAGGAGGTGGAGGAGGAGGAGGAGGAGAGAAGGAATGTGAGGCAGAGACTGGGGAGAGGGGGTTGGAGACAGAGATGATTTGGCCTCGGCTCTTGGAGAATGACTGACTCGGACCGCCCAGTGGAGCCTCACTCACGAGCGGGCGGGAGAAACAGCAAGGCAGACCCAGAGGAGGAACTGTGGTGCCTGCAGCTGCGAGCAGGGAGTTTTGAGGAAGGAGGGGGCAGGGAACTCGGCCGATCAGCAGTTTTCTTCTGTGTTTTCAAAGCCGCACAGCCTCTGAGCTCTGCGAAGACAGGGGCCACGGCTCAGGGGGGAAGAATGCAGCCTTACTCTCAGACGAGTCACACAGCCTCTGAGCTCTGCGAAGACAGGGGTCAGCCCAGGGGCAGGCCGCAGCCTTTCTTGGTGGGGGAAGAATGCAGCCTGTCGAAGCAGAGCCAGCCGCACAGCCTCTGAGCTCTGCGAAGACAGGGGCCACGGCTCAGAGGGGGAAGAATGCAGCCTTACTCTCAGACGAGTCACACAGCCTCTGAGCTCTGCGAAGACAGGAGTCAGCCCAGGGGCAGGCCGCAGCCTTTCTTGGTGGGGGAAGAATGCAGCCTGTCGAACCAGAGCCAGCCGCACAGCCTCTGAGCTCTGCGAAGACAGGGGCCACGGCTCAGAGGGGAAGAATGCAGCCTTACTCTCAGACGAGTCACACAGCCTCTGAGCTCTGCGAAGACAGGGGTCAGCCCAGGGGCAGGCCGCAGCCTTTCTTGGTGGGGGAAGAATGCAGCCTGTCGAACCAGAGCCAGCCGCACAGCCTCTGAGCTCTGCGAAGACAGGGGCCACGGCTCAGGGGGGAAGAATGCAGCCTTACTCTCAGACGAGTCACAGCACGGCTCAGAGGCAGGAGGCAGGCTGGAGGCGGCAGCCTTTCGCCATCAGAGACGCACAGCCTCTGAGCTCTGCGAAGACAGGGGTCAGCCCAGGGGCAGGCCGCAGCCTTTCGAAACCTGAGCCGCACAGCCTCTGAGCTCTGCGAATGAGCCAAAGCCAAGCTCTTCCTCTCAGAAGAGTCACAGAGGCCACAAGACAGAGCCGTGGCCTATGTCTTCGCAGAGCTCCTTGGGAAAGGTTTTTCTCTAGCTGTATAACAGAAATCAAAAATTTAAAAAAGTGACAGAAAATCCAAAGCAGCACAGAAATTTCTTTGGTGCGCGATGACTTTTTATTTATTTTTTTTTCATTACAACCCAGGGATAGCTCAGCGAAATGGAGAAAGAGTTGGAGCAGGATATTCAATGTCACTAATCACAAAGAGAAAATAAAAAGGATGCTCGTTGGAGCATTGCTGGTTTTACACGCCTGAGTGTCTGCAAGTCACGTCCAAAGCCGCTTGGCTTCGGCTCATTCGCAGAGCTCTGAGAGCCTGCCCCCACAGAGGGCCCCTGAGGAAGCAGCGGCAGGCAGGCCAGAGTGGAATTTTCCTCTCTGAAGACGACGTGTTTGCATTTTTACACACACCAAATACGTGTCCACAGCTCAGCTTTTTGTGGGGCCAGATCAGGGATGAGGGCAGCGGGCAGACACAGAAAGCTTTCCGAAGGTTCTCAGAGAACGCGCGCGACAGAGAAACAGAGAGAAAAGGAGAGAGGAGGAGGAGGAGAGAAGGAATGTGTGTGACTGCAAGAGGCACAGACTGGGGAGAGAGGGGGGAGAGAGACAGAGATGATTTTGCCTAGGCTCTTGGAGGCTGACTGACTCGGACCGCCCCAGAGCCACACAGCCTCGTCGCTCTGTTTGCATTTTTACACACACCAAATACGTGTCCACAGCTCAGCTTTTTGTGGGGCCAGATTAGGGATGACGGCAGCGGGCAGACACAGAAAGCTTTCCGAAGGGGCTCAGAGAACGCGCGCGACAGAGAAACAGAGAGAAATGGAAGAAGGAGGAGGAGGAGAGAAGGAATGTGTGTGACTGAAAGAGGCACAGACTGGGGAGAGAGGGGGGAGAGAGACAGAGATGATTTTGCCTAGGCTCTTGGAGGCTGACTGACTCGGACCGCCCCAGAGCCACACAGCCTCGGCGCTCTGTTTGCATTTTTACACACACCAAATACGTGTCCACAGCTCAGCTTTTTGTGGGGCCAGATCAGGGATGAGGGCAGTGGGCAGACACAGAAAGCTTTCCGAAGGGGCTCAGAGAACGCGCGCGACAGAGAAACAGAGAGAAATGGAAGAAGGAGGAGGAGGAGGAGGAGAGAAGGAATGTGTGTGACTGCAAGAGGCAAAGACTGGGGAGAGAGGGGGGGAGAAAGACAGAAATGATTTGGCCTCGGCTCTTGGAGGCTGACTGACTCGGACCGCCCCGTGGAGCCTCACTCACGAGCGGGCGGGAGACACAGCAAGGCAGACGCAGAGGAGGAACCGTGGTGCCTGCAGCTGCGAGCAGGGAGTTTTGAGGAAGGAGGGGCAGGGAACTCTGCCGATCAGCAGTTTTCTTCTGTGTTTCAAAGCAGGGAGTTTCTCAGCTCAGGCAAAGACCAGAGTGTTACTTGTTTGTTTATATCTTTCTTTATTTTCCTTTACATATGTAAAATACATTTAAAAAAAAAAATACAGATTGCGAGAGGAGCAGGAGGGATAGACCAGCATTTCAACAGTTTGATTTCTGCCTGAGGCCTCCAGCACAAGCCTTGTCTACAGAATCAATGTCTTTTCTCTTTCTTTTATCGCGAAGCCCTTTTCGCACCTTAAAAGAGTTGTAAAGTGCTATATGTATGAACAAAGTGTCATTCGTTCAGGTTCCCTTCAATGAAATAACAATATTTATTAAAATATAACTGCCTCATCCAGGCCTGTGTTTGTTGAGAGTAATTTCTGTTTCCCTTCATCTGCCGTATGAAAAACAGCGATGCAGGACAGCCTCCGGGCTACATGCTGAATTTGACCAACATGATTCCAGCTGGAGCTCCAGACTCTCCTCCTCCTCCAACATACTCCAGTTAGGTTTTTCTAGTAACCGTAACGGCGATGCTGCTCTTGGTTATTTTCATCCTCACCTTGTACCCCCTTTACGGTCCAAAATGCAACACAGAACCAACGATAATGTAAAGATTTGTCTGAAATGTTCACTGATTTGTGCGTGCGTGTGGAGTGAGGAATTTGGAAAACAAATCTTCAGGCTTTGAAGCGAGCCGGACTTTCCTGGAGAGTTCTGTTGGTGGAGCAACACCAAGGTTCTGTCTCTCCTCGTGCTGTTTTTATTAAGAACACAAGAAGAAGGTAAAAATTTCAAAACACAGAAAAAAGTTCATTGTGGGTGTCGTATAATGACCCATTTGGTGCATTCTAACTTCAACCAGTCCTTATCAGCTAAGGACAGTGTGTCGTCAAACCCCCTCAGCCGTGCTGGGATGAGAAGCAGATGAACAAACACACAAATCTTTCTAAAAAGGTAAAAAGGTCAATCTGAGTTAACATTTAAGCATACACATTTAAACCAATGATAATACTAAAACAATTTCCTTTACATAATCCAACACACACACTTATCTTGCATGTCAGAACGAATGGGGGGAATGGCTGTAAAGAGTCCAGCCTGGTCTCATTAAAAAATAAAATAAAAAAAAAATAATGAAAAATTAAGCAAGGCATCGTTCTGAGCTGACGGTCCTAGTACTACCGAGAAGGTCTCTCTGCAGTTTTAGTCAGGCGCAGTAAGAGCGACCGTCTGAGAAAGCGGGCTGCGCGGAGGCCGGGCCGGACGTCCGGTCCTGGACGGCCTCCGGGCGAAGGTTGTCCCACGTGGCTGAGTCCCCGGCGTCAGAGCTCCACTCGAAAGACCGACCGTCTGAGATAGCTGGCTGCGCGGAGGCTGACATGTACCCCTGTTGTAGGAGCAGTGCATCCAGCCCCTCAACGTAGCTTATGGCGTTGAGGAGAATGTCCATATTGGTCGGCTTCTTGGGGGGGTCGAACGCAGTGCACCGCCTCAGCTTTTCTAAGGTGTCCCTGAACCGTGCTCTCTTACAACGTTCAGCCCATCGTCTTCCACCTTGGGGCTTTTGCTCCTCGTTGTCCTCGGTTTTCAGCCGCTGGGGCGGACGCGAGACGGATGAGAAAGCCGAGGAGGAGGGCAAAATCTCGACTGAGCCCCTGGCATCAGAGCTCCGAGCAAAAGAACGACCGTCTAAGAAAGCAGTCTGAGCCCGCGTCCCTCCTTCCTCGCGTGATGGCTGAGATGACAGAGAGGACTTGAACCCCTGCTGCAGCTGCTGCGCCTCCACGTAGCGTATGGCCTTGAGGAGGATGTCCATCTGGGTGGGCCTCTGGTGGGGGTCGAACGCAGTGCACCGCCTAAGCTTTTCTAAGGTGTCCTTGAACTGTGCTCTCTGCCGGCGTTAATAAGTAGACGTTTTATTTTCTTTTTGACTAGGCTACTGTCAACTCGACGTTTTTTATATCTGGGCTTTTAGGGGTGAGGGTCAATCGGTGACCAATCGGTGACCAGCTGCAGGGGGTGTGCACGCTTTTGGGTGTGTGCGAGCGGGCGTTATGACTGTAAGTCAGAGGGGGATGCTCCACCAACAGAACTCTCCAGGAAAGTCCAGCTGCTGTTAAGCACTGCGTGCCGCAGCCCGCCTCAGCCTGCCTCGTTCTCCGCGTTGGCCCCTCGAACTGTGGTGGTAGGATGCAGTGTCTAGCGGGAGCGTTTCGTGTCCGGGGAGAAAATACGCCTAATAGCTCTGACGCTTGGTTCCCTGACCATCGCTTCAAAGCCTGAAGATTTGTTTTCCAAATTCCTCACTCCACACGCACGCACAAATCAGTGAACATTTCAGACAAATCTTTACATTATCGTTGGTTCTGTGTTGCATTTTGGACCGTAAAGGGGGTACAAGGTGAGGATGAAAATAACCAAGAGCAGCATCGCCGTTACGGTTACTAGAAAAACCTAACTGGAGTATGTTGGAGGAGGAGGAGAGTCTGGAGCTCCAGCTGGAATCATGTTGGTCAAATTCAGCATGTAGCCCGGAGGCTGTCCTGCATCGCTGTTTTTCATACGGCAGATGAAGGGAAACAGAAATTACTCTCAACAAACACAGGCCTGGATGAGGCAGTTATATTTTAATAAATATTGTTATTTCATTGAAGGGAACCTGAACGAATGACACTTTGTTCATACATATAGCACTTTACAACTCTTTTAAGGTGCGAAAAGGGCTTCGCGATAAAAGAAAGAGAAAAGACATTGATTCTGTAGACAAGGCTTGTGCTGGAGGCCTCAGGCAGAAATCAAACTGTTGAAATGCTGGTCTATCCCTCCTGCTCCTCTCGCAATCTGTATTTTTTTTTTAAATGTATTTTACATATGTAAAGGAAAATAAAGAAAGATATAAACAAACAAGTAACACTCTGGTCTTTGCCTGAGCTGAGAAACTCCCTGCTTTGAAACACAGAAGAAAACTGCTGATCGGCAGAGTTCCCTGCCCCTCCTTCCTCAAAACTCCCTGCTCGCAGCTGCAGGCACCACGGTTCCTCCTCTGCGTCTGCCTTGCTGTGTCTCCCGCCCGCTCGTGAGTGAGGCTCCACGGGGCGGTCCGAGTCAGTCAGCCTCCAAGAGCCGAGGCCAAATCATTTCTGTCTTTCTCCCCCCTCTCTCCCCAGTCTTTGCCTCTTGCAGTCACACACATTCCTTCTCTCCTCCTCCTCCTCCTCCTTCTTCCATTTCTCTCTGTTTCTCTGTCGCGCGCGTTCTCTGAGCCCCTTCGGAAAGCTTTCTGTGTCTGCCCACTGCCCTCATCCCTGATCTGGCCCCACAAAAAGCTGAGCTGTGGACACGTATTTGGTGTGTGTAAAAATGCAAACAGAGCGCCGAGGCTGTGTGGCTCTGGGGCGGTCCGAGTCAGTCAGCCTCCAAGAGCCTAGGCAAAATCATCTCTGTCTCTCTCCCCCCTCTCTCCCCAGTCTGTGCCTCTTTCAGTCACACACATTCCTTCTCTCCTCCTCCTCCTTCTTCCATTTCTCTCTGTTTCTCTGTCGCGCGCGTTCTCTGAGCCCCTTCGGAAAGCTTTCTGTGTCTGCCCGCTGCCGTCATCCCTAATCTGGCCCCACAAAAAGCTGAGCTGTGGACACGTATTTGGTGTGTGTAAAAATGCAAACAGAGCGACGAGGCTGTGTGGCTCTGGGGCGGTCCGAGTCAGTCAGCCTCCAAGAGCCTAGGCAAAATCATCTCTGTCTCTCTCCCCCCTCTCTCCCCAGTCTGTGCCTCTTGCAGTCACACACATTCCTTCTCTCCTCCTCCTCCTCTCTCCTTTTCTCTCTGTTTCTCTGTCGCGCGCGTTCTCTGAGAACCTTCGGAAAGCTTTCTGTGTCTGCCCGCTGCCCTCATCCCTGATCTGGCCCCACAAAAAGCTGAGCTGTGGACACGTATTTGGTGTGTGTAAAAATGCAAACACGTCGTCTTCAGAGAGGAAAATTCCACTCTGGCCTGCCTGCCGCTGCTTCCTCAGGGGCCCTCTGTGGGGGCAGGCTCTCAGAGCTCTGCGAATGAGCCGAAGCCAAGCGGCTTTGGACGTGACTTGCAGACACTCAGGCGTGTAAAACCAGCAATGCTCCAACGAGCATCCTTTTTATTTTCTCTTTGTGATTAGTGACATTGAATATCCTGCTCCAACTCTTTCTCCATTTCGCTGAGCTATCCCTGGGTTGTAATGAAAAAAAAATAAATAAAAAGTCATCGCGCACCAAAGAAATTTCTGTGCTGCTTTGGATTTTCTGTCACTTTTTTTTATTTTTGATTTCTGTTATACAGCTAGAGAAAAACCTTTCCCAAGGAGCTCTGCGAAGACATAGGCCACGGCTCTGTCTTGTggcctctgtgacTCTTCTGAGAGGAAGAGCTTGGCTTTGGCTCATTCGCAGAGCTCAGAGGCTGTGCGGCTCAGGTTTCGAAAGGCTGCGGCCTGCCCCTGGGCTGACCCCTGTCTTCGCAGAGCTCAGAGGCTGTGCGTCTCTGATGGCGAAAGGCTGCCGCCTCCAGCCTGCCTCCTGCCTCTGAGCCGTGCTGTGACTCGTCTGAGAGTAAGGCTGCATTCTTCCCCCCTGAGCCGTGGCCCCTGTCTTCGCAGAGCTCAGAGGCTGTGCGGCTGGCTCTGGTTCGACAGGCTGCATTCTTCCCCCACCAAGAAAGGCTGCGGCCTGCCCCTGGGCTGACCCCTGTCTTCGCAGAGCTCAGAGGCTGTGTGACTCGTCTGAGAGTAAGGCTGCATTCTTCCCCTCTGAGCCGTGGCCCCTGTCTTCGCAGAGCTCAGAGGCTGTGCGGCTGGCTCTGGTTCGACAGGCTGCATTCTTCCCCCACCAAGAAAGGCTGCGGCCTGCCCCTGGGCTGACCCCTGTCTTCGCAGAGCTCAGAGGCTGTGTGACTCGTCTGAGAGTAAGGCTGCATTCTTCCCCCTCTGAGCCGTGGCCCCTGTCTTCGCAGAGCTCAGAGGCTGTGCGGCTGGCTCTGCTTCGACAGGCTGCATTCTTCCCCCACCAAGAAAGGCTGCGGCCTGCCCCTGGGCTGACCCCTGTCTTCGCAGAGCTCAGAGGCTGTGTGACTCGTCAGAGAGTAAGGCTGCATTCTTCCCCCCTGAGCCGTGGCCCCTGTCTTCGCAGAGCTCAGAGGCTGTGCGGCTGGCTCTGCTTCGACAGGCTGCTTTCTTCCCCCACCAAGAAAGGCTGCGGCCTGCCCCTGGGCTGACTCCTGTCTTCGCAGAGCTCAGAGGCTGTGCGGCTGTGGTTCGACAGGCTGCATTCTTCCCCCACCAAGAAAGGCTGCGGCCTGCCCCTGGGCTGACTCCTGTCTTCGCAGAGCTCAGAGGCTGTGTGACTCGTCTGAGAGTAAGGCTGCATTCTTCCCCCTCTGAGCCGTGGCCCCTGTCTTCGCAGAGCTCAGAGGCTGTGCGGCTGGCTCAACTTCGACAGGCTACATTCTTCCCCCACCAAGAAAGGCTGCGGCCTGCCCCTGGGCTGACTCCTGTCTTCGCAGAGCTCAGAGGCTGTGTGACTTATCTGAGAGTAAGGCTGCATTCTTCCCCCTCTGAGCAGTGGCCCCTGTCTTCGCAGAGCTCAGAGGCTGTGCGGCTGGCTCTGCTTCGACAGGCTGCATTCTTCCCCCACCAAGAAAGGCTGCGGCCTGCCCCTGGGCTGACCCCTGTCTTCGCAGAGCTCAGAGGCTGTGTGACTCGTCTGAGAGTAAGGCTGCATTCTTCCCCTCTGAGCCGTGGCCCCTGTCTTCGCAGAGCTCAGAGGCTGTGCGGCTGGCTCTGGTTCGACAGGCTGCATTCTTCCCCCACCAAGAAAGGCTGCGGCCTGCCCCTGGGCTGACTCCTGTCTTCGCAGAGCTCAGAGGCTGTGTGACTCGTCTGAGAGTAAGGCTGCATTCTTCCCCCTCTGAGCCGTGGCCCCTGTCTTCGCAGAGCTCAGAGGCTGTGCGGCTGGCTCTGCTTCGACAGGCTGCATTCTTCCCCCACCAAGAAAGGCTGCGGCCTGCCCCTGGGCTGACCCCTGTCTTCGCAGAGCTCAGAGGCTGTGTGACTCGTCAGAGAGTAAGGCTGCATTCTTCCCCCCTGAGCCGTGGCCCCTGTCTTCGCAGAGCTCAGAGGCTGTGCGGCTGGCTCTGCTTCGACAGGCTGCTTTCTTCCCCCACCAAGAAAGGCTGCGGCCTGCCCCTGGGCTGACTCCTGTCTTCGCAGAGCTCAGAGGCTGTGCGGCTGTGGTTCGACAGGCTGCATTCTTCCCCCACCAAGAAAGGCTGCGGCCTGCCCCTGGGCTGACTCCTGTCTTCGCAGAGCTCAGAGGCTGTGTGACTCGTCTGAGAGTAAGGCTGCATTCTTCCCCCTCTGAGCCGTGGCCCCTGTCTTCGCAGAGCTCAGAGGCTGTGCGGCTGGCTCTGCTTCGACAGGCTGCATTCTTCCCCCACCAAGAAAGGCTGCGGCCTGCCCCTGGGCTGACCCCTGTCTTCGCAGAGCTCAGAGGCTGTGTGACTCGTCAGAGAGTAAGGCTGCATTCTTCCCCCCTGAGCCGTGGCCCCTGTCTTCGCAGAGCTCAGAGGCTGTGCGGCTGGCTCTGCTTCGACAGGCTGCTTTCTTCCCCCACCAAGAAAGGCTGCGGCCTGCCCCTGGGCTGACTCCTGTCTTCGCAGAGCTCAGAGGCTGTGTGACTCGTCTGAGAGTAAGGCTGCATTCTTCCCCCTCTGAGCCGTGGCCCCTGTCTTCGCAGAGCTCAGAGGCTGTGCGGCTGGCTCAACTTCGACAGGCTGCATTCTTCCCCCACCAAGAAAGGCTGCCGTCTGCCCCTGGGCTGACTCCTGTCTTCGCAGAGCTCAGAGGCTGTGTGACTCGTCTGAGAGTAAGGCTGCATTCTTCCCCCTCTGAGCAGTGGCCCCTGTCTTCGCAGAGCTCAGAGGCTGTGCGGCTGGCTCTGCTTCGACAGGCTGCATTCTTCCCCCACCAAGAAAGGCTGCGGCCTGCCCCTGGGCTGACCCCTGTCTTCGCAGAGCTCAGAGGCTGTGTGACTCGTCTGAGAGTAAGGCTGCATTCTTCCCCCCTGAGCCGTGGCCCCTGTCTTCGCAGAGCTCAGAGGCTGTGCGGCTTTGAAAACACAGAAGAAAACTGCTGATCGGCCGAGTTCCCTGCCCCCTCCTTCCTCAAAACTCCCTGCTCGCAGCTGCAGGCACCACAGTTCCTCCTCTGGGTCTGCCTTGCTGTTTCTCCCGCCCGCTCGTGAGTGAGGCTCCACTGGGCGGTCCGAGTCAGTCATTCTCCAAGAGCCGAGGCCAAATCATCTCTGTCTCCAACCCCCTCTCCCCAGTCTCTGCCTCACATTCCTTCTCTCCTCCTCCTCCTCCTCCACCTCCTCCTTCTTCCCTTTCTCTCTGTTTCTCTGTCGCGAGCGTTCTCTGAGCCCCTTCGGAAAGCTTTCTGTGTCTGCCCACTGCCCTCATCTCTGATCTGGCCCCACAAAAAGCTGAGCTGTGGACACGTATTTGGTGTGTGTAAAAATGCAAACACGTCGTCTTCAGGGAGGGAGCTCTGCGAATGAGCCGAAGCCAAGCGGCTTTGGACGTGACTTGCAGACACTCAGGCGTGTAAAACCAGCAATGCTCCAACGAGCATCCTTTTTATTTTCTCTTTGTGATTAGTGACATTGAAAATCCTGCTCGGCATAGCTGCGAGACGCTGCTTTTCTTGCAGGGCCCTGCCCGCTCCCTGAGCTGAGAACCTCCCTGCTTTGAAACACAGAAGAAAGCTGCTGATCGGCCGAGTTCCCTTGCTTCCTCAAAAAAAAAAAAACTCTGGTCTTTCCTCGCAGCTGCAGGCAGCACGGTCCCTCCTCTGCGTCTGGCCTGCTGTTTCTCTGGCTGTTCTCTTGGCTTGACAGCGGAGGGGATTTCTCTAACGTGCCTCGGTCGGCCTCACAGAGCGGAGGTCTCCGCATGCCTCCCTCCCCCCTCTATCTCTCTCGCGCGTGTTCTCTGAGCTCGTTCTACAGCTTTCTGTGTCTGTGTCCCTGTGTCTGGGGAGGGGATTTTTCTAAAGCACACGCCAACCTAAGCAAGTGCGAGGGGTAAGGAAATGAAGAGAGAGAAAAAAAAAAGAATGTCTGGTTGGTCACTCACAGTAAAACAGTGGATGGATAAAAAAAAAAAAACACAGGGGTCAAATGCACCCTAAAGTACAGCGCGAGGGAATTGCCAAATGCAGGCCACCAAGTAATGTCTCGTGGGGTCATTTATACTCTGTGTAAATGAAAGTTTGTGAAAGTGAAAGTTTTTTTTTTTTAAAAAGTACGGGGTAAAATGCACCCTAAAGTACAGCGCGAGAGGTATGAAAATAAATAAATAAATTGATGCCCCCCTTCTCCCCCCCTCCACCCCCTGGTGGTCGTGGGGTGTAAGGACAATGAAGAAAACAAATACGGGGTCAAATGCACCCAAAAGACAGCGCGAGGGGTATGAAAATAAATAAATAGATAGATGCCCCCCCTCATCCCCTCCACCCCCTGGTGGTCGTGGGGTGTAAGTACAATGAAGAGAGGATGGGGTCCTTTACGTTCCGTAAAACAGCGGAGTGAATGTTTTTTTTTTTTTTTTTTAAATATGGGGTCAAATGCAACCAAAAGACAGCGCGAGGGGTATAAAAATAAATAAATAGATTGATGCCCCCCCTCATCCCCTCCTCTCCCTCCACCCCCTGGTGGTCGTGGGGTGTAAGGACAATGAAGAAATGAAAAAAATATGGGGTCAAATGCACCCTAAAGTACAGCGCGAGAGGTATGAAAATAAATAAATAAATTGATGCCCCCCTTCTCCCCCCCTCCACCCCCTGGTGGTCGTGGGGTGTAAGGACAATGAAGAAAACAAATACGGGGTCAAATGCACCCAAAAGACAGCGCGAGGGGTATGAAAATAAATAAATAGATAGATGCCCCCCCTCATCCCCTCCACCCCCTGGTGGTCGTGGGGTGTAAGTACAATGAAGAGAGGATGGGGTCCTTTACGTTCCGTAAAACAGCGGAGTGAATGTTTTTTTTTTTTTTTTTTAAAATATGGGGTCAAATGCAACCAAAAGACAGCGCGAGGGGTATAAAAATAAATAAATAGATTGATGCCCCCCCTCATCCCCTCCTCTCCCTCCACCCCCTGGTGGTCGTGGGGTGTAAGGACAATGAAGAAATGAAAAAAATATGGGGTCAAATGCACGCCAAAGCACAGCGCGAGAGGTATGAAAATAAATAAATAAATTGATGCCCCCCTTCTCCCCCCCTCCACCCCCTGGTGGTCGTGGGGTGTAAGGACAATGAAGAAAAAAAAATACGGGGTCAAATGCACCCAAAAGACAGCGCGAGGGGTATGAAAATAAATAAATAGATAGATGCCCCCCCTCATCCCCTCCACCCCCTGGTGGTCGTGGGGTGTAAGTACAATGAAGAGAGGATGGGGTCCTTTACGTTCCGTAAAACAGCGGAGTGAATGTTTTTTTTTTTTTTTTTTAAAATATGGGGTCAAATGCAACCAAAAGACAGCGCGAGGGGTATAAAAATAAATAAATAGATTGATGCCCCCCCTCATCCCCTCCTCTCCCTCCACCCCCTGGTGGTCGTGGGGTGTAAGGACAATGAAGAAATGAAAAAAATATGGGGTCAAATGCACGCCAAAGCACAGCGCGAGAGGTATGAAAATAAATAAATAAATTGATGCCCCCCTTCTCCCCCCCTCCACCCCCTGGTGGTCGTGGGGTGTAAGGACAATGAAGAAAAAAAAATACGGGGTCAAATGCACCCAAAAGACAGCGCGAGGGGTATGAAAATAAATAAATAGATTGATGCCCCCCCTCATCCCCTCCACCCCCTGGTGGTCGTGGGGTGTAAGTACAATGAAGAGAGGATGGGGTCCTTTACGTTCCGTAAACCAGCGGAGTGAATGTTTTTTTTTTAAAAATACGGGGTCAAATGCACCCAAAAGACAGCGCGAGGGGTATGAAAATAAATAAATAGTTTGATGCCCCCCCTCATCGCCTCCTCCCCCTCCACCCCCTGGTGGTCGTGGGGTGTAAGGACAATGAAGAGAGGATGATAAAAAATATGGGGTCAAATGCACGCCAAAGCACAGCGCGAGACGTATGAAAATAAATAAATAAATTGATGCCCCCCTCCTCCCCCTCCACCCCCTGGTGGTCGTGGGGTGTAAGGACAATGAAGAGAGGATGATAAAAAAAGTATTGTCTCGTGGGGTCGTTTACGATCCGTAAAACAGCGGACTGAATGTTTTTTATGCCGGCCACAGAGAAATTTCTCGTGGGGTCGTTTACGATCAGTAAAACAGCGGACTGAATGTTTTTTATGCCGGCCACTGAGAAATTTCTCGTGGGGTCACACGAGCTGCGTAAAACAGCGGATTTTTTGGGGGGTCATGCAGACCCCAAAGCACATGCCCACCTGAGCGAGTGGGAGGGTTATATAAATACGGAGGTCAAATGCACCCCAAACTACAGCGCGAGGGAATTGCCAAATGCCATCCACCAAAAAAAAAAAAAAACGCCTCGTGGGGTCACACGTGCTCCGATAAACAGCGGTTGGAATTTTTATTTTTTTTTGAAAAAAAATACGGGGGTCAAATGCACCCCAAACTACAGCGCGAGGGAATTGCCAAATGCCATAAACAAAAAAAAAAATTATACCCCCCCCCCCTTCCCCCTGGTGGTCGTGCGGTGTAAGGAAAATGAAGATAGGAAAAAAAAAGCATAGTCTCGTGGGGTCATTTGCACTCTGTAAAACAGCGGAGTGAACGCTTTTGTTTTTGGAGAAAAAAATAATAAAGTATTGTCTCTTGGGGTCATTTGAGCTCCGTAAAACAGCGGAGTGAACGCTTTTGTTTTTGGAGAAAAAAAAAAATAAAGTATTGTCTCTTGGGGTCATTTTAGCTCCGTAAAACAGCGGAGTGAACGCTTTTGTTTTTGGAGGAAAATAAAAATAAAGTATTGTCTCTTGGGGTCATTTTAGCCCCGTAAAACAGCGGAGTGAACGCTTTTGTTTGGAGAAAAAAAAATAAAGTATTGTCTCTTGGGGTCATTTGAGCTCCATAAAACAGCGGAGTGAACGCTTTTTTTTTAAATAATACAGGGGTCGAATGCACGCGAAAGCACAGCGCGAGGGGTATGTAAATAAATAAATGAATTGATGCCCCCCCTTCCCCTCCCCCTGGTGGTCGTGCGCTGTAAGGAAATGAATAGTGGGTGAAAAAAAAAAGCATTGTCTCGTGGGGTCATTTGCACTCCGTAAAACAGCGGAGTGAACGCTTTTTTTGGAGAAAAAAAAGTATTGTCTCTTGGGGTCATTTGAGCTCCGTAAAACAGCGGAGTGAATGTTTTTTTAATAATACGGGGTCGAATGCAAGCGAAAGCACAGCGCGAGGGGTATGAAAATAAATTAAAAAAAAAATTGATTACCCCCCTCCTTCCCTCTCCACCTTCTGGTGGTCTTGGGGTGTAAGGAAAATGAAGAGAGGATGGAGAGAAAAAATTAAAAATAAAGTATTGTCTCGTGGGGTCACTTCTGCCCTGTAAAACAGCGGAGGGAATGGGTTTCATGCTGGCCACCGAGAAATGCCTCGTGGGGTCACTTATGCCCTGTAAAACAGCGGAGAGGATGGAGAGAAAAAAAAAAATAAAGTATTGTCTCGTGGGGTCACTTATGCCCTGTAAAACAGCGGAGGGAATGGGTTTCGTGCTGGCCACCGAGAAATGCCTCGTGGGGTCACTTATGCCCTGTAAAACAGCGGAGGGAGTTATATTTTTTTGGAGGGGGGTCATGCAGACCCCAAAGCACATGCCAACCTAAGGGAGCGGAAGGGTTATATTGACAAACCAATACCTTTTTACATGCTTATCACAGGTAAGATTGATAACCCTTGTGCTGTCTTAGGGGGAAAGAAAAGCATGGATTAAAAAAAAGGTAAGGAGGGGGGGTCATTTTAAAAACGCATACCCCCCTTTGGTATTGACCCCAGACAGGTACACCCGGTACACCCTCCCGCAATCGAAGAGGGTCGAGTTCCTGAATTTATTTTCACTGTGGATTTACTCAGTCAAATTCAGTGGGGAAATCCAGCTTCTTTCAGTCAAAGCAGCTGGTTAAAGTCAAATTGTTTTTATCAATAAAGCACTTTGACACAGTAATCCGCGCCTTTATTTCTATTCGACTGGATCAGTGTAACTCTCTTTCCATCTCTCACTCGTCCTTATCCTGTCTCAAACTGGCAAAGATCGCTGCTGTATGTTTGTTAACTGGCATGTGGAACAGAGAGCATATTACTCAAGTTCTGACTTCTCTACACTGGCTGACTGTTCATTTTAAAATTCTTTTATTTGTTTCTAAATCTTTAAACAGTCTGGCTCTGCCCTGTCTCTCTGAGCTGCTACAGCTGCATTCCTCTTAGATCAGCTGACCAGCTGCTGCTGGATGTGCCAAGGACACAGGGGAAACTCAGAGTGTATGGGGCATTTTCCTTTGCTGGCCTCAGCTTGTGGGATGCACTGCTCATGCAGGTTAGGCAGGCCAATTCTTCGAATGATTTTAAATCCAAGTTGAAAACTCAGTTTTTCTCACTGGCTTTTAACTGAGTTTGAGTTGGTGATTGTACTGATTTTTATTACTTTTGTATTATGTTGTTCATTTTGGATCGTTGTCTTGTTTTATCTTTCATCATTAAGCACTTTGGTCAGCCTCTGCTGTCACAAAAGCGCTTTATAAATAAAGTTTACTTGACTCATGCCTTGCTGGAGTGAAAACATAGTTGAAAGAAAGAAACAAAAACAACAAACAAAACACATCAACCCCGTCATTGTTTTTATTGAGTTTCACAGGCAAGTTTACTGTAGCACAAGCAACAGTAAAAAAAAAGCAAAAGCATTTTTAAAACTAAAAAAAAAACTATATTTCACACACTCAAAGCGTCTGCCAGCACAGAGTCCTTTCACTGCTAGCGCATTTCACAGGAACAGGCTGGACTGTGAATAGTAGTCGCCATCCCCGTATGTTTTGGCAGCATTAAGACCGTCTCGATGAGCGTTGTGCGACATGAAGGCGTCTGTATTTCTCCCGTCGCCTTGCCTCTCTTTGAGCACTGTGGAGGTGAGCACCATGGTGATCACGTACATGGCGTATATGAGAATGTTGAACACTGCTATGGCGCACTCCACGTTGTGCATCCTGTGTTCGTCACGAATCAGCGGCCTGTACAAGAGCTCCATGCAACCAGAGACGACTGCCATGAACAGCTCCAGATTCATCATGATCAGACAGGCCAGCACCGTCCGGGTGCTTTTGTTGAGCCTTCTGGTTCCTTCCTCGGCGTCGTCCATCTTGCGCTTGCTCTTGGCCGCGAAAAAGCTCAGCACCACGCTCACGACCATCGCCAGACAGCCCATGGTTATCACAGCTATGCCGCCGTGTATGTAAGCGTGATCGTAGCTACTCCTCTCCTGAGCCGTAGAGGAGCCGAAGGAGACGTCCCGAGCGCTCCCCCTCACGGCGTGACTGCTATCTATCAGGTAGAGGATGTTGTTGGGCAAGGCGAGGAACCCGACAATGAGAGAGGTGATGACCGCGATGGCGGCCCCCAACTTTCCCCTGAACCTGGCAACGCTCAGTACGGGGTTGGACGTCCTCCCCATCAACATCTCTTTTCCGGACGAAATCAAAGAATCGAAGCCTCCGACGAGGCCGGACCTGGTCCGCTGCATCCCGCCCAGCAGAGGTGGGCAGACGGGGTCGCGTCCTGTGCACGAGAGGGCGGAGCCAGCATAGGTTACCTACCCCCCTTTAACGGTTACTGCCGCACAGCGTCTTGGTCCACCCCGAGACATTTAATACGATGAAGCTCGGGAGGCCCGTGATCGAGTTCAGAGGGTCGAGAAGAGACCTCCAGGCGAAGGCCGTGACGCAGGACCGGTGGTACAGGGTCCGCGGCATCACGAGGACCTTGAATTCGATCGCGCGCCGCAGGAGAGGCGTCCGATCTCACAACATGATATGTGTGGACCTATACGCTAGGTTCCTTAGCCACCTCGTCCGTGACCGACGAAACCCGCTCGGCTGGTTGTCTCATCACTTGGCCATCCTGAACGCGCCTGAGGACCCAGCCCGTAAGTTTGAGGGCGAGTTGAGACGCCTGCTGGCATACGGCTCTCTCAACTTTGAGTCGTGCAGGCGCGCCTGGGACAGGAGCCGCATGTCCAGGGGCATAGGAAACGCAGTAGACGCTCAGTGCAAGGACGTGTTCAACGGAAAGAAGGCTGCTTCAGAGACCGGGCCCGTGTCTCGCCTCCTGCTCGCCCAGCTCGAGGCCCTGCGCCTCAAGCCGATCTGCGCGGGCCTCAAAGTGGCCGGCGTGCCCACGCCCGACCGAGGCGGCAGCACGTACCACAACGGCTGCACCCGGGGCTGCGGGCCACTGCCTGGACGGAACACCTTCTACACGGAAGTGGACCTGCTGGCTCACGATGCAACGACCGACACTGTGGCCCTCCTAGAGCTCAAGACCCGAAACAGCGACGTTTTGGATGCCCCTACCCTGTGGCGGTACAACGCCCAGCTGTGGCTGACCTGGACGATGTTCTCGCTCACGTACCCGAGCGTGGCGGAGCGCTCAAACGCTTACCTGGTGATCGTGAGGCCAGGCACGAACACGGTCACCATAAGGAGCTGTCTGAGGCCCTCCGTGACCAAGACGCTGCGCACCAAGTTCCCCTGGATAAACTGCCTTTGTCCGCAGGTGCTCAACTGCCTCACGCCGACCTGTGTCAACGTGAGAGTGCAGGCCTATCCAAAGCCAGGCTCTGGCGGCAGGGCGAGCATCGACCCAAAGGACCTCTGTTACAGGAACGTCATGTTCAACCGAGAAAAGGCCAGAGTGCGTCAGAGACGTTACCCCGATCAGGGATCGCAAGGCCGTCCACCGCACCCAACGCCCTCCTCCGAGACGAGCGGGGCCCCCCAGGGGTCCTGGGTCCGCATCACGTGGGAGCCGAACACGGCTCCCACGCAGGCATGACACTCGATAAAAAGCCCCGCATGTTCGAGCGCTGGATGGAAACTGACGGACAACTAGAACTGACATGGGTCTGAGGCACCAAGCGCTCCACGGCATGCTGGCCAACCCAGACGTGTCCCCTTTCAAAGTAATCGAGAAACCCAGCGAACAGCAGGACTGGATCCTGATAGACCATCTCATTGTCACACACACAGTCAGAGAAAGCGATTACAGGGAGAGCGAACCGGAGATGTCGGTCGCGAGGATGGCGAGCTATTTCGCATCCTGGTACGTCAGAGAGAGGGCCCACGGCCGATGCGTCGTGCTCGTAAAAGACGGTCCGGGGGCGCAGAAGCCTAGCGTGAGGGAAGAAAGGGCCAACAGGACGGTCCCTGGTCACTTGAAGTTCTGTAAGGCTCACCTGGCCGAGATAGAGTACGGCACGATGAAACTGTTGGCCGACGTGGGCATGAGAGACAGCTTTTTCTTAGTCACAGGGGCGGTAGGCGAGTCGCGCTGGGCCCAGACCGCCGGCGAGCGCGCCAGCAACCTGGTCTCGTTCCACAACGAGCGCGGGGGAGAGGGGGCCAGTCCACTCACGGAGCCAGACCACTTCAAAATCGAGACCCTCCATTTTCCCGTCGTGGATCTGAGCTACTGCGACGGCAAGACCTACAGGCCTGAGGGGACGCCTGGAGTTTTCTTGACAGCTTTCGGGAGCCCGGAAGACGAGCGGCTCCAGGGCTTGCTAAAGGCTTGCGTCGAGTGTCGAGAAACGGAGGCCGACACGCTGATGGTGGAGTTGGCCAACGCCCTAACGGGCTCAGTGACAGTGTGCACAGGGGACACAGATCTGATAGCCGTGCTCGCTGCGAGCGGACGGCCCGGCCTGACACTGAGGTTGGACAACAAAAGCTACACTGAGGACAGAGCCATGCACGAATCGCCCTTCGGCGAGCTCCTTGTCGAGCCAGCGGTCCGACGGACCGCCAACAGAGCGCCGGGTGCCACAGACGACTGGCTGAGCGCACTGTGCGACCTGGGCTCCGCAGAGCACCACCTGTTGCCCAACGGCGCGGCGGAAAGACACGCCGATCTGGGTCGCCTTCTGGAGAGCCACGGGGGCGAGGCGTTCAAACTCTCAGTGTACGAGTTCTTGTACCGGGGCGGTGTTCGAGGCTCGGTTTACGTCGCTTTCCTGAGCGCGTTCTTCGAGTCTGACGCGAGGAGCAAACTGAGTGAACTGGCACTGGAGAGCCAGAAAACGTACCCCCCCGGCACACGCAGCGCAAACACGTTACGCTTCGCCTTCACGGTCCTGTGCGGCGCGGATGACCCGAAAGTCTTAGGCGCGGGGAACGCGCCCTCGTCGCAACTTTTCGGTAACGCAGCACGCTCGGTCGAGCGGGGATCTAAGCGCCCCCGCGAGCCAGAGGTCGACCGGGAGGGCGAAGCAGAACCAGAGATCGGATCCGACCCCCAGAAGACCAAGGTAAAGATCACGGCTGGGCTCAAGCGCACGGCCAAAGCCTACGCGGACGGAGCAATCCCGGAGTCCACTCACGCCCGTTACCTCAGACTGGCTCGCTCCGGAAGGCACCTGTTCCTGAGAGCCAAAGCCAGAGCGCAGGAGGACCAGAGCGTCCGATCCAAACACTTGCTGTTCATGGCCCTCTGCGGAACAGACTACAGCTTCACTCCAGTGGGGCTGGGAATCAAAAGGTTGCTGAGTGGCGCGATACGCAACCGAGAGAAGTTCAGCTCTTGGTGCGCCAAGCTCGTGACCGCACTGTGGTCCCAGGACGGAGAGGATGGCGGAGGGAGCGAAAGGTCCCTTGAGTTTCGCGCCATGGGCGAACAGTTGGCCAGCCTCACAGGAGTCCCCAAGTCTACGAGCTCAAAGCATTGGACTGGAAAAAAGTTTGAAATCATGTGCAGGACGCTCAAATACGTGTGCGACCTGTGGACCCTGAAGGGTCCCCGGATCGGTCCCCATTATGGGTTTCGTGTGCACGACGGAGTCGTGCGTTTCATAGAAGAGGAAGACCCAGAGTCTGTGTCTTGAGAGTTGATACAGGGGCGAGATGTATTTCATTTCATTTTCTGTGTAAAAAATGAAGAAGAAAAAAAAAAAAACGAGCGAACAAACACAATAAGAGGATGACCCAGTGTCTGTGTCTTGAAAGTTGATACAGGGGCGAGATGTATTTCATTTCAATTCCAATTTCTGTGTAAAAAATGAAGAAGAAAAAAAAAAATAAGCGAACAAACACGATGGAAACAATAAAAGTAAATTCAAACACACCAGTGCAGTTTTCAGAGTTTTATTTCATTCGGACACGTCTGTATTTACACCACACAATGTCGATTTCAACTCTCGAAGCCATCTCTAAATTACCACTGGAGTTCGTCGTGTGTCAACCGAAAGGATGATTGGCGTACTCGAGCTTGCTCATCCATGTACATTAAGGTCATAGGCGGCGCTAAGGATGAACAAAGGCCGCAAAAGAACACTAAGAAGCAGGTCGAGGCCCCTGGCCCACAAGCGGGGAACAAGAGCGGTCGAGCCAGAGGATCCTCGGCCCGACTCGCAAGGGCAGCGCGGGGGGCCGAAGCCGGGCCGCTACGAACCCTACGACTGGGATTCGGACTCAGACGGGGGACACAGAGACGGAGGGGGTCACGGTCGAGTCGGCCGCAAAACTCGCGCGGGCCGGCGATCCCATCCGCCGGGGGACAAAGCCCGTGAGCCTGATGCGGCAGCGGTGGAGCCCGTGGGTCCTCGGCACGACTCGGAAGGGCAGCGCGGGGCCCCGAAGCCGGGCCGCTATGAACCCTACGACTGGGATTCGGACTCAGACGGGGGATACGGAGGGGGCCACGGTCCGCCGCGGGACGAAGCCCTCGAGCCTGATGCGGCAGCGGTCGAGCCCGAGGGTCCTCGGCACGACTCGGAAGGGCAGGGCGGGGGAGACGGAGACAGAGGGGGCCACGGTCAGGTCGGCCGTGAAACTCTCGAGGACAGGCGATCCGATCCGCCGCGGGACGAAGCCCTCGAGCCTGATGCGGCAGCGGTCGAGCCCGAGGGTCCTCGGCACGACTCGGAAGGGCAGGGCGGGGGAGACGGAGACAGAGGGGGCCACGGTCAGGTCGGCCGTGAAACTCTCGAGGACAGGCGATCCGATCCGCCGCGGGACGAGGCCCACGAGCCTGACGATGGAGCGGTCGAGCCCGGGGGTCCTCAGCATGAATTGGAAGGGCAGGGCAGAGGCGACGAACCCTCCGATTGGGATTTGTACGAGTGTGAAACGGACGTGGACGAGCTCGATGGTTCTCAAAGTGAAACGGAAGAACAGCACCGGGGCCCCAGGTCATCGGGCGAGGAAGACGTCGAGGAAGCCGTTGAGGAAGACGCCGAGGAAGACATAGAGGAAGAACCAGCCGCAGAGAGCGCGAGCGTGTACCCGGATACATTTTCCTCCAAGAACGGTGAAATAAAGTGGTCAGCGAACGAGCGTGATCGGTCGAGCGTCCGGGCGTCCCCTCCTCACCAGGCCTCAGGGCCTACCACTGAGGCGAGGGAGGGGGCTCAAGACATCCTGTCTTCTTTTCTTTTGTTTTTCACTCCGAATGTAGAAAGACTGATTTTGATAGCTACCAACCGCCATAGCGCCGATAAGGCCCACGCCTTAAAGACTCCGAAACCCATGGACGAGATTGAACTGAGAGCCTACGTGGGACTGCTGATCTTGGCCGGGGTGTACAGGTCTCGAGGCGAAGCGTTGGTGAGCCTGTGGGAGCCCGAGTGCGGACGACCGATCTTCGGGGCAACCATGTCCCTTAGAAGCTTTTACCAGCGCTCTGCGACGCTCAGGTTCGACGATCGAAGCACGAGAGCCTCTAGGAGCGCTTCGGACAGATTGGCCGCAGTCAGAGAGGTGTGGGAAGAGTGGTGCGATCGGCTGCCCAGGCTTTACGACATCGGACCCGAGGTGACTGTGGACGAACGAATGGTTCCTTTCAAAGGTGCGGTTTCAGCCTCCCTTTTTACTGTTCTCAGGGTATCCTTGACGTATTCGCGTCTGTCTTAACTCTTCCTTTTGTTTTTCTTTCTCTACGCAGGACGTTGTTCTTTCAGACAGTACATTCCCAGCAAGCCTACCAAGTACGGCCTCAAACTATGGGTCGCTTGCGACGCAAGGACGAGCTACGCTTGGAGGGTCCAACCGTACATGGGCAAGCTGGCTTCGGGTGCTCGAGAGACAAACCTTGCGTCCCGAGTGGTTTCGGATCTCACCCGGGGACTGGAGCACCGTAACGTCACGTGCGACAATTTCTTCACTTCGTACGCGCTCGCCACCGAGCTCCTGAAACGGAACATCACCCTGCTCGGTACGATCAAAAGCAACAAACCCGAACTGCCTCCGGAGCTCGCGTCGGCCCGCGGACGAGAAGCACTCTCCTCCAGGTTCGCCTTTACGGACTGCGCCGCGGCCCTTTCCTACGTGCCCAAAAAGAACAAAAACGTCCTGCTCCTTAGCACGAAGCATTCGAGGGTCGAAATATGCCACGAACGCAGGGACAAAAAACCAGAGATGATCTTGGATTACAATAAAACCAAGGGCGGCGTGGACAACCTGGACAAACTGCTGGCCACGTACAGCTGCAGGAGAATGACCAAGCGCTGGCCCTTGGCCATGTTCCACAACATGATCGACATGTCGGCGTACAACGCGTACGTGATATGGAGGGAAATGCACCCGGACTGGATGCCGTGGAACCGCAACCGAAGGAGAATCTTCCTCGAGCAGCTGGGCAAAGATCTCGTCAGACCGCTCGTACTTCGCAGGAAGCGTGTTCCTCGCGCAAGGCCGGCCTACGACCTAATGGTCAGCATGCAAGAAGCCGGCGGGACGAGCGCGCGCAGCGAGGGCAAAAGAAAACGATGTCAGATATGCCCGCGCTCCAAGGACACAAAGACGCTGATCTCCTGCAAGAGCTGCGGAAAGAGCATCTGCAGAGGCTGCACTGTCCCCTTTTGCCCCCTTTGCTCCGAGCGCCAGGGAAGGGACGCCGACACAGACGCGTCCCAGTGAAAGGGATCGAGCTGTCTGGTAGCGCGACCTGATGCCTCGTTTCCCACTCGAGTAACTGAAAATCTGTTCTGTTTTGATATCAGCGAGTCTGTCCTCTGTGCCGCCCTGTATGTCCTCTGAAAATAAAACTGAGAACTGCTGTCGTACAAAGGTGTCTGTGTGCGCGTGTGTCTGTGTGAACATTCGAGAAGCAAAACTGTTGAAACGGTTTGAGGGGTCTACGCGAAGGTACGGATATTTCGATCCAACGCGTTCGATTCACAAAGAAAGGCCTACAAACAGGGCTGGTTTGAGCTTGCAAAGCCTCTCAGCGCCCACAGGCCAACTCTGTCCTCGTTCGAGTGGATAAACAGAGTCAGCAGGGATTCTAAGCTTTACGGGGAGAGAATTGGCCTGCAAGCTCTGAGGCTTGGCGTTCTGGAGGTATCTTCACATTCAGAATGCTTGAGTCCGGAAAGATTTTTTTTTTTTTCTTCCCACTCGAGCTGTCAGAATTACATTTGGAGCCAGTTTGGGGAGGGAACCGCAACAGCCGAGAGCTCAGCGGAAGGGGAAAAAAATGAGTTGGCCTTGTAGCACCAAATCTCTTATGAATCCTATGAGCTCTCCACCTAAACCTACTGTGAATGTTGTGTGAGATTTTCACTGGGTGTAAAATAAAATAAAAACAGAACAAATAATCGAAAAGAACCCAAACATTATAGTTTGTTTTTTTTGTGTGATTCGGGGATGTCTTCTGATGCAAAAGGCTCGTAGCGCTGGCCAGCCTTCGCGATCTGGTCTGCGCCCTCTCATCAACGACACGCTTCAGTTTGCCTCTGATTCGGCTTCCCTGACACAGCGCGCTGTGATGTGACTCGCAGAGCCACACATCAAACCCTTCCCATAGAGCTTCATGTGCTGTCAGAGTGGAGGCGATCGGCCTGCTCTGGGGCTGGGCTCCCCTTGGGGTTGCTTCACATTTGGAACATTTGGAGATACAAGCGGAGCCAGCCCGGAGAGGGAACAGAAACGGACCACAGCTCAACGGAAAGGAGAGAATGTTGGTCTTTGAGCACTCCGCCTGAAGCTATCGCGAATATTCCGTGAGGTTTTCACTGTCTGTAAAATAAAAATAAAAAACAGGACAGAAAATCCAAACAAACACAGAAATTGTTTTTATTTTGTAAGACTTTTTTATTACAACATGACCTGGGTATCCAACCCAGGGTGGAACCGAAACGGTCAGAGCTCAGCGGAATGGAGAAAGTCGGCCCTCCCTGACACAGAGCGCTGCGGTGTGACTCGTGGCATCCAGCCTGTCTCTCAGTCAGCTCACTCTCAGGCGCAGGCTGCGTGTGTTTTTCAGACGCGAAAGGCCCCAGCCTGTCTCTGAGGATGCCCCCCTGCCCCCCGACACAGAGCTCTGTGGTGTGTGGATTGTGTTCTGAAAGGGTTTTCTCACTCGAGCGGTCAGAATTACATCCTGAGCCACGCAGAGCCGCTCGTGCGGTTCCCTTCACCCAAACCTGAGCCTCTCCACGGAGCTTCATGTGCTGTCAGAGGGGAGAGGGTCTGCATGCGGGCTGCTCTCAGCCAATGCACGATCTAGCCTGCCCCTGCGCGGTCCAGCCTTCCTCTCATTCTCCTCCCCTGCAGGCGCGGGCTGCGTGTGTGCCTCAGACAGGAAAGGCTCCAGCCTTCCTCTGCCTCGGCCCCCCTTGAAACAGCGCTCAGTGGCTTTACTTCACGCAGAGCCGCTCAGGATTTTTCCCTACACACACCCCAAGCCTTTCCGTCGAGCTTCATGTGCTGTCAGAGGGGACAGGCTCTGACTGCGGGCTGTGCTGCAGCTCGGCTTCCTTGAGGTTGCTTCAAAGTTAGAACGCTTGTGTTCGGAAAGGGTTTTCTCACTCCGGCTGTCAGAATTACATCCTGAGCCACCCTGGAGAGGGAACAGAAATGGCCCAGAGCTGAACAGACTGAAGAGAATGTCCTTCTTAGAGCTCTACGCCTGAATCTATCGCAAATGTTCCGTGAGGTTTTCACTGGCTGTAAAATAAAAATTAGAAAAAAACAGAACAGAAAATCCAAACGAATTTCCCCCCGGGAGGGGCTGCGTGTGTTTCTCAGACGCGAAAGGCTCCGGCCTGCCTCTGAGAGTGCACCCTGAGCCTCTGCAGAGAGCCTCCGTAGAGAGCCTGCCTGCGAGTGGGGACTTCCCGACAGAAGCGGAGCCCTGTGCCTTGTGACATCTGTTTCGAAAGACCGCAGCCTGCTTCTGCTTCTGCAGCTTGCTTGACACGGATTTCTGCGGAGCGTGGCTGGTGTTGGGAAAGATTTGTTTTCTCACTCGAGCGGTCAGAATTAAGTGCAGGGCCAGCTCTGGGAGTGAACCGAACGGGCCCGGAGCTCAGCAGAGTGAAGAGAAAGTTTGCCACCGAGCTCTTTGCCCGTTGCTGTCTAGAGTGTTCTGTGAGGTTTTTGCTGGCTGTGAAATAAAAATGAAAACGAAGTAAAAACGGGACAGAAAACCCAAAAGAACACAGAAAATTTCTTTTGTGTGATGACTTTTTTTATTACAACACGAGCTGGGTATCGAACCCAGGGGTGGAACAGAAACGGTCCGCAGCTCAGCCAACCCTGCCTGACACACAGCTCTGCCGTGTGACTCGTGGCATCCAGCCTGTCTCTCGCTCGGCTCACTCGCGGGCGGGGGCTGCCTGTGTTTCTCAGACGCGAAAGGCTCCGGCCTGCCTCTGAGGGTGCGGCCTGAGGAAAGGTTTTTTTTTTTTTTTTTTCCCTCTCGAGCTTTCAGAATTACATGTGGAGCCAGCTTGGGGAGGGAACCGCGACAGCCAAAAGCTCAGCGGAATGGAGAAAGAGTTGGCCTTCTAGCACTAAATCTCTTATTGTTTTTGCAAATGAGCTGTCCACCTCATGCTACTGTGAATGTCGTGTGAGGTTTTCACTAGATGTAAAATAAAAAACAGAGCAAAAAATCCAAAAGAACCCAAAAATTATTGTAATTGTTTTATTTTTTATTTTTTGCATGATGATTTTCTTTGTTGAGACTCGGGGATGCCTTCTGATGCAAAAGGCTCATCGCGTTGGCCAGAAAGAGTTGAATTCAGAAAGAGTTTTTCTCACTCGAGCTGTCAGAGATACAAGCGGAGCCAGCCTGAAGAGGGAACAGAAACGGGCCACAGCTCAACGGTCTGCCTGCGGGCGGCTCTCAGACAAAGCACGATCCAGCCTGCCTTCAGTCGCTCCCCTGCACAAATCCAGCCTGCCTCTCATTCCCTCCCCTGCAGGCGTGTGTGCCTCAGACGCAAAAGGCTCCAGCCTTCCTCTGCGTTGGGCCCCCCCTTGACACGAGCCTCGCGGAATGGAGAAAGAGTTGGCCTTCTAGCACTAAATCTCTCATTGTTTTTGCAAATGAGCTCTCCAACTCATGCTACTGTGAATGTCGTGTGAGGTTTTCACTAGATGTAAAATAAAAAACAGAGCAAAAAATCCAAAAGAACCCAAAAATTATTGTAATTGTTTTATTTTTTATTTTTTGCATGATGATTTTCTTTGTTGAGACTCGGGGATGCCTTCTGATGCAAAAGGCTCATCGCGTTGGCCAGAAAGAGTTGAATTCAGAAAGAGTTTTTCTCACTCGAGCTGTCAGAGATACAAGCGGAGCCAGCCTGAAGAGGGAACAGAAACGGGCCACAGCTCAACGGTCTGCCTGCGGGCCGCTCTCAGACAAAGCACGATCCAGCCTGCCTTCAGTCGCTCCCCTGCACAAATCCAGCCTGCCTCTCATTCCCTCCCCTGCAGGCGTGTGTGCCTCAGACGCAAAAGGCTCCAGCCTTCCTCTGCGTTGGGCCCCCCCTTGACACGAGCTTCAGTGTCTTTACTCCACACAGAGCCTGCCTGCGGGCGGCTCTCAGACAAAGCACGATCCAGCCTGCCTTCAGTCGCTCCCCTGCACAAATCCAGCCTGCCTCTCATTCCCTCCCCTGCAGGCGTGTGTGCCTCAGACGCAAAAGGCTCCAGCCTTCCTCTGCGTTGGGCCCCCCCTTGACACGAGCCTCGCGGAATGGAGAAAGAGTTGGCCTTCTAGCACTAAATCTCTCATTGTTTTTGCAAATGAGCTCTCCAACTCATGCTACTGTGAATGTCGTGTGAGGTTTTCACTAGATGTAAAATAAAAAACAGAGCAAAAAATCCAAAAGAACCCAAAAATTATTGTAATTGTTTTATTTTTTATTTTTTGCATGATGATTTTCTTTGTTGAGACTCGGGGATGCCTTCTGATGCAAAAGGCTCATCGCGTTGGCCAGAAAGAGTTGAATTCAGAAAGAGTTTTTCTCACTCGAGCTGTCAGAGATACAAGCGGAGCCAGCCTGAAGAGGGAACAGAAACGGGCCACAGCTCAACGGTCTGCCTGCGGGCGGCTCTCAGACAAAGCACGATCCAGCCTGCCTTCAGTCGCTCCCCTGCACAAATCCAGCCTGTCTCTCATTCCCTCCCCTGCAGGCGTGTGTGCCTCAGACGCAAAAGGCTCCAGCCTTCCTCTGCGTTGGGCCCCCCCTTGACACGAGCTTCAGTGTCTTTACTCCACACAGAGCCTGCCTGCGGGCGGCTCTCAGACAAAGCACGATCCAGCCTGCCTTCAGTCGCTCCCCTGCGCGATCCAGCCTGTCTCTCATTCCCTCCCCTGCAGGCGTGTGTGCCTCAGACGCAAAAGGCTCCAGCCTTCCTCTGCGTTGGCCCCCCCTTGACACGAGCTTCATGAAGTGTCTTTACTCCACACAGAGCCTGCCTGCGGGCGGCTCTCAGACAAAGCACGATCCAGCCTGCCTTCAGTCGCTCCCCTGCACAAATCCAGCCTGCCTCTCATTCCCTCCCCTGCAGGCGTGTGTGCCTCAGACGCAAAAGGCTCCAGCCTTCCTCTGCGTTGGGCCCCCCCTTGACACGAGCCTCGCGGAATGGAGAAAGAGTTGGCCTTCTAGCACTAAATCTCTCATTGTTTTTGCAAATGAGCTCTCCAACTCATGCTACTGTGAATGTCGTGTGAGGTTTTCACTAGATGTAAAATAAAAAACAGAGCAAAAAATCCAAAAGAACCCAAAAATTATTGTAATTGTTTTATTTTTTATTTTTTGCATGATGATTTTCTTTGTTGAGACTCGGGGATGCCTTCTGATGCAAAAGGCTCATCGCGTTGGCCAGAAAGAGTTGAATTCAGAAAGAGTTTTTCTCACTCGAGCTGTCAGAGATACAAGCGGAGCCAGCCTGAAGAGGGAACAGAAACGGGCCACAGCTCAACGGTCTGCCTGCGGGCCGCTCTCAGACAAAGCACGATCCAGCCTGCCTTCAGTCGCTCCCCTGCACAAATCCAGCCTGCCTCTCATTCCCTCCCCTGCAGGCGTGTGTGCCTCAGACGCAAAAGGCTCCAGCCTTCCTCTGCGTTGGGCCCCCCCTTGACACGAGCTTCAGTGTCTTTACTCCACACAGAGCCTGCCTGCGGGCGGCTCTCAGACAAAGCACGATCCAGCCTGCCTTCAGTCGCTCCCCTGCACAAATCCAGCCTGCCTCTCATTCCCTCCCCTGCAGGCGTGTGTGCCTCAGACGCAAAAGGCTCCAGCCTTCCTCTGCGTTGGGCCCCCCCTTGACACGAGCCTCGCGGAATGGAGAAAGAGTTGGCCTTCTAGCACTAAATCTCTCATTGTTTTTGCAAATGAGCTCTCCAACTCATGCTACTGTGAATGTCGTGTGAGGTTTTCACTAGATGTAAAATAAAAAACAGAGCAAAAAATCCAAAAGAACCCAAAAATTATTGTAATTGTTTTATTTTTTATTTTTTGCATGATGATTTTCTTTGTTGAGACTCGGGGATGCCTTCTGATGCAAAAGGCTCATCGCGTTGGCCAGAAAGAGTTGAATTCAGAAAGAGTTTTTCTCACTCGAGCTGTCAGAGATACAAGCGGAGCCAGCCTGAAGAGGGAACAGAAACGGGCCACAGCTCAACGGTCTGCCTGCGGGCGGCTCTCAGACAAAGCACGATCCAGCCTGCCTTCAGTCGCTCCCCTGCACAAATCCAGCCTGTCTCTCATTCCCTCCCCTGCAGGCGTGTGTGCCTCAGACGCAAAAGGCTCCAGCCTTCCTCTGCGTTGGGCCCCCCCTTGACACGAGCTTCAGTGTCTTTACTCCACACAGAGCCTGCCTGCGGGCGGCTCTCAGACAAAGCACGATCCAGCCTGCCTTCAGTCGCTCCCCTGCGCGATCCAGCCTGTCTCTCATTCCCTCCCCTGCAGGCGTGTGTGCCTCAGACGCAAAAGGCTCCAGCCTTCCTCTGCGTTGGCCCCCCCTTGACACGAGCTTCATGAAGTGTCTTTACTCCACACAGAGCCTGCCTGCGGGCGGCTCTCAGACAAAGCACGATCCAGGCTGCCTTCAGTCGCTCCCCTGCACAAATCCAGCCTGCCTCTCATTCCCTCCCCTGCAGGCGTGTGTGCCTCAGACGCAAAAGGCTCCAGCCTTCCTCTGCGTTGGGCCCCCCCTTGACACGAGCTTCAGTGTCTTTACTCCACACAGAGCCTGCCTGCGGGCGGCTCTCAGACAAAGCACGATCCAGCCTGCCTTCAGTCGCTCCCCTGCACAAATCCAGCCTGCCTCTCATTCCCTCCCCTGCAGGCGTGTGTGCCTCAGACGCAAAAGGCTCCAGCCTTCCTCTGCGTTGGGCCCCCCCTTGACACGAGCCTCGCGGAATGGAGAAAGAGTTGGCCTTCTAGCACTAAATCTCTCATTGTTTTTGCAAATGAGCTCTCCAACTCATGCTACTGTGAATGTCGTGTGAGGTTTTCACTAGATGTAAAATAAAAAACAGAGCAAAAAATCCAAAAGAACCCAAAAATTATTGTAATTGTTTTATTTTTTATTTTTTGCATGATGATTTTCTTTGTTGAGACTCGGGGATGCCTTCTGATGCAAAAGGCTCATCGCGTTGGCCAGAAAGAGTTGAATTCAGAAAGAGTTTTTCTCACTCGAGCTGTCAGAGATACAAGCGGAGCCAGCCTGAAGAGGGAACAGAAACGGGCCACAGCTCAACGGTCTGCCTGCGGGCCGCTCTCAGACAAAGCACGATCCAGCCTGCCTTCAGTCGTTCCCCTGCACGATCCAGCCTGCCTCTCATTCCCTCCCCTGCAGGCTCGTGTGCCTCAGACGCAAAAGGCTCCAGCCTTCCTCTGCGTTGGCCCCCCCTTGACACGAGCCTCCGTGTCTCTACTCCACACAGAGCCTGCCTGCGGGCGGCTCTCAGACAAAGCACGATCCAGCCTGCCTTCAGTCGCTCCCCTGCACAAATCCAGCCTGCCTCTCATTCCCTCCCCTGCAGGCGTGTGTGCCTCAGACGCAAAAGGCTCCAGCCTTCCTCTGCGTTGGGCCCCCCCTTGACACGAGCCTCGCGGAATGGAGAAAGAGTTGGCCTTCTAGCACTAAATCTCTCATTGTTTTTGCAAATGAGCTCTCCAACTCATGCTACTGTGAATGTCGTGTGAGGTTTTCACTAGATGTAAAATAAAAAACAGAGCAAAAAATCCAAAAGAACCCAAAAATTATTGTAATTGTTTTATTTTTTATTTTTTGCATGATGATTTTCTTTGTTGAGACTCGGGGATGCCTTCTGATGCAAAAGGCTCATCGCGTTGGCCAGAAAGAGTTGAATTCAGAAAGAGTTTTTCTCACTCGAGCTGTCAGAGATACAAGCGGAGCCAGCCTGAAGAGGGAACAGAAACGGGCCACAGCTCAACGGTCTGCCTGCGGGCCGCTCTCAGACAAAGCACGATCCAGCCTGCCTTCAGTCGCTCCCCTGCGCGATCCAGCCTGCCTCTCATTCCCTCCCCTGCACGCGTGTGTGCCTCAGACGCAAAAGGCTCCAGCCTTCCTCTGCGTTGGGCCCCCCCTTGACACGAGCTTCAGTGTCTTTACTCCACACAGAGCCTGCCTGCGGGCGGCTCTCAGACAAAGCACGATCCAGCCTGCCTTCAGTCGCTCCCCTGCACAAATCCAGCCTGCCTCTCATTCCCTCCCCTGCAGGCGTGTGTGCCTCAGACGCAAAAGGCTCCAGCCTTCCTCTGCGTTGGGCCCCCCCTTGACACGAGCCTCGCGGAATGGAGAAAGAGTTGGCCTTCTAGCACTAAATCTCTCATTGTTTTTGCAAATGAGCTCTCCAACTCATGCTACTGTGAATGTCGTGTGAGGTTTTCACTAGATGTAAAATAAAAAACAGAGCAAAAAATCCAAAAGAACCCAAAAATTATTGTAATTGTTTTATTTTTTATTTTTTGCATGATGATTTTCTTTGTTGAGACTCGGGGATGCCTTCTGATGCAAAAGGCTCATCGCGTTGGCCAGAAAGAGTTGAATTCAGAAAGAGTTTTTCTCACTCGAGCTGTCAGAGATACAAGCGGAGCCAGCCTGAAGAGGGAACAGAAACGGGCCACAGCTCAACGGTCTGCCTGCGGGCCGCTCTCAGACAAAGCACGATCCAGCCTGCCTTCAGTCGCTCCCCTGCACGATCCAGCCTGCCTCTCATTCCCTCCCCTGCAGGCTCGTGTGCCTCAGACGCAAAAGGCTCCAGCCTTCCTCTGCGTTGGCCCCCCCTTGACACGAGCCTCCGTGTCTCTACTCCACACAGAGCCTGCCTGCGGGCCGCTCTCAGACAAAGCACGATCCAGCCTGCCTTCAGTCGCTCCCCTGCACAAATCCAGCCTGCCTCTCATTCCCTCCCCTGCAGGCGTGTGTGCCTCAGACGCAAAAGGCTCCAGCCTTCCTCTGCGTTGGCCCCCCGTGTCTTTACTCCACACAGAGCCTGCCTGCGGGCCGCTCTCAGACAAAGCACGATCCAGCCTGCCTTCAGTCGCTCCCCTGCACGATCCAGCCTGCCTATCATTCCCTCCCCTGCAGGCTCGTGTGCCTCAGACGCAAAAGGCTCCATCCTTCCTCTGCGTTGGCCCCCCCTTGACACGAGCCTCCGTGTCTCTACTCCACACAGAGCCTGCCTGCGGGCCGCTCTCAGTCAAAGCACGATCCAGCCTGCCTTCAGTCGCTCCCCTGCACGATCCAGCCTGCCTCTCATTCCCTCCCCTGCAGGCTCGTGTGCCTCAGACGCAAAAGGCTCCAGCCTTCCTCTGCGTTGGCCCCCCCGTGTCTTTACTCCACACAGAGCCTGCCTGCGGGCCGCTCTCAGTCAAAGCACGATCCAGCCTGCCTTCAGTCGCTCCCCTGCACGATCCAGCCTGCCTCTCATTCCCTCCCCTGCAGGCTCGTGTGCCTCAGACGCAAAAGGCTCCAGCCTTCCTCTGCGTTGGCCCCCCCTGGACACGAGCCTCCGTGTCTTTACTCCACACAGAGCCGCTCGTGATTTTTGCTTCACACAAACCGAGCCTTTCCGTCAAGCTTCATGTGCTGACGGAGGGGACAGGGTCAGCCTGCGGGCTGCGCTGCAGCTCCCGTGAAGTTGCTTCAAAGTCAGAACGCTTGTGTTCGGAAAGGGTTTTCTCAATCCGGCTGTCAGAATTACATCCCGAGGCAGCCCGGAGAGGGAACAGAAATGGCCCAGAGCTCAGCAGACTGAATAGAATGTCGGTCTTAGAGCTCTCCGCCTGAAGCTATTGGGAATGTTCTTTGAGGTTTTCAATGAGTGTGAAATAAAAAAATAAAAAAAAAAACAAACAGGACAGAAAATCCAAATGAAAACAGAAATTGTTTGTTTTTGTATGACTTCTCCAGCCTGCCTCCTGCCTCTGAGTCGCCCCTCCCTGACACAGAGCTCTGTGGCGTGTGACTCGTCTGAGAGGAAGTCTCCCGTCTCCCTCCTGAGCGGGCTTCTCCTGACAGAAGAAGAGCTCCGAGGCTGTGCGGCTCTGGTTGCTAAAGGCTCCAGCCCGCCTCTGAGCGGGCTCCCCTCGACAGGACGCACAGCTCCGTGGCGTGTGACTCGTCTCGACCAAAGGTTGCAGCCTGCCCCTGAGTCTGCCTCTCCTGACAGACGCAGGGCTGCCTGGCGTATGGGTCGTTTTTGGAAAGGTTTTTTCTCTCTCGAGCGGCCAGAATTACATGCGGGGCCAGATCGGGGAGTGAACCGAAACGGCCCAGAGCTCAGCAGAACGAAGAGAAAGAGTTGGCCTTCAAGCAACAAATTTAAAGCTATTCTGAATGTTCTGTGAGGTTTGCGATGGGTGTGAAATAAAAGAAAAAAAAATCAAACGGGACAGAAAATCCAAACGAACACAGAAATTGTTTGTTTTGGTATGACTTTTTTATTTCAACCCAGGGATAGCTCAGCGAAATGGAGAAAGAGTTGGCTTTCCAGCCCCACACCTGAAGCAATTGCAGCCCGCAGAGCTCAGTGGAGTGTGACTCTTCTGAGAAGAACCCAGATTTTTGTTTTGTTCTTGTGGGCATACAACGGGGAACAGAGATGCTTCAGAGCAGGCTAAGAGACCCCGCCGAGCTTTGGAGAGTGATAAAAAGAAATGAAAAGCAAAAGAAGCTGTGCTTTTTTTTAAAAAAAAAAACGGTGCTTAGAAAGGCGACTGGTAGTCGTGCGAAACACTTTCGGTGCTGCTGTTAGATACTGCACTCTTCATTCTGTTTCAGAGTCTGCCCATCGGAGTCCTCGCTGTCCCCAGCCACGCATTTGAGAGGGAAATACCGCCGCCCCTCACTACGGCACGCTGCCCCACGAGTAAATCCCACGCTCGAACAGTCAGGGGAAGAGCCTCGGGATTTACATTTAGGGCTGACCCAGGCTGGAAACCAAAAGGGCCCAGAACTCCGTCACGAGAGGAGAGGGTTGGCGTTCGAGCAATAGGTTCAGAAGCTATTGCAAACATTGTGTGTGGTTTTCACTGGCTGTGGAATAAAACAATAACAAAACGAATAAAAAAGCCACAAAGACACCCAGAATTGGTTTTGCGTGGTGATTTTTTTTTTTATTACAGCATGACTTGGAGACGCTCTCATAGACAATAAAATGGAAAAATACAAAAGATTTGTCCAGCGAATCGCTCAGATGTTCCTAGTCAACGTCTCCGTCGCTTGTCAAGGCTCTCAGAGCAGACTGACCTGGAGGTCAGCCGTTTGCGCGAACGGCCCATCCCTCTCAGTCCAGAAGTCCTCACTTCGTGCCGAGTTTCACCTGCGCGAGACTGGGTCGAAGGCCATGTTCTCATCTCCAGAGCGGCGCGACCGTCGGCCTTGCGCAAGACGCTCACCGCGCGGCCGACCTTCGCGATCTCATAGGCGCCCTGGACGCGTCCTCCCCCTTGACCACAGTCATGGCCACGGCGTAGTCCCGTTTCAGGCTTTCGACGGTGAACGCATCATGACCGTGCAGTCTGTTGAACACCTCGCAGGCTTCCAGCCACTCCCAATCCGGTTCCAGCTCGACGACGGGCCGGCGGGTGCCGTCTTCCTCCCTCAGCAGAATTCGCTCCTGGTGGTACACGGTTCGCGTGGCGCAGAAGGAGCTCACGTTTTTCACCGGCAGGCCCGAGTACTCCGGCGAGTAGACGCTCAAGCGAGGCCCGTGAAAAGTGTCCGCCGGGCCTCTCTCGGACTCCCTCTCGTGCAGAGGGTCCAGAGATCCCTGCGGCGGGTCGTCTCCCCTGAGCCTGAAGGCTCTCGCCACCAGCCCTCCGTAGTACAAGGGCGCAGTGCAGCGAAAGAGCTGTCCCCCGATGGCGCATTTGTTGAACGAGAGCTCGTTCAGAGGATCCACTCCCGCCGTCGCCTCGAGTATCAGGGAGCGAACCGGGTCGTCGCCGAAGTCCAGGGAAAACACCAGTCTAGCGCTCCGATCCATCTCCTCGTCCCCGTCGGCCTGTGCGGTCCCGAACGCGTTGGTCTTTTCGACCGTTTCGTTGTCATAGGCGTCCATCATCGCTTCGCCCAGCTGGTCCCAGAAGCCCCGGTGCGCCTCGGGCGCGTACAGAGCCAGCATGTCGTAGACCGCTTCGAGAGAAAGGGTGACGGAGCTCACCTTTTTGGGCCGAGCGTGTCCACGCCTGCCCTGCTGCGTGTTCTGAGAGGGGGCGCATTTGTACGAGCAGAGCCTGCGGCTCCTGGGACCCGTCCCGCCACGTTCGGGAAACGTGCAGTTCGAGCAAAGCTGGAGCATTTCGTGAGCGGCGTCGTTGCCGCCTCTAAATTCGGGGCCCGAAAAACTCAAAGAATCGACGCCCGAAATGCACATCTGACCGTCCTTGACGGCGGTCTTCAGGCCCTTTTCCCGCACCTGACAAAGAAGGCGGCCCAGCGCCTTGCACGCGAAGCGTCCCTGCGCGTCCAGCACGCGGGGGCAAATGTCCGGCAGGCAGGCGGCCGCGCAGAGCTTGAACGCCGCGTTGGTCTCCAGGCAGATCTGTCCGAAAGACAGCCTGTCCAGGGCCCTCAGTCTGTTCCTGTTCAGCTGCGTCCAGAAGCCGCGGAGGTCCGGGAAGCTCCCCTCGTCTGGCACCTCCGTCCACGGAGGGACCCACACGTCGAACACAAAGTGGCAGGCCAGTTTCATGGCCTCGGCGAAGACCAGCTGGTTTATGCAGAAGCACACCCGTCTGCTCAAGGCTCCCGCGCACACGACGTGACTGGCGTACATGGCCTCGACGCAGGCGTCTCTGGCCGCGTCGAACCTCCTGTCGAACTGCATGATCTCGGACTCGGCGATCATGGTGGCCGACTGCACCAGGTTCTGCCTGTACAGGCAGACGGCAGCCACCTTGTCCATGGATCGCTTCTCCACTGTGTCCTGCAGCTGTTTCGAGCTGCGCGTCCGAGTCACGTGCGCCGAGAACTCGGATTCCATGATCACGCAGCGGTCGGCCCAGGCGTCGCTCACGAACCCCAGGGTGTTGGTGTTCCACACGAACCCGCAGTTGTGCACCGCGTGATACCTCACGGTGTCCACCTTTCCGCTGCACGCGTCCTTGCCCACCACGTCGCTCTCCAAGACGCTGGTGTCCAGCAGGTTCTTGAACGTGTTGGGTATCACGCTGGACTCCTTGTCCAGGGCCTTTAGGTTTTTCTCGTGGGTGATGTGAGCGTCGTCTATCATCACCACGCAAGCTTTCCTCTGTTGCTTGTACTTGAAAGCTTGCGGGGTGAAGGACGTGAGCGTCTCTATGCAGCCCTTCACCTGCCTGAACTGGCAGTTCAGCACGTTGTTGGCGTAGCTCTTGCCCTCCCCGGGCCCGGTGACGTTGAACAGCATGATCCGTTCGATCGTGTACCTGGGCGCGGTGTTGGTCACCACGTAGTTGAAGGTGGTGGAGGCCTGAAATAGCCTGCCCACCTGGAGGCTGTCAGAGAACATGTAGCGCACCAGCGCGTGGTCGTAGACCTTCACCGGGTTCAGCGAGCGCGGGTCCTCGGCGTAGTCGTCGTAGTAGTCCTCAGCCGGGAACTCCAGGCACAGCTCCTCGTGTATGTCGGGGAGAGCGCGGCCGAGAGACAGGCGCGAGTTGAGCATCCCTTCTCCCATCAGGTCCCGGAGCCCCGCGTATAGCGCGTCGGCGTGCGAGGAACGGCGCTTCGCGAGGATGTCGAAGACCATGTTGGCTATGCTCTCGAAGTGCCTGTGTCCTCCGTATTTCGTCTTCATGTCCTTGCTCAGGCGTTCGAGTTTTCCCAGGTGAGGGTACAGGTGCGCAAAGTAATGGTTGTAGTCGCACCTGCTCACGGAGAAGGGGTGCTGCTCGCACACGTTGTAGAAGCACGCGTACGCAGTCTGACAGTCTTCCCGGCACCTCCTCCCTCGACGATCCTGGTCGACGGCCGGGCCGGGCCGGGGGCAGGGGCAGTGGCAGCGGCCGCCCGTCAACAGCCGAGCGAGGTGCCGGGTCCTGCGGTTGGCCCTGATCTCTCGCAGCGCTCTCGAGATGCGAGGCTTCGTCACCGGCATGTGCCTGTGGAGCATGGAGTTCAGGAAGGCGTCGGGTTTGTCCCTGTCTATAAGCCTTTCGATCGAGTACCTAAACACCAGGAGCCTACCCACGCAGACTTGGGGCGCTGTCCCGCCCGCGAGGGCTCGCGTGAAGGCTCTCACCTCCTCCAAGAATCTTGCGTCGTTTGGGATGCTCGAGCTGTACCTCTGCACCACTTTGTGCCTTCTCCAGTTGTCCTCTGCGAGCCTCGAGACCAGGCGCTCGAAGAGTTCCTTGCCTTGGTCCCGACTCTCGGTGTCCGTGATCCTCCCTATCGCCTCGGCCAAGGACTTCAGCGTCAGACCGGTGATCGCCTCGGGCAGCGCGGTCGTCTGCTTTCCGCCCTGGCAGGCGGGCACGTACATCGAGCCCTGCAGTTCCTTGACCTTTTTCCGATCTATCTTGTCGGGGTTCAGCGTATCGCTGCGAATGTCTAACCACTCGAACGCAGGGTTCAGTTCTCCCTTGGGGTCTCTCATGACGATCATAGCGTTGTTCAGCGACACAGCTTTCTGCCTGACGAGCTGAAGTCTCATGAAGGCGTTGTAGGCCTCCTCTCCAAGCTCGTAGTCGATGGCGGTCCAGTCGTGTGGCTCCTCGTCGCCGTCATCGCCCTCGTCAGGCTCGCTGTCCACACTGGTGTCGGAAGGCTCGTCTCCGCTCGCCCCGGGACTGCGGAACACGCTCGCGTCCGCCTCCACGAAACGCAGTAGACCACCGCCGTAAACGCACTCGGCCGGGTCGCCGTCCTCGCGACCGCGACGTTTACCCGACTCGCGTCCAGCGGCCACAAAGCTAGACATTCCGGGAGAGTCGCCCCCGTTCATGTCCAACACGAAACAGAAAAGCCTTCCGTGCGCAAAGTCCTCCCTGACGGGGGCCGACATGCTCGAAAAGTCCGGGTCCTCCAAGGTCAACTGGAGGACTTGTCCTTTGCAGCAATAGGTGAGGTAGAGGAGCAGCTGCACCAAAGACCTTTCGCAGGGCGGCAGAGCCCGAAAAGCCAGCTCGACCGTCTCGTCGTCGTGCAGCATTTCGGTGTCCAACGCGAGGAACAGAGCTCTCCTGTCGGTGGGGAGTTCCACCATTCGCACCACGGCGGTGTTAGATTCCCTGTGGGGCAACGCCGCTCGCTCCTTCTGCGGGGCCTTTTTGTCAGACTCCATGCTCGTGGTGTGCGCGAACCTGCTGCCAACACTACATCTGGATCTGCGCGTGGCTCACTCACTCACGAGCTCATCGGTAGGCTGGCCAATTGAGCAGTCTGACTTCAACTGAGGCGGTGGGAAACGCTCCGAGTCTGGAGGCAGGGCATCCCCGTCAGATTTTGCTGTGGGTTGGACACTTTCAGAGGCGGCCTCTGGCTCACTCACTCACGAGCTCATCGGTAGGCTGGCCAAGTGAGCAGTCTGACTTCAACTGAGGCGGTGGGAAACGCTCAGAGTCTGGAGGCAGGGCATCCCCGTCAGTTTTTTGCTGTGGGTTGGACACTTTCAGAGGCGCTCACAGCCGGCCTCTTTTCGATCAGATTTTGCTGTGGGTTGGACACTTTCAGAGGCGGCCTCTGGCTCACTCACTCACGAGCTCATCGGTAGGCTGGCCAAGTGAGCAGTCTGACTTCAACTGAGGCGGTGGGAAACGCTCAGAGTCTGGAGGCAGGGCATCCCCGTCAGTTTTTTGCTGTGGGTTGGACACTTTCAGAGGCTGCCTCTTTTCGATCGGATCGTTTTGCTGGCGGTCGGGGCTGGTCTTTGCTACGTCGGAGATTTTAGATCGTGGCCGGACCCTTTCAGCGGCGGTCGGAGTCCTTCTGTGTAGCAAGGGGAACCTGTGTTGAGAAGAAGAAAGAAAAGAGGTGAATAAGAAAGAAGAAGAAGAAAATAGAAGAGAAAAGGAATTTAAAAATAAATAAAATAAAATAAAAATAAACCAAACACCTTGTGTCCAAGTTCACTGTACCCCCCATTTTTTTTTTTTTCTGAGGAGAACGATGGATAGGCCCATTCCTTTCGTGAATTTGTTCCCCGACATCTTTCCGAAACGTAGAGCAGTATCGCCCTCGGAAAGAGGTTTGATCGGGCTCATGGTCAAGTCTGTGATGTTTCACAGGTTGGAGGAGGCACTCTTGTGCAGGGGCTTGGTGCTGCAGGCTCACAACGGCACCACGGTGTACACCACAGTGTGTTTCAAAGTGGTGGGCATAATGCCCGTGGTGGGCTATGACTTGGAATTGGACTCTGACCAGGGCGACGCCTGTGAGAGCTGGGAGCGGGTGAGTCGAGAGTGGCGCAGACACTTTGCTGCGGAGCCGGCTCACGTGAGAGTGGTGCACGACGACGTGAAAAGGGAAGTGAAGGCCGCTGCGTTCCCGCTGGGGAGCATAGCGCTGGCCAAAAAATATATGGAGACCGTAAAAGGAGCTCTCACGTTTGGGGATTTCCACCCAGAGAGCGGCTACTACGTTGCACGGGACGGCAACACGCCGGCCCTGTGCTGCGATGTCATGTACGGACGAGTGTATTTCTTGCCCGAGGAAAAGTGTGGCGGGACCCTGGTCCCAAGCGAGCTCGTGTACGACCACGAGAGGTCCGAAGAGGAGGCCAAGCTGTTTGACACCGTGCACGCGCCGCACGTCTACAGGGCCGCCTGTCTTGACATCGAGACCGTGGTGGACGAGGCCTTCCGCGATCGCTCCCTGAGGTGCGAGTTTTTCGCCCACAGGTTCCCCTACTGCACGGAGCGCACGGTTTCCGATTTGACGGCGTACAGGAGCAAACTGGTCAAGATCCTGAGCGACTTGAAGAAAGGCCCGCTCAGAGGGGCTTGTCGGGTGTCCATACCGGCCCTGGCCAGTGACATGCCGGGACAGGAGCACGAGATCACATGCGTGTCCTTGGTGCTGATGAACTCGCACCTCCCAAAGCCCGAGCCGGGGAGTCACAGGAAACAACTGATAGTGGTCTACAACAAACTGAAGGTAAAGGGCCAGGGACGCCCGAAACCCGATGGCGCGCTCGTGGAGGCCGTGGGACTGGAGTCCGCGTCCAGGATCCTTTTCTACCCCTGCGCCGGAGAGCTCGCGCTCCTAGAGCAGACCCTGCGGCTGCTCGATCGCCACGGCGTGGAGCTCCTGTACGTGTACAATGCGGAATTCGACCTGAGAGTCATCGACCAGCGCGTGCATTTCTACGCGGACTCCAACTACGCAGAGCGATCGGACGAGGATACCCGCAGAAGGTGCGCTGAAATCCTCCGGTCTTGGCACGGGCTCTTTGTCACCAGGCACCTCTCGGAAGACCTGCCTCCCGTTTTCCGTTTCGAGTCGGTGCGCCACTTGGAAATCTACAAGGAGATGCTGACCGCCGTGGGCTCGAGCCTGACCGGAGGCAAGCTCACCGAGGGTGAGGTCGAAGCGGCGTGTCGACACGTGGACAAGTTCAACAAGGACAAGGGCAAGCTGGGCCACTTTAAGATGATCGGCTGCGGCATGACAGTCGTGGACCTGTACAGGATGGCGGGCACCAGGGAGATCAGATTCGCCTGCACGAGCATGAAGCTGAACGACGTGGCGCCCTTCGTGATTTCCAGAGACCGAGAGCTGCGCGGACTGCCTCCCAAAGACCCACGTAAGCTGCGGAAGCTGACCGACGTGCCCTACTCGATGATGGACGGCATGATCCACCGCGGCGGGACCGAACTGTTCGCCGTGCTGCTGTACAACTTGGTGGACTCGCAGCTGTGTTCGAGGATGGCCAAGGCGCTCAAGCCCGCGTCCGCGCTGTTCCACAGGTGCAGGATCACGCTCAACATAGACGTGGTGGTGCACGGGCGGGGAGACAACTTTGGCGGTTTCGTTCAGAGCATCCACTCGGTCCAGATGCCCCAGCTCAAGTACGTGCTCGACACTCTGAGGGTCAGGGCGGGACCCTCGGGCAGAGAGCTGAGCAGCCGCGAGCCCTGGGACGCCTCACCGCCGGGGCTCGACGGAGCGGGCGAGGACACGTGGAAGGGAGGGTCCGTGTGCGAACCCCTCTCGGGCCTCCACTACTCTGGGCCCGGCATGGGCTTGGAGCTGGCCTTCGATTTCGCCAGCATGTACCCGTCCATCATGTGCGCGCTCAACATTTCTCCAGAGACCACCGTGCCCTGGCCTCCGCGCTCCTTCCCCCACGATCTCTCCGGATGGGTCGTGTACAAGTGGGAGGCCGAAGGCTTCGAGTACGCGACGCTGATCCTCCGGTACGACGCGGACCGAGCCGTCTTCGAGCGGGCGCCGGCCGTCTTCTCCTCCTCCGTGGAGCATTACCTCAACAGGCGGGACGAGTTCAAGGCCAAGCTTAAGGACCCGGCCCTCTGCGACGCGGAGCGAGCGTACTACAAGGTGCAGGAGGCAGAGTGCAAAGTCATGGCCAATTCGTTTTACGGGACCGCTCCCCCACCCTGCGGGTCCCTCATATCGGGACACGGCAGGAGACAGATATCGGTGGTGAACGACTGCGTGTCGACTTTTTACAAAAACCGCTGCCCGGTCATGTACGGGGACACGGACAGCGTGATGGTGTCCGCGGGGTACGGGCCGGACGACCTGCCCGAGAGCGACGTGTCGGACGAACAGCCGGGCGACGGGGAGTCCCCGGAGCTCGAGACCGAGCGGCTTCGGAACTTCGCGGCGGCCTCCCTGGCGGCCTTGGGGGCGAAATTCGAACGCGCTGCCTCCGAGGTACCGGGTTTCCTCCGATACGTGCACCTGGCGCTGGTGGAGGACACTCTGAAGAGGATGTACACCATAGAGAGGGGCAACGAGCCGGTGGCGGTGATCAGAGACCCCGAGGGCGCCTTCACGGAGGAGGGCTACCCCGTGTACGTGGCGCAAACTCCGGACTCCCGGAGCCTCCTGGACGTGACGAGGCCCTTCGTGAAGGACCGGCGGGTGAAGCTGGAATACGAGTACAGCAGCTCGGTGTACTGCCACGTGGCGAAGAAGAGCTACGTGTCTCTCACTCACAACCTTGATGGGAGGGGCCGCATGTCCTCCTCGACGGTCAAGATCAGAGGACTCTCCGCTGTAAAAAGCCTGCGCTCGCCCTGCGATTCCGCCGTCGCGGACACTTTCGTGGCCTGCGTCATGAGGGGAGACTGCGTCAAGCTGGAGCCCCACGGACTCTCCTGCTTCTCCACCCTACCGTGGCATCGGCTATCGGAGGGGGATCTCGTACTGTACCCGGAGAGCGAGCTCACCGTGGACGGCCGCGGGCGGTGGGAGCAGCTGGATCGAGCGCAAGCCCTCCTCGTAGGCCACAGGGTGCTGCGCGTAACAGAGCTGGAACTGGACGGCGGGTTTTCGGCCGTCTCCGTCACGTTGGCGAGGCCGGGTTCCGGCGTCGTCACGGCAAGAGCCCTGTACAAGGACGGAACGTACTGCATGAACCACCTGTTCTCGAGCAGACACGGAGTGCTCAGGGACCTGCTCGCGTGCCGAGCCTCCGAGCTCATCGCGTCCAAGATGGGAGCGGGCTTCTTTCCCTGGAGCGCCCTCGTCAAATCGGCGAAAAACAAGCACTTCAGCCAACAGACGCTGGAACGTTTCAAAGCGAGCAAGTCCGGCGTGAAGACGACGTACGTGGAGATCGTCCGCACGTGGCTGCAGAGGATAACCGGGCTCTCTGTGAAACCCGTGGAGTGCGAGGAGTTCTACAAGTGCAGCCCCATCGAAGCCGCCTTCTACAGGTACCCGCTCAACCTGCAGGCCACCTCGGGGTGCACGACCGCGATGTTCGGAGGTTCCCTCGCCTGCCTCTCGGACAAACACGCCCGTGGCTGCGACGGCGAGGCCGGCGCCCGGAGCGCCTCGGCGGGCCGTTTGGTCCCTCACCCCTGTCAGCCTCAGAGCCAGTGCTTCGCCGACGCCAGGGTCTTGACGGCGCACAAGGCAGACCGTGAGCTCGTCGGCCGATCCGGGAAGCTGGTGGCCCACTGCATCGTGGACTACTGCCTTCCGCGACGCATGTACGGGAGCGGCGCGGACGAGCTCGAGATCCTGGCAGACTGCAGGAGGCACCTGATCCTGTCATTCTCCGCCGTCCGAGAGCGCCTGAGCAGAGCTACGGCCGCGTTCAACGCGCTGATGAACGTCTGTCCGGAACACATGGAGCCGGCGTGCGGCCTCCGCGAGCTCGAGCGCCTGAGGGCTCTCCGTCGGGCTGCGCCTCGCCTCACGGGGGACAAACTGGAAGCCTGTCGCAGGGTCCTGGAGGAAGATCTCGCGCTGGTGCCCCGTGAGGTGTACGCCGGCCTGATCGGAGAGCTCGGCCGCTCGCTGGCCTTGCTGACTCGCGAAGGCGTCGTGCGCGTGGGAACCTCGGACGAAGGCGAGGGGCTCTCGAGCGAGCGCATAGCCCTCCGCCTGCCGACGTGCCTGTTGGTCGATGCGGGCCTCGCCGGCTCGGAGGGATCGCTGTCCATCTCGAAGAGCGAAGCCTCGGAGAGGGCCTTGGTGGACCTCGCGGGGCTTCTCTACCAGACGTTGCTCGCGCTGCACGTGAGATCGCCCGACGCGTTTTCCTCTGTCGTCGCCAGGGAGCCCGATTCGACGCTGCGCATCATGCCGTACACGACAGAAGACCCCGATGCCCTGAGAGCCTGGATAGAGGACTTCAAGAGCAAAAAGTGGCTCGTGCGTCCAGCGCCGCCAACGGGACAGAAAAGGACGGCCCGCGACAGGGCCTCTCTCGGAGGGACCGCGGGAGTCACGTATCACTGCGCCGGTTGCAAAGACTTTTTCAGAGACCTGTGCGCAAACAAGGTGTCGGGCCGGACGCTCCTGCGCAGTGTGTACGGAGACAACGGTAAGAGGAAGCTGGGGCGTTGCGTCAACGAAGCCTGGTGGCTCCGTTGAGAAAGGGGACGGCGCCCGAGCGGCAAACGGGTCGCGGTCCGGGGACGTGAACTGGGCAGACTAACTGAACCGAGGTGCGGAGGACCCCGAGCGAGCGAGCGACCAGGAGCGGACGAGATGGCCTTCAGTCAGAAGACCTACGTCTTTTGTCACGACGTGGCTAAGGACAGCGTGTCGAAACAGCCCCTCCTGTTCGCCGTCGACCTGCGGGATCTCATCTCGCCTTTCGAAGGATGCAGCCCCATGTTTGTGATCGAACAGATGAGCTTGCGGGCGTACAAGAGAGACACCTTCGAAAGGATACCGGCAAAGTTTGCGGTGCTCAACTACGCCAAGAGCAGGGTGGTCACCAACGACCCCTCCAGACTCTCGTCCGCGTGGGAAGTGGAGTTGAACGGAAAGGATGTCCGGATCAGGGCGGCGGGGACAGACACTGATCCTTTTTGCCGCACGCCGTCCACGCACGACGACGACAACAGACAGGCTCTCTTGAACGTTCTGGCCTTCATGATGTCGGGCGGGGTGCGAGCCTCGGATGGGGCGAGGCGCTCCCTCGACGCCATGAAAGGCTGTTTGTCCTCGGAACACTTCACCTACGCCTGCGAGCTGTGCAAGGGACAATGTGAGGCGACGGTCATCGTGACCCAGCCCGGCTACCCGTCCCTGTCGTTGCCCTTGTGCGTCGACGGCTACGTGTGCGTGCCCGAGCGGTCGGGCTCGACGAGTCCGAAGTCTCAAACGTACAGGAGTGTGATTTCGCTCCTCAGGACTGCGTACGAAGACAACACGAGCCTCGTGGACCGAGCGATCCAGGCCGCGTTTGCGAACTCGGGGTTCGGGCGTTATTTGGAACGGGGCAACGGAGAAGTGGAACTGTTTCCCAACCCGCTGATAAACTTTGTCGTTTCCCTGTATGACACGTTGAGCGACCAGGCCGGCAATTTCGTGGCGGTCGACAAACACGAGCCCGGTCTGAAGGTGCTGGTCGAGAGCCCCGCGGAGAAGGTGGGACACGTGACGGGCTCCCTCACTCTCACACTGCTGTACGGTCAGAGCGTGCTGGACGTGTACAGCAACGTGAAGGCACGGCACCGAGGCACCGACTGCCCACAGGACCTGCTGGACATGCACACGGCCGTGACTCGGCTCGGCTGCGACGCCTTGCTCAGACGATTCCCCTTGGACTTCTGCTCTAAGAAACGCCACCTCACCACAGTGGATTTGTGCAATTTTGACAACGACTAAGTGTGTCCCGTGGTTTATTTGAGGGTTATGCTTTATTGTGTGTTACCGGTTGCACTGTGCTCTAAACGCCAAGGTGACAATAAAAATCAAAGACAGAAAGAATATGTTTGGTCTCACGCACTCATTTATTTTGTGCACACAACCACATGGACAGAGAAATGAAAACGAGAAAAAAAATAATAACGCAGCCTCTCGCGCTGGGCAGAGCTGACCCACGGAGGCATCTAAAGGTGAAGGTGACAGCACAATTGTCTAATATCATGTGCAGACATTCACTTGGAAAGAAAAATCAGCCTTTTTAGCCGGCTGAGCCCGTACACCAGGGCCTCCATGTCCATGTGATAAGCGAGGCACTTTTTGTCCCTCGGTCCGCACACCACGGTAAACCCACGGATGCCGAACACGACCTTGCACTTGTTGATGAGCAGTCCGTAGCCCCCGTTTCGTTTGCTCAAGTACATGATCTCGAACAAGTACCCGGGACCCCTTTCTTCCTTCACGTCCGTCAGAGCGATCATGGCGCTCGGCCTCCTCTGTCGCTGCAGAGCCGTGAGGGGATACGTCAGCTTTGGCACTTGGGCCAAGTTGGTGTACGTACCCCACCAAACCTTGCCCATGGGGCCTCGTATCAGCCTGTGCAGCCGCTCTGGTATCCTCGCGTCGGCGAAAAAGCTCCGTTGCGAGGACGTCACGTTGGAGGGCTTGCGAGCCACCGTTCGCTGGCATCCCAGTAGCAGCACGATGTCCCTCGGGTCATCGTAGTAGCCCTTGAGCTCCTTGCACACGTAAAGTCCCCTTTCCATTGCGATCTCCGTCGTCAGCACTGCGTCCGAACTGCCCTGCATCGTCACGGAGCACAGCGCTCCGATCTTCGGCTCCAGGGGCTCCGAGACCACGACGGCGCATCGCCCCTTCTCGCTCCTCAAGAACGTAGCTATGTCATCTCGAGACACGGAGCCCCACCAGCGATCGTCCAGCCAGTTCAGGAAACCCTTCCAAGAACGCATGACGCTCAACCAGTTCTGGACGAGCGTGTCGGAGTCAGAGTAGAGCTCTTCCATGTTCACTTCAACTGCTCTCCTCGAGAACATGGTGCTAGGTACGAGCAGCTGGGAGCCATCCTCCCCGTTGATGATACACTCTTCTTCTTTATCCATTTCTACATCTTCATATTCTCTCTCTTCTTTTTCTTTCCTTCCTTCCCCTACTTTCTCTTCGTCCGCCTCTCCGGGTTTCTGAGACGTGGCGAACTTTGAATCCCGGAGCCCTCTCGCGATGCAGCGGAGCGGCTCTGAGACTGCCTGACGGCACTCGCCGACAAAGGTGTGGCGGCAGAACCCATAGCAACCCGAGCCGCTCGGGTCCTTCACGCACACGATGGGTTCGTAGTGGCCCAACTGGTTCTGCACGTATATCCCGGGCAGCTCGTTCGACCGAGGCCTGCCGTCTGGACTGTAGACTACCCACCCTCCGTGGTTGTGGGTGTACACGTTCACGTCCCAGCCGTTGGCCAGCGCTGCGATTTCCACCTCGGTGGCCCAGACACCCCGATCCTTCGGCCTCCTTTCGAGAATGTACTGCTCCACGCTCGAGTACTGCGAGCGCAGCAAATCTCTGTATTTTTCTTTATTCGAACTCATTTCCCTGACGCACCAGCTTCTGATCTTGTAGTGGTAGTCGTCCCTGCCGCAGACCAAGTAGCTGACGGCCCTGAAGAAACAGTTGCCGTCTCCCATCACCGGCACCGTCGCGCAGGGCCGTCCCAGAGGCACGGGTGAAAAATTCGGCCCGCGGCACAGAGCTCTCGGCTTCTCAGGAGCTGCCACAACGTACGCAGCCAGGTCGAGCAGCGTCGCTCCCCTCACCGGATCGAAGGTCATTTTGTTCCCCGGGGCAGATTCGATGTACATGACATCCAAGTCCGAGTCGCTCCCAGCCCTCCCTCCAGATACCGGGGTGCTGTCCATTCTAACGAAGAGAGTGTTTCGGTCTGGAAACTCGAGAGGAGCAAATGAGGAAAACGAAAAAAACAAAAAAAAAAACAAAAAGAATACTACTTAGAAACTTTCCAAGCGACAGAGATACAAGGTACAACAGAGACAGTGCAACAGGTTTGCTCTCATCTGCAGAGCCTGTCAAGTGCCTGCCCCTGAAAGGGTGTGGGTGGGGGAAGAGGTTTCTTAGGAAAGGTGTGCCTGTTAAATATTTAAGCGGAGGGGCTGGCTTCTCTCCTCCTATCGTCTTGCAAACAGCCAGGAATTCAGAGACATGCAGTGTTAGGAATAATTAGAAACAGAATAGTTAGAAACTCAATCTTTTCTTTTATTACATTCACTTTTACCTTTTACTACACAAATGGTTTAAACTTGATTCAGTATTATCATCTCAAATTTATATTACATCCTAAGACAGCACAGCAGAGTTATTGTTGTCACAGTTTCTCCTCATCCTCCCTTTTTCACTTTTTGTGTGTCCTCGTGTGGGTCCATAGACCCTCGGACCATCTTCTGAATAAGTAAATGCTAGGTATATAAACCGAACCTTTTTATGAGTGTCTTTGTTCAGACTTTGAGATCATGTTCCTCTGTCTGTAACCCTGCGTACAAATCTGTGCTGTTTTGTGCGGGGTAAATCTTCACTGTAGCTATGTATTGTCTCTGAGTCTTATTCATTCATTTCTGTGTGCAGGAAACTGAAGGGAACGAACCAACCGAACGTTTTTATTAAAACAGTCCTTTCTAGAAAATCCAATTTTCTCACAGGCAGCATGGACGTCGACTCGGATGAGGAAGTCAACGCAGGACGGCGGTTTGTCCCAAGACGCCGGACCATCGGGACCAATACTGGGACCTCGCCCGAAGGGCCGCAGGCCAGCGTGGAGGATTCCGAGTCAGATTCTGACAACGATCGGGCCATGATGGCTTACTTGAAAAAACGGATCAAAGAGTCCCGTCAGTCCGGGAGCGACAGCAGCGAGCTGGAGTCTGGCGGAGAAAGCGTGGAGTCCTACGACGACAAAGAAATTTTCCCGGCCCACCTTTGGGGTTTCGGGGACCATGAAATCGACTGCGAATGCTGCAACTGCGTCTTCTGGCGCGCAAAGTACCGTCGCAATTACTACCAGAGTAAGCACGGTAGGATCTATTACGATCGCCGGGGGAGAGCCGTCGTACCCAGCAGGCTCACCCTGGACAGCGCCTACTTCGCGTTCGAGGAGTACACGGCCGAGAGGTCCACTTGGCGGGCCGAGCCGAGCCTCACGGGGACGAAATACGAGTCGGCCCGCGGGCTCGGCCTGCTGGTGTTCGGCAACCCTCCGCCGCGAAGGGGAAAACAGACGTTGCCGGGGCCTCCATCTGATTCCAAGTCGCTTTCTTCCCTGATACGAAACCTGACGCTGAGACTGAAGGTCAGAGTGTTCGAGAGCCACAAGGTCGAAGTGGTCGCGTTCAACTGCACGAGAGCCCCGCTAACCGTGGACCTGAGCAGGGCCGGGCTGCGCGACGTCGCGGGGGTCGACCTACTGAGCCCCGACAGAGTGCAGCTGTCCCGAGACGGCAGGTGCTACACTCACGACGCAGACCCTCGGGTCGCCTTGGGTCTATTGAAATGGGCCCCCGTCGTAATGATCTCCAAACACGCAGCACGGAGCCCCGTGCCCGAACTCACCAAAGTGTATTACAGGATCGTCATCGCGCTCGTACGCCTGTGCGGTAACGGCGCCTCCGAGAGCTCGCTGGTCGACCTCTTTGCCAGACTTTCGCCCCTCATCGTCTCCACTCACCTGCGGTGCTAGTGAGGAGCCCTTCGATCGGAGGCCCCCGCCAAGGTGCAGCGTACATGCTCATGTATGTGTGTCGATGAATGTCCCAGAGACACGGCTACGCTACACTGAGATCTGCTTCGGCTGGCTTTGTTTCTGTACTTTTACTTGACTTTTTCACGTTTGTTTGATTGTTTTCAGGTGTCCTTCGAGGGACCTACACATTGTTTTTTTTGTTGTATCGTTGAGTGAAAATAAAATGTATTGTGTTCAGGTGTCTGGTTCTCCTTTATTTTCAGAGGTGAGATAAACTGTGCGCTCGCTCCACCGGGGGTACGGGGTACGGTAGTGTAACCGTCCGTTGGCTCCAGTGGTACTAGGGCCCGCCAGTTCTTATTAAAATCTCGCGTTCCCTTTCGGACTGCTGACAGATACTTTCGTGTATCCCGTCAGAATAAACCATGAGAGGTCTCCCATTCAGACCGTGGCTACTTCTGACTCTCACATGGACCTTGAGCGCAGCGGGTGAGTCCTCTGTAGGCTTGCTGATACTGTTCCTAGCACGAGTACGATCGATGAGCCTGTGTTTTGAGAGGCTCGATTCGATGAGTCTGTGTAGTCAGGTTACAAAGTCGAAGAGGGGCTCGGGAGGGTTGCCGGCTAAATGTTTTTTCTGCTTTCTTTCTTGTGTCGCTGTCACGTTGTTACAGACACCAACATCACCTGTCTCATCATGGAAACCTGCATCTTACCCTGCAGTTTTCAGAGAGGAGACAATCCGATAGTGCACTGGATTAAGGATAACGAGGGCACCCCCTTTCTTTCATATTACAACGCGAACCCTCAGTTCAGGAATGTCAAGGGCAGAGGTTTCTTGTTCTCGGATCAGGTCTCTAAAGGTAATGCCTCACTACGGTTGTCCTGGGTGCAGCTTCACGATCAGGGAAGATACACCTGCTACGTTACAACCCGTAAGAATGAGCGATACACTTATGTCAACGTCAACGTGCAAGGTAAGAGCGGTGAGTGACTTAGGTGACCGTTTAGCGAAAATGCGGCTCTAAATTCTAGTTTCTCTCGCAGCGGCTCCGGTCCTCGACAGTTCGGAGGGGATCAGCCGGGAACGCGAACCGGTTCGGTCGACGGAGCCCACTACGGCCAGCAGGACTTTGAACGCCGCGACCACCCCCCGGTGGTCCACGCAGCCGTTTCCCAACAAGGGCGGCTACCACGGTCCAACAACAGAGAACGTCGACGCGGACCGTGACCGCACAGCGGCGACTCCCGAACGAGACGATGGGGCGACGAAAGAGGCTGAAGGTGAGAGGGGCCGACGGTCACTGTCGAGAGGGAACGCTTGGCCCGCCAAGCAAACAGGTTGCGCTGAGCCCAGGATTCGTTTCTCGCAGCGGCTCCGGTCCTCGAAGTCCGCATGGAGGAGGTGGACGACACTGTCGTCTGCTGCTCGAAAGGGATCTACCCGAAACCCGAGCTAACCTGGTCCACCGAGCCTCCGTCCGGTGGGGCTCTGAACGCCACGACCGCCGTCTGGCGGACCTCGCTGCTGCTCTACGACATCCGCAGCTCCTTGTTACTGTCGCACGAGGACGCTGTCATGGTTTACAGCTGCGTTGTAACCTCTGGCAAGCACAGCAAGAAAGCAACTTTGATGGTGGAAGGTGTGCGAAGCAAGTGGTTCATTTGTTTAGTTTCTTTTTTTTTTGCACCTACTGTTGGACTTCAGATTATGCACGAACGCCAGAGGCGTCACTATCCTCAATCTGTTCTCGCTTTCACGGCTTATTTCTTTTCGTTTTCCTCAGGCAGACTCCGAAAAGTTCTGACGATCTATGTCCTGATCCCCGTCGGTGTCGCGGCTCTCGCAATTTGCCTGGCTCTCGGGATATGGAGCATGCTAGGGAGAACCAGGAGATGCGCTCCCGCCTGACCGTGGGACTCTCGGCGACGGACCTTTCCAATCTGCCTGCTCATGCATTGTTCCAACTTCACAGGCTTACTTTTGCTACGTGAACCCTTGTGTGTGTTCGTTTGATTGCCGTAACAATAAAGACCCTAGAGTCCACCTCTGAAAGATGTCTGTATTTTGTTTTTCTTTTTGCTTTTTCAGTAATGAGAAAGTGTGGTTACGAAAAAATAAAAAGGATGGGGCATGCTCCATGAGCCTTCGAGCGCTTTGCGGCAACCCAGGGTGACCGTCCTACGCTTAACGGGGTTTCACCACGAGGTCGGTAGGGTCCTCCGAGCCCATCGCTTCACACTGCGCAAAAAACAAAAGAAAGGAAACCCAGGTTAAACGTCTGACTAGATTTTACTTTGTGTATCATCTCACACGATTACGTGTGAAAGTAGATAGAAGACAGACAAAGATGGCAGAGAGGTTCAGCCATTGAATCGAGCGGCCTTCACTGTATGAGCATGCCCTTTCGATTCTCGCCTTACGAGTTCTCTGGAATATGTAGCTCGAGAAACTCGGATGCGCCCCGAACTCGCACTTTCCTGACCTGCCTTCAGGGAATTCCCCATCTAGCGTCGGAACGGATTTGGGCGGGTCGAACGAAGCCCTTATAACTCCGCCGTGAATGCAGTGTTTGACTGAATCACCACCATCTGCTACGGTTTTACCAGGCTCCCCGAGCTCCCATTAAACTTCAGCGCCCCCTCGGACGAAAGCGAAGCGGACAGCGAGCGACGACGGTCGAAAGGTCCTTCTGTGTCTCCCACCGCCGACTCCCTCGACCCCAACCGTACTCTATCTGGCCTCAGTCATCAGAGCGGATAAACCATGAGAGGGTTCCTATTGGGACCGTGGATCCTTCTGACTCTCGCGTGGACACTGAGAGCTGAGGGTGAGTGAACTCGTTGTGTTGTGGAAGGCAGATGGTGAAACTTTGATGAATCTTTGTGAAAATGTGTGGGGTTTTGTTTTTCTTGTTTTTTTTTCTTAAGCCGCTGTCATGTAGTTACAGACACCGACGTTACCTGCCTCGTCATGGAAACCTGCATCTTACCCTGCAGTGTTCCGAGGGAGGGCTCCATAACAGTGCGCTGGTTTAAGGATCCAGAGATAGTTCCCTTCCTCACATATGGTATAACAAACCCTGACAGGGGGAATGTCAACAACAGAACCTCCTTGTTCGAGGATCAGATCTTTGAAGGAAATGCTTCAATATTGCTGTCAAAGGTGCAGCTTCAAGACCAGGGATCATACCGTTGTGTCGTTGCCAGCTCGAGAAATGGGCATACCAGAAACGTCAAAGTAATGGTGCAAGGTAAGAGTCGCAAGTGTTGTGATTAAGTCAACCCCTGTGACCGTTAAGCGAAGACGCGGCCCTAAGTCCGAGTTTTGTCTCGCGGCAGCTCCTGTCACCGACGGTCACGCCAAAGAGGGGTTCGACCGGGATCCGAGTCTGGCCCGCCCGACGCCTCCTCCTCCACCTGGCTGGTCGAACGGCGGCGGCGCAGCCGGGGAAGAGGGGTCCAGCCGGGATCCGAGTCTGGCCAGCCCGACGCCTCCTCCTCGGACACACACCATGACCACCCCCCAGCAGTCCACGCAGACTGTCCACGCAATCAGCGACTCCCGGGTTCGACCGACCGAGGTTGTCGACGTGGACCCCAACGAAACCCAGGCCACTGGCAAAGGAGACGATAAAGCGTCGAGGGAGGTGGAAGGTGAGAGAGGCTTTCCATTTTTTATTTATTTCAATTTTTTTTTTTTTTAAATTTGTTTGTTTCTTTCTTCTTTTAGTTTCTGCAGCATCTCCGGTCACCAAAGTCCGTCTGGAGCAGGTTGACAACACCGTTGTGTGCATTTCGGAGGGCATCTACCCGGAACCCGAGCTGACTTGGTCCACCCAGCCTCCGTCGGGCAGGACTCTGAACGCCACTACCGCCGTACGACGGACCTCACGGATGCTCTATGACATCCGCAGCACCGTGGAACTGTCTCCTGAGGACGCTGGCTTGGTTTACAGCTGCGCCGTAGCCTCTGGCATAAACAGCAAAAAAGCGACAGTGAAAATTCAGTTTTGTGAGTGGTGCTCTTATTCATTTATTCATTTATTTATTTATTTATTTATTTATTTATTTATTTATTTATTTATTTATTTATTTATTTATTTATTTATTTATTTATTTATTTATTTATTTATTTATTTATTTATCTTTAACATTTGCATTTAATATCAGTTACGTGAGTGGTGCTCTTATTTATTTATTTTTAACAATTGAATTTATTATTTGCAAAAGCTGATGGACACCATCAACTCTCGGTTTAACGGAACATCTCCCTTGTTCTTCTCAGGCCGACTTCGAAATCGTGTTTTGTTTGTCCTTATCCCCATCGGTCTCGCTGCTCTCGCGATTTGCGCGATCGTCTGGAGGATGCGACGAAAGATGAAAAGGGGATTGGCTCCTGCATCTACCAACCTCAGTGACTTACTTCATAAGACATAAACCCATGTGTGTGTTCATTTGATCACCGTTACAATAAAGACCATCGAGTCCACCTCTGAAAGATGTCTCTGTTTTGTTTTCGTTATTATCCTTTTCAGTGCTGAAAAAGTGTGGTTAGGACAAAAACTATATAAAGGACAAGAAAATGCTATGAGGCACTTTGCACAATGTGGCTACGCCTAGCAGGGCCCCAGAGATTCTGCTTGAGGTCACTCGGGTCCTCCGAGCGCGAACCTGACGCGCCGATCGCTTCAGACGGTGCAGACAAGGAAAAGAGACACAGGGCAAACGTCTGACATGATTTTATTTTGTATCTCATCACACGTGATCACACTGAGATGCTGCATCGGGCACTACAGCCGTCGAAGCGGAGCACAGGTCAGAGTCTGTGCTCTCGTCAACCGAGGGAGTGTGGAAGCGTAAGCACAAGCTTTCGGTCTTCGTCCGCTTCGCCCCGTCGTCAGCACGCCCACGATGCGAGTAGACGCTCACAAGCCCGACGTCTCGGTTTCCACTCGATGAGGAGGCCTCCCCCGAGCGAGGCACTTCAACGTGGTCGGCCAGCTCTTCCAAATAGGTCATCATGCGAGAGCTCTGTGCGCCGTGCGAGCGGAGAGTCTTCGAGGGCCCTGGTCGCCGGGACTCCATAGGCCCTGCCTGAAGGGAGATAGAAGACAGAGGAGTGCAACGGAAAGGTTAAAGGGGTTGAGTCTTCTTCGTCTGCCTCCAACGGTGTGAGCTTGTCGCCCCTCTGCCATTTATAAAAGACACCGGGTAACCCGACTTTGCGACCTGCCTTCGGGGAATTCTGCGTGACGTGTCGGAACGGTCTTCGGGTGTGATCGAGTGGTGCAAAGTGGAATAGTGTTTGCGTCAATCAACGAACGTCTGCTGCTGCTTCACCGGGCTCTGCGAGCGTCCCTTCGGACGAAAGTGAAGCAGACGGCGAGCGACAACGGTCGAAAGGTCCTTCTGCGTCTCCCGCAGCAGACTCCGCGACCCCAACCCTACTCGATCGGGCCTCGGCCATCTGAGCAGCTAAACCATGACAGGGCTCCCATTCTTACCGTGGCTACTTCTGACTGTCGCGCGGACCCAGAGCGTGGCGGGTGAGTGCTCTGTAAGCTTGCTGACATTGTTCCGAGTACGAGCGCGATCGTCATAACCCAAACAGTCAGCGCAACGCGGCTGGAGCAAAGCGAAAACAGGGGATGGCGAATTCCACACTACGGGTTGAGATGCAGTATCGTGACGTTGACTAAAAGTTCTTTTTTTTTTGTTCACCGCTCACACAAAAAGTCAACGAGGAGGTGGTGTACTACGACATCTATTACGACCCAGACTACGCCTTCAATTACAGTTATGAGGGGATCAATCCGGAACCCGATCTGACCCGGCCAACGGAGCGTCCTCCATCCAGCTGGACATTGGACGACACCCAGGCCACTTACGAAAGAGACAATGATGCGACGAGGGATGCTGAAGGTGAGAGGGGCCGGCGGTCCCTTTCGAGGGGGCCGCTTGGGCCTAGAAGAAAACAGGTTGAGCTGAGCTCTGTCTTCGTTTCAAAGCAGCTCCGGTCACCGAAGTCCACCTGGAGCAGGTGGGTGACACCGCCGTGTGCAGTTCGGTGGGGATCTACCCGGAACCCGAGCTGACCTGGTCCACCGAGCCTCCGTCGGGCAGGAATCTGAGCGCCACGACCGCCGTCTGGCGGACCTCGCAGCTGCTCTACGACATCCGCAGCTCCTTGTTACTGTCGCCCGAGGACGCAGGCTTGGTTTACGTCTGCACCGTAGTCTCTGGCGAAAGCAGCAAGAAAGCGACCGTGAAAGTTAAGCGAGGCGAGTGGTATTTTTTTTTAAAAAAAACAAACAATATTTTAATTTGGTTTTTGGACCCATTTGTTGACTGTTTCTATCCCCGCTCTCTTTCAGTCTTCTCAGGAGGACTGTTTGTCATGATATCCATCGGTGTCACGGCTCTGACTGTTTGCACGGCTCTCTGGATCTGGAGAACGCGAAGTGGAAACAGGAGACAAGCTCCCGCCTGGGCGTAGGCTTATTCACGATGTGTCTTTCTGCCAGTGCGCCATAGGGTGATGCAAACCCATGACTGTGTTCATTTGATCATTGTGACAATAAAGACCCTCGTGTAGACTCCGAATGATGTCTGTATTTTGTTTGCTTCATTTTTTTTTTAATTTTCATTTTCTGTGCTAAGAAGAGTTAGATCAGAAAAGGTTATGTTTAGAAAAATAAATGTAAAAGCGGAGAGGTATACTCTGGTATTCCTCGAGGCATTTTCCGCGTTGCTGCAACGCAGTGTGACGTTCTACGCTTATCGGAGCTGCAGAGTTTTACCGTGAGACCGCACAAGAAAAAAAAAAAGAAAGAACACTCAAAGCAAAGCGTCTTACTTTGATTTTTATTTCATCACACATAATTACACAGATCCCACGGATGTAGAAGCGGTGCACCAGACAGTCTGCGGTCGCATCGAACTAATGTCCCAAACGAGAGCCCCAGTTTTGTCCACCGTGACTCCAATGCGTTCTGTCCGAAGGTTGGCTGAAGACAGGAGTGCAACGGAGAGGTCGAAGAGGTCGAGTCGGGTTCGTCTTCTTCGTCCGCCCCCACCGCTCGAGCTAGCCACTCCTCGACCTTTTCTACATCCACACCGTGTACGGGGCGCTTCCCTCTCCATCGCTTTCGTCTTGCGAGAGCCGCCGCTGAGACGCCTTGCGCTCGTCCTTGCCATCTGTGCAGAGGCGACCGGGTCCCTCTCCGAACCCTCCTGCGAGCAAATCGGCTCCAGGCTCTCTGTTCTCTGTGGGCTCTGGGTCCTCTGTGAGCTGCGGGTGCTCGGCGTGAGACCCCGCGCGCTCCGCGCTCCTCTTTCTCTGCGGGTCGCTCGCTTCCGAGCTGCCCGGCGAACAGCTCAGTTTAACCGGCGTGATCGGCTTTGGTTTTGCCGGCGACGTCACAATTCGACCGTCGGTCTCTCGCCTTTCGCCGCGAGACCTGACGGTTTGGCACCGCCTGCCCAGGTCCGTCGACTTCAGGGAGCTCCTGGCCTCACGCTCCCTGCGTGAACGGAGGCCTGCGGTCGATTTGTCAGAAAGGTCGGCCCCTTCGGATTCCCAACCGCTGCCTTCAGACGCGGACCCTCGACTCTCCGAACTGGAGGAGCGCGAACGAGCGATCCGAGCGCCGGACCTTTTCGAACCTCGACCGTCGACCTCTCTGCCTTTCTCGCCAGAGAAACGCAGCGGTTTCCCGGAGGCTGATTTTTGCAGCCCTCTCTCTGGGCGTCTTACGTCTTTGCGGCCGCTGGAGTAAGTCTTGGAGTGGTCTTCGGTGTCGTTGCGTTGTCGCCGCGTGAGCGCGGTTTCGAGCCCCGGCCTCTTTTCCCGCTCGACCGAGGGTCTCGACTTCGACCCTCTGCCTTTCGGCCTCGCGGAGACTCGCATCGCCCATGGGCCTTCCGTCTCCGAGCTGTCCGAGCTGAGTGCGCGCTTGTAGCCCCGCCGGTCGCTTTTGCACGAGGGCGAGGACGGCTGCGACCCGCAATACGGACGGCCGACCCCGTCCTCGTTCCACCTGGCCTTGGAGCCCGCTTCCTCGCCAGCTCTTTGTCTGTACGCGCTACTGGGCGAGGAAGGTCGCGACACGCAGTACGGACGGTCAACTCCGTCCTCGCGTCTCTTGGCCCTGGCGACGTTGTCCTCTCCCGCCTCGATGTCTTCTTCGCTGGACGACGATGCGTCGTCTATGAAACTGTCGCTGCGATCGTAGTCGTCTGAGCTTTTGTCGCAATCCGAAGAGCTCTCCGTGTCCCTGTCGCTCAAATACTCCGGCTCTTCCTCGCTTTCGGAGCTGAGAGGTTCCAGGCCGTTGTCTTCCTCGGCTTCGCTCAGTAAAAAACTGTTTCTCTGGCGGCGCCCGACCTTTCTCCTCTTGGTCGCCGGAGACCGCGAGGCTCGGACGCTCTCGGCCCAGGGGGACAACCGACGTCGAGCTCTGCCGACGGTCTGGCGGCAACTCCTCTCGGGCTTCTTGACTGGCGGCGGCGGGGAGAGGTGCCTTCGGGGAACCCGCCTGGACGCCGCCTTGCGCTGGAGTGCCGCGAAGGACCGGGCCACCTTGTCGCTCCACCTCTGCGTGGATTGGGACTCCAAGCATTGGATCAACGCTCGGCTCAGGCGATCCTTGATGCCGCGCCTGCGGAGCTCGTTGACCGTGCCCTGGTTGTACGCCACCCATTCTCTCAAGAGTTCCCTGTTCGCCTCGCCGAGGAGAGCGCTGTCCAGGTTCAGGAGCTTGCACACGGCCTCTCTCTGGTACCCCAAGGAGTCGTGCAACCAAGGGTAGCTCAGGAGCAACACGGACAAGTTTTTCATCCATGTCGAAACCGGGACGGGCTCTGGGATGGGGTTGAAAAGCTCCGAGCGGTCGTTCGGGGGCTGTCTACATCCCTCGCCTGGCTCGACCGGCTCTCCGCAAGCGGGATTTCTGCCGCCCATGTCACCGTCAAAGCGGGCTGCGTTGATCCCCAGTTTCTTGAGCTTGCTGCAGTAAACTTTGAGCTTCAGGAACGCCACTTTGGCGGCCGCGTTCACCTCCTTGGCGTGGGCTTGCGCTTCCTTGTCTTCCTTGTTGCACTGGTCGCGTTTGCACATGGTGTACCAGTCTTTCTGGATCTTGTTCACTTCCCAGGGCTCTCTGTCCACCATTTCGGCGCAGGCTTTCGCTCGGCGGGCCGTCTCGGGATCGGCGTCTTTCCGGTTTTGGCTGTAGCAGCGCAACTGCCGAGCGAGCGAACCGCACTCCTTCCTGATCAGCTCCATGACCGAGGCAGCGAACCTATCCCGCTCGCTTTTTCTGAACGTAGCGTCCGAGGCGTACCTGCTAAGGAACTCGCAGTACCTCTGCAGCTTCCCAAGTGGACTGTGCAGCAGCTCGGCCACGGCGAATGCGCCTGGGATCTTGGCGTTCATGAACGTGATGGCGAGTTCAGCGATTTCGATCATCCTGGGGTCCGCCAACTTGCTCTCCACGTGTCTGGGTATGCGGTCGCACCACCCGTTCGGATCGACGCGCATGGTGAACGCAGACAGCGCCCATTGGTTGATTTCTTGGAACGTGAGCTGCCCCGACAGATACGTCTCCCGGGCCATCTCCTGGAGCGTCTCGTTCCAGCAGCTCGCGAGCTCTCCGTTGCCTTTCACGCAGCTGCGTTTCAAGAGCCTGTAGAACCGGAGCGTGGTGGACACGTACAGCGTGGGCAAGTGTCTCTGCTCCGCTCTCACGGCCACCGTCGGCACCAGGTTGCTTCGCCTCCCATCTGACGCTTTCCCTCCTGACCTGAAGTACACCATGCGGGGTTCGCTGGCTTTGTACGTGAAACGACTCAGGTCGCATTTCACTGCGTCCTCCCCGAAACAGTCAACGCCGGCGTCACCCTTGTTCTTCCTGTCGCTCGAGGACTCCCATGCGTGGCTAACTTCTGGCGCGCAGCACATCGGCTCCACATCTTCCAGGTGAGAGGCCAACGCAGCCTGGCTGCTCTGATCCCTGCCGGGGGACCCGGGTGTGTTCGATATCAGCAGTTGACAAGGCTGAATCTGCTGGAAGGACGGACAGAGCGCCTCCACGTGCGTGGGCATCTCCAGCGACATGTCCCAAAAGTCGAACGCGTGGCCCGCGACCTTCCTCAGCAGCTTCAGGCTGTCCAGGGTCGGGGCGAACAGGACCTCTTGCACGAAGTAAGACCCCTTGCTTTCGCCGTCGTTTCCGGGGATGTCTGTCATGTAGGTCCCGACCATGGACCTCGCGGGGTCGTAACGCAGCAGGTTCTCCTTCGTCGAGTGCTGCGTCACCACGGGCACCACCGTCCGATCCTTTCCCCTCAGCTCCTCGGCGGGGAGGTAGTACGCCGTGTAATTTCCGCACGTCAGCAACACTTGCTTGAGGCCGGCTCTGTCCGAAGTGACGATGGATCCGAAGTCGCTGCCTCCCAGAAGGTCCACCAGGTCCATAAGGGCGAGCAGGAGAGATCGAGAGGGACGCTGGGGTATCCTACCAGAGTCCGCTATGACCGCGTCTCTGATCATCTTGTTCAGAACCCTCGGCCTGTAACGCAGGTGCTCTTCGTTGCTCAGGCGCCGTTCCTTTTGGGTCATCATGCTTACCACTGCATCGAAAACGCCACGTGGGTGCGAGCACGTGAAGACCTCGTCGTGGTCCACAGTATCGAAGTACCACGGAGGGCTGCTGGAAACGACGAAGGTTTGATTTGTAGACGCGGCCGCCTCAGTCGCCGATACCGTAGCCATTTCGAAAGCAAGACCTGTTGAATGCGCGTACGGACAAAGTGGAAACAGCAGCAACAGCTCTCCTAATCCACTCTGGTGAATTCAGCCTAAGTCCTGCGAGATCCTTGCGCTCTCTCTAGCTCTTAGAGGGGAGGTTCGAAGGCCACTTATATCCTCCCAGTTGGGGTTTCCCACCTCCTCGATGCTTTGAACAGCCCAACCCTGATCCTTGCGCTCTCTCTAGCTCTTAGAGGGGAGGTTCGAAGGCCACTTACATCCTCCCAGTTGGGGTTTCCCACCTCCTCGATGCTTTGAACAGCCCAACCCTGAGGCTCGGAGGGATAGGGCGGAGAAATCTGCTCACCACCACTGCACACAGGCCCAACCCTTAGGCTAGGAGGGATAGGGTGGAGAAATCTGCTCACCACCACTGCACACACACTCGCAAGCAACTTGCACGGAGGCCAGTCATGAGACAAACAATCCGACTGCTCTTTGCAGTGTCCGCCGGCCTTTCACAGTGTCCGACCGTCGCGCAGGGAGTCCGACCGCTGCTCAGAACATCCGACCGCCGCTCAGTGACTCTGACCGCCGTTCAGTGACTCCGATCGTCGCTCAGTGACTCCGACCGATAGTCAGAGTACGACCGCCGATCCCTGTGTACACTGAATTCAGGGAGTCCCAGTGACACGGAGCCTACAGAGAGAGCCTTTGTGCACGGACAGTGATGAAAATGAAATATCACAGTCACCTAGGTTGAATTCAAAGTCACCTAGGCTTGCTTGTAGCTTTGTTGTTTGTTTGGTTTTCTCCTCATACAGCTTTTTATTTACCCCCCTCTGTGCTCAAAGAGAAAATCGTCGGGCTTTGCGATTTGAGGAGCAGAGCTCAGCATGGATGAGGAAATTAGAATTTTGATCAAAGGTGTTCTGGGGCACTTCGTTGGACGACGCCAAGACTTTGAAGTCGAAAGGCCGCGTTGTCGGGAAGCTGTAAATGCTATGACGAGAGCTGTGTGTGAAGTGCTGGAGGTTCACAGACCGAAATACACAGGTGAGCAGCACAAACAGATCTGTTTTTTCAGAGTTATCTGTACGCTCAGCGTGATCTCTCCTTGTCCGGTGTCCCACTTTAGAGATGGTTTCAGATCTAGGTGATTCATTTCCCGATGCCGCGATGGTCAACGTCGCGAAAAGCCTTTTCGAGGACGGGATCATCAACTGGGGCCGTGTGGTCAGTCTGATATGTTTGGGGGCCGCGGTGTGCCAACATCAGGACAGGTTCAGTGGCAGCCCTGGCTCCCTCTTGGCTGACACAGTGTCAGAGGCGATCGCCTCGTACTTGCTCACAGAGCACAGAGGCTGGCTGGAAGAGATGTGTTGGGTGAGTGGCCTGTACTCTAGGGGGTTGAACTTCATGCTATCGCTGTTATGAAACAATTTGTCTTCATGTTTTGCTTTTTTTTTTTCTGTTCCTCTTTCTGTTCTTTTTTTAACGCTTTCTTCATGACCAGGATGACTTCGCTGACTTTTTCCCTTCACCTGAAGCCACGAAGTGCCATGACCTTGTAGGACCGGCACTTGGACTCTTTGTTTTTGCGGTCGGAACTGCACTCTTGTGCACGCACCTTGGGATGTGACCCGGTGGTTGTTTTCTGACAGCCTCCGGGGGCTTTGCCCTCAGAGTGCTTTAAAGTCTGGAGGGCCAGTGTCAGACACTGAAACAACCGGTGTGGACGAGAGGACGCTTCTTAGACACGCACTTTAAGGCATTGGGAACGAGGAGACGTTCCTCAGGAGCCCGTTTGATCCTTTTCTTGTTTTTCTTTTGCTCCCGCATGGAGAAGTACTACAAAGACCCAGTGCGACCAGTGATCGGGCAAGGCACCTACGGAGTTGTCTACAGGGTGCGAGATGTGAGAAACGGCCAAGAATATGCCCTCAAATGTCACAAGCAGGCAGACGTTATAGAGGACGCGACTGTGAGAGAGTTGTCCTGCCTGACAGCGCTGAAAGGTCATCCCAACATAATACAGCTCCTGGACTGTTTCATGGACGAAGATCGGGTGGCGATGCTCATGCCTCACGTGCCCTTCGAGCTGACCAAAGCTATTCACCGCCAGCCACCGGCTCCGCTCAGCTTCGTGGCCAGCTTCTCGCTTCAGACGGCGAACGCCCTGGAGTACATGCACGGACTGAACATCTTACACAGGGACCTGGTTCCGAGTAACGTGCTTCTCGAGGAAGATCTGACGGTGAAGGTGGGCGACATGGGCCTAGCCAGACAGTACTCCCGACGCATGAGCCTTTGCGTGGTGACGGAGCCCTACAGGGCTCCGGAGTTGTTTGTCCGCGGGAACGCCGCGGAGTACACGTGCGCCGTAGACATGTGGAGTTTGGGAGCTATGATACTGGACGCAAAGGAAGGCGCCGTGGTGTTCGCTGCAACGCGTGGGTCCAGCACTCTGAGCAAAGTCATGGCACTGGCGGCCTCGGATCCCGACGGGGGAGCGGAGGAATCGACGCCCGCCAGGCAGGAACTGATACCCAACACTATGAAGTGTGAGCACACCAAACGCATCGCCTTCCGCCTAATCGCTCTCAGGCACGACAAGAGGCTTACGGCTCGCCAGCTGTTGGACGATGAGGAATGGAAGCGTTTGTCCCACATGACAGACGGAGAAAAGGCTGAGGTCTTGCAACAATGCGTCACGGGTGTCATGTAAAAATACACAGTTCAAGAGGCTTTGCAATGTCTGAGTTTATCATTTTTCAATAAAAAAAAAATGAGCCAATGACCACAGACTCTATGTATCGTACAGGTGTAAATTTTGTTTATTATTTTGAATATGTTTGACCATAATAGCAGATGTATCATTCAGCACCACTGGCCCGCTCTGGGAGCACGCTTACACGTTTGTAGCGATGGAGATGAAAAGGGATGTAGCACTCAACGTGGAACACCACTTGGCGTAGTTTGTTTCGTAACTGCGCGAGGGCCCTCGGGTCTTTTGAGGGCTTCGGGCTCAACTCAGCTTCCGCTCTTCGTCTCAGAGCGCGGCGAAAACAACAGTGGCAGCCGCTGCGACGAGAGACAGGGCTAGAGGTTTGGCTCCATTTCTCTGACTAGGCCATCTATCCAGTTCCTCCTGAGCCTTTCTCACGGTTTCCTTCAACTTGCTGAGCACTGCAAACAGAAGACAGCGAACACTGGTTGGGAGAGAAGCGCTTTGCGATAGGCGGGTAGCTAAAATGCACACATACATACATACAGTCTGTCGTGTTGTGGAGTTTTCCGAAAGTCATCACGGGCTCCATTGGAACCAGGTCAGGCATGAGAATCTCAGGCCGACGAACGCCGTCCGAGTAAGAAGGCTCGTTGCTGTGATGTAAAACACAAGAGTCCACTGATGTCAACAGCACGAACACGAACAGGGTCAGATGCAGCATCGAAGTGGTAGTCATTGTGTCTTCAAGAGAAAAAAAACCCCACAAAGAACAGTTTTCTTACTGCAGTGCGCAAACACAACTCACGCCTGAAGAGGTTGCCTCTGTCAGCTCTCCACTCTTGCCTTTTATACTTGCAGAAGAAAACACTCGCTGTGCAGATTCTAATCCCCCCTGCCCAAAAAAAAAAAGTCCCTGGCCAAATCCCAACCACAAGCCCGAAAGAGAGGCCGCGACCGGTCAGCTCGCGTAAACCCAGCACGCCCCTCGCTCACAGGCAGGAGAGATCACGTAACAGGGTGATTCAGGGGAGAGGAACGCAGAGCATGGCGTCAGAGTCTGCCTGCCTCGGTCGGCCTCTCATGGCGGAGGACGGATTCTCAGAGTGGAAATCGGTGTGAGAGAGCTGAGGTCGGAGCCAGCGTTTCTCAGTCCCTCCCCTACATCTCGGTTTGGTAGCGTAAGATGCCATCTGACTCAGTGATGTGTGGTCGGACTCCCTAAGGGTCGGTCGGACAGAGTGAATGACTGTCGGACTCCCTTAGCGCCGGTCGGACAGAGTCAATTGCGGTCAGACAGAGTGAATAGAAAAGGTCGGGCTGTCTGGACGCTGACCTGGCGAGGTGAAAAGCTGGCCCCATCTCTCGTCTGCAGCTTTGGAACTAGGAAATTTTAGCGGCTGTGTTCTCTGTGTTCTATGACACAGCTCCTACGTAGAAAGGATTTAGTTGGGGATTTTTTATTCTTTTTTTTTTTCTTTCCTTCATATCCAACATCGACATCACAGCCCTTACCAACAAAATGGTTGGATTTATCTACAATTCCAATAAGCTGCTCCCCGCTCTGGCCCCATCAGAGCCCCGAGCCGCTCTGAACACCCAACAGCTCTCACAGAGCCGGACATCCTCTCGCTTCATCAACCATCACGGATCCCCCACGTCTGCCCTTACCAACAAAATGAGCAAATCGGGCTGCTACAGAGACGGCGGCATGCCGCAGCAGAAACCTGACTGTCTGAACATTTCCGCCAATTACAAGACTAAATTGTGCTGGTTCTTCGCGAAGAACGGCGTCTGCAAGTACGGAGGGAAATGTCGGTACGCCCATGGCTACGGAGACCTGCGGAGCCTGCAGCTCAAAATGAACCTTTGCCACCATTTCTATAAGGGGCGCCCATGCCTCCACGGCGGAAGTTGTGGATTTATTCACAATTCCCATCAGCTGCTCCCCGCTCAGCCCACATCAGAGCCCCGAGCCGCTCTGAACAAGGACGGCTACCGACAGATGGACGTTTCCCCACCCCAGCAGCTCTCACAGAGCCTGACATCCTCTGGCTTCTTCAACCATCGCGGACCCTCCACAGTCAATGCCGGGGCCATCACCTGCTGCATCCCCACCGTCCCCGCCGTCGTCTTCTCGAAAGTCCCAAATCCCTGTAACCCCTGCCCCGGCCTTATCCCCACCGTCCCCGCCGTCGTCTTCTCGAAAGTCCCAAATCCCTGTCACCCCTGCCTCGGCCTTATCCCCACCGTCCCCGCCGTCGTCTTCTCGACAGTCCCAAATCCCTGTAACCTCTGCCCCGGCCTTCTTCTGCTTCACTAGCAAAGAGGGGCTTTGTCCAAAATTTGTGACGCGCTGGCCTGAACGGTCTACCCGGTTTCTCTCGGGGCCCTGTGGTCATGCGCAACAAGGCTTATGGCATCGAGGTCTTTATTTGTTTTTTTTGTGGTGTTTGTTTAAAATAAAAAATAAAACAAGACAAGAACAACGTGTTTTTACTACATTGTATCTGAAAAGATTCAAAGTGTGTTATTCCGTGTTGTTTCGCTGACCCTGATATCGTTGAGCTTCTTAAGCAAATAAAAAGACTCAGACACATTCACTTTTTCTGCTCTTTATTCGTTTGCCGTGGACATTCACAGAGTTGTCTTGGCGTCGCAGTATTCTGTCTGAAAATCTTTGGTGCAGACTTATACGCACTTTCCAGCCGTGCTCACTTGCGTTTTACGCAACGTATCTCCTCCAAAGAAACAGGCTGTATTCTCGTGCCCCAGTGCTTGTCCCTGTCAGGGGGGACGTGCAGCAAAGTCCAGGTGGGTGTTTGTTCGGCAATGCCCTCCAAGAGTCTTCTTTCACAGCAGCGGATGACGCCGTGCATTCCGTTGGCAAGTATTGTCCCTTCGCCGGAGTAATTCGTGCAGAGCCACGCCACCCCCATGCGCCGCAAATCCGGGTCTCCGTTCTTCTCTGTTGCAATCGCGTACTCCACGAACAAGTGAGTCTTTCCCACGCGCCTCACCCGTACGGGCAACGCTGCGATGCCGGCCGCTATCAAAGCATTCGCTCCGCTCAGAGCATCAACGTCAGAGTCCCAACCGGCGAAATCTTCGTCTGGACAAGCGCAGCGGCCAAGGGGGTAGCGACCATCTTCCGTTCTACCACCCATTCCTTCGAGCTCCGCGTAAGTCGTCTCCTCGGATGAGGTTCTGACGATCAGCGTTCTGCGACCGTTGGTTTCACCCAACCGGAGCTTGTGCATTTTGAGGGTCTCCGTGAGTCTCCGTGATCTCAGAACGGTCAGGTTGCCTTTCTTCTTCTCGGTCCCTTGGGTCGTCCTCCCGTTGCCGCAGCCTCATTAGTATGTCAAAGGAAAAAGGCCCTGACGGGAGAGCTTTCCGTCTGATCAAAAAGTGAATTTCATGATCGCATCTGGAGCAAACTCGAAATGCAAGGGCACGCAATAAAGGCACAGAACCGCTTGACACAAGGACGTCGGTATGAAATCGATTTAAACACCACACAGACTACAGCATTTTATCTTTTATTTGACTTCAACCATCCAAAACATGTTCCAAAAATAAAAGGATACAGAAGCAGCACACAATGAACCTAATGGCAAACATAATGTCTCAGGGCGGCAGCCCCACATCCTTCTCTCCCAAACAAGCGTTCCCGAGCCCAGGCTCCTATGCTCTGAACTGGTCCCCTCATGTGACAGCGGCTCAATTTCCGATCAGGGTGATTTCCGAAACCTCCACCACCGGCGCCCTGCCGCTAGCGTTGCTCGCCTTATCTACGTGATCCCAATGCGGCGGATCTGAACAGTTGACCGCGGCGGGTTGTGCAGATTTGACCTTTGTCAGCTTCGCCAAATTGTACAAGTACGGCTCCTCTGGGTTTGCGCCTCCCTCACGCGTCGCTACCATGTAGCACCTCGTCTCGCGGGCCGGATCGGGGTCTTTACTCAGCACGATGGCGTACAGGTGCTCCGTGGACGCCCCGTGGATCTCGTATCCTTCGCAAGGCGACCAGATAGCGACCAGCTTGCAGCTGAGAAGTTGCGATAGCTGTAGGAACGCTTTCGAGCACCGTAGATCCACGGCGCTGCATTCCCTGGCGACATCATCTGTGGTCTGGAGCACCCCGCAAAGGGTCTTCGGAGCGCTTTTGCTCTCACCCAAGTGTATGAGCCTCACGTCTTGATGGGTGTAATGCCGCACAATGTTTGGCAGCGATACGGAGGCCGAGCTCTCCCCGAGTCGCACGCAGTGGACACGTAGGTGCTCCGATCTTTCTGACTTGGCCTCCGTTTTCAAAAAATCAGGGCGCTTGGAAGAAGCGCAGTTTGATCGGAACGCGTCTCCGCCTGACGAGGCGGCCCTGTGTACTTTCGTCGGCGTGGACGCACCGGTTTTCGAGCCTTCGTCCACCTCCGTCAATTCGCTTGTGGGGCTGGCCTGCCGGGAGCCCAGGTTCAGCTTTCGCTTGGCCACCCTTCTCCAGGTGTCGCTGCAGGACGCTTCTGTGTGCTCCATCGGAGTTTGCTCCGTACACAGAGATGACACGGTTGTCCTTATGTAATTTTCATAGTCCTGGAACAGCGAGCCTCCGGGGGATCCCATCGCTTCATCTTCGCTGCGGTCGAGTCCTTTTAGCCTTCTGACGCAGTCGTGCCGGAGCAGCCGTGACACTCTCTTCGCAGAGCACAGCGCGGCACACCGGATTCTTTCGATCAGCTCCGTCTCCACTGCGCTTTTCTCCACGCCTATCAGTTGGCACACAACGGCCACGATACCTTTCAGAATCTCCGTTTCGTACGTGAGCTTTTCCGTGAGGCACTTTTGTCCGGCTATCGTCTCATCGGCCCGTTTCAGACGTGTCAGGAGGGCCTTGGTCTGGCTCTGACTTTCGTCTGTCGCGGTTGCGTTCTCGGCGGCCAGCTCTCGACTCCGCTTCAGTTCGGCCTCCAGCTCGTTGACGCGTTTCGACCGGGACTCGTTTTCGGCCTCCGCTTGCTTCTCTCGGTCCTGCAGCTGGGCGATGAGCTTTGATGCGCGCTCCTCCTCCACCTTGCTTCGATCTAAGTGTTCTGCGGCCAGCTCTCGGCTCTGCTTCAGATGGGCCTCCAGCTCAATTACGCGCTTTGACAGGGACTTCTTCTCGGCTTCGTTTCGCTTCATTTCGGCCTCCGATTTCTTCGAGAGCATCAAGGCTGTCTCCTTTTCGGCTTTCATTTCCTTCACTTCGTTCTGCAGCTTCTCCAGGACTCGCCCCTTCTCGCTTAAGTCCTTCTTCGATGAGGCTATGACATTTTCAGCGAAACTTAACTCTTGCCGCAGCTCAGCCAAGTCCAAGTTTGCTTTTCTAACTTTGGCTTCCATCTCCATGTGCTCTTTTGCGAGGTCTATTTTCATCTGCTGATGGGCTGATTTGTCCGTGGTGTACTTCAGGCTAACCTGCCCCAGTTGATCGCTCAGCTCAGCCAAGCGGGACTCGTATGTTTTCTGGTCGCGAGCCTCTCTTGACGCGACTTGGAGACGCTCCGCTAAACTCTGGACTTTGTCATGCAGGACCCAGCCAACACTTACCACACTTTTCCAACAGGCGCGAACGTGTGAGGGACTGAGGCGGCCCTGTGGCTCAGCTTGAGGCCAGTGAAATGTACCACAGCCCGGGGACGCGGACTCAAGTGATTCCAGGGCACGCATCAGGGCCCGCTGCCCACGTTCGTCCTCCGCTTCATTTCCCCCGGCGAGTATCTCGGACACGACTCCCAGGGTTTCGTCCGCGAGTGCCAGTCCCCCAGGTTCCCTCACGAATGTCCGGTCGCGGAACATATCCTGCACTGCTCCCGTCAACCTGTGAAGCGCCGCGTCGTAGCTGACGCAGAGTTCGGATGTCAGCTCGAATCCCAGCATCGCCTCCTGGCCCTCGGCGTAGGCCAGATTCTTGTGGAACCATTTGGCCAGGGCGTCGAATTGCCTATGGAACGCATGGGCTTCGTCAAGGGCTTCCTCCAAATAGCTGTTCCTCGTCGACGGGCGGTCTGCTGAGACGGCGGGATCGGTCCTCGATGTCGAGCAGGTCGCAGTAGAGCCCGAACGGACAAGTCCCGATATGATACCCAAGAACTCCGCAAGACAGTCCTTTCCAATAGTCTGACGAGAGAGAAGCCCCCCCGAGCTGCGCTCGCAGCTCGTCGGCCCTCCCGTTCGAGTAGTAGCTGCTCCACAACCTGAGGTAGGAGGGATCTTCTCCAACTGAGCGTCCGAGCACCTTCTCCCTGAGTTCGAGTCGAGCCCGTTTCTGCCAGATCCACCAGCCAGCGTCCGGCTCCTCCTCGGCCTCCGCGCGACGGTGAAGTTCTTTGGCTTCGCTTCTCGGCTCATCCCCCCTGCTGCCTTCCAGCCCGCCGCCGTGCCTCCCGCCTTCCCTCAGCTCTTCCGCACTGACTCCGAATGTCCTACGGTGATTCAGGCAGAGCCTCCCGCCTTGCGCCGGCACCGTTGCGCACAGGGTCGTGCAGATTTTTCCCAAGAGCAGGCCGTCGATCTGAGACACAGCCAGAGTCCTTAGGGCCGCTGGCTCGCAGGCCGAGGGGCAGACGCCGTTCGCGAAACCGCACCGTTGGCAGATTCGCCCCCAGGAAATCCCAGCGCTCCGCAGCTCTCGCGAGAGCAGGTCCAGTTCGCGAGACCAACGCGAAAGCGCTCCGCAGCACAGTGCGGTCAACACCACGGCCCAGTACGGCGCGCGGACCTGGCGGTCCGCTGAAATGACGTCTGGGCCTTCGGGCTCGACCACCTCGATCCCCGAGCGAGTGAGATGCGCTAGCAGCCACACGCCGGAGCTCGGTGGTGAAGGAGGCCTCAGGGGACTGTTGACCACCCAGCGGGACAGGGCTCCGGGGTCTGCGTCACCCTCTCGTCGCCACAGCACACTGGTGCCCCAGACGGCTTGCGTGGGGTCGGGGAGCCAGCTCGAGTCTGACGCTCTGCCGTCAGTACGAAGCGCAGCGCGGGCCACGGTCAGCCGACTTTGTTCGTGCAAGATTTTAAACGCGAGCGGGGCTCCCAGCGTGGCCAGCGTCGCGACCGTGACCTCTCGCGCAACTCTCTCCCTTTCAGACAGGTCCCCGTCGCGAGACGCCGCGACCGTGTAGTAGGAGAAGCGGTTCAAGCTGGTATATATCGAGGACACTAGCTTCTCAGCCTTATCCGTTCCATGTCCGCAGGCCAGACTCGCTCCAGGTTCTGCTGTGTCGTAGTGCTCGGAGTGGCGCAGCTCAACCCAGGCCAGGGGTGCGCTGGCCAAAACGGAGATCCTTTTCACCGGGTAGCCCTTGGCATGTCCCTTCGCGGCTCTGAAATGCCTGTCCGTCACCAGACCATAACTCTCACTCCCCTGCGAGTACACCACCCTCAGGACCATGCAGCGCGCGCCTCGCAGAGCGCCGGGCCCGACTGGGATGAAGACGGGACCTCCTAGTTTCGGGCCGGTGAGCGTCACGCTCGAGGGCAACCTTTTCTCTATTTCGTAAAGCTGCACCCACGTGTACTCCAGAAGGACCGGAGCATCGGACCCCTCCAGCTCCACAACCAGTTGAGGCTCGGAAGGCCCCGTCGCGCACATGCCGTCTAAACCCGGATCAACTTGAGAGCTTAAGTTCAATTTAAACACCACACCAACCTTTTTTTTTGTTCATTTATTTGTCTCATACCGTCAAAAACATGTGCCAAAGGAAAAAAAAAAAAGTTACACAAGCAGCACACACGAACATAATGGCACCGCCACACCGTTATAGCAGGGTGGCCTCCCGATGTCCTTCTCCCCCCCCCCCCCCCTGAAATCCTCCCTCGTATGCGGAGTGCCGAGCTCACGTTCCTCTCCTCTGCGGAGTGCCGAGCTCACGTTCCTCTCCTCGGACTCGGCTGTCTCGCACGACCCCCGAAATTCGGGCTGTTCTTTGTGTGGGAGCCATTCTTCTGTAGATCAGTGGTCTACGACGCCGAGTTCTTTGGCTTCTCCGCACCATTATTGCATCGCCTAGGATCTCCGATCTTCTCCTAAGCGGTCTGTGGCGTGCCGCGGATCGAGGAACACTCTGAGCCCTCCTGCCGCGGACTCCTCTTCTGCGTTCCCCTTCGTCGGTCGTATCGCCCGGAGAGGGGTCCTCTTCCATGACCGCTAAACTCTTGCGAGGGTCCACTATTTCCTCGATCACGCTTTCGTTCCTTCCTCTCCGAGATGGGGCGAGGCAGGGTCGCGATCATTCTGTCGTGATACCTCATGACGTACGGCTCGTAGTAGCCACGAACCCCGAACTCCACAAACCGCTGTCCCCATCCGCCTTCGGGCGCTGAAACGGCTCGCTCTATCCGGAGGGTTCGGAGAGGAGGTTGCGAAGACATCTCAGATGCCGATTCGTTTCCATGAACAGAACACGCAGCGTGTGTAGAGCGTGTCTAGGTCCACTAGTGAATGGTCTATTTGCAAGCGGGGCAGACGGTGTACGGTTTCGGGTCCGGGAAGGTCAGCGTACTAAGTGGCACGTATTTTACCTAAAAAGGGGCCTAACGCGACGTGGTGACCTCACTCTGTGCGAGGAAACCTGCCACTTTGAATGGCTGAGTTTATGAGAGCCCCTGGAGCATACTCGAAACGCACTGAACTATACTGAAGTGAACTACACACAGACTGTAATGTTGTGTCTTTTATTTGACTCGAACCATCAAAAGCGTGTTCCAAAACCAACCAAAAATTACACAAGCAGCACACAGAAACACAATGACACCAACGCGGCGTCGTGATATCGCAGGGCGTCAGCCTGACGTCTTTCTCCCCCTGAGATCGGGAGTCCCGAGCCCAGGCTCTCATGCCTCACACCCTCCCGGGCGGTCCTCGTCCCAACGCTCCCCTCCGATTTCCGCGTAGAAGCTGAGAGTGGTGTTGCTCGCCACACCGTCCAAGTACTGCGAATCGTGCAGAGGATCGACAAGAGCAACGGGCGCTCCTGCCGAGGACGCCTCCTCCGGGATCTTGCCTTCGTCCGGAGCTGGGTCCTCTTCGACGACCGCCAAGCTCTTGTGAGCTCGGACTATCTCCTCGATCACGCGCTCCCTCCTTCCCAGCACATACACGGTGTCCAGGTACGCGGACAGGTTGTCGTACTTGCCCGTCTTCAGAGCGGGCCCTCCGCGAGGTCTTCGAGAAGAGGCGAAGTGGGCCTCGCTCCCGTAGTGTCTGTCCATTATGTCCCGAAACGTCGGGTCGGGCAGCTCGCAGACGCTTCGAAACACTGACGCCTCGGTCCCCGGTTCCCGGTCCATCTGGAGGGTCAAGGAGGGAGGGGCAGGAGGACACGAGGGGATCTCAGGTGCCGATTCGGTTTGATGCGCAAAACACGCAGCGCGTGTGGAGCGTTTCCAAATCCACTAGTACTTCTGAGAAAATGGTCTGTTTGCAAGCGGGGCACACGGTGTACATCTGCTTCAGGTCGGTGAAGGTGCACGTGTTCACGGTCGACGTGCTGAGCGGCACGTTCGCCACCGGGGCCGCGCAGCAGGACGAGACGAATTTCATTTGTTCGAAATCGAACGCCACGTCGATGTTCCTGGGGTTGCCTTTCACTTCGGACGATCGGAACGTCTGGTTCTTCAGACACCTGACGCACCTCAGGTCTCCCTCCGCGGCCCGAGCCCGGTCCCGACCCGGAAGCCCCACGGGTGCCAGCAGGATCTGTTTGTGGTTGTAGTCTATCCAGTTTATGTGACAGCTCAACACGGCGTACAGCAGCATCCGTCGTTCGGGGCTCTGGCTTCGCAGCTGCCCGAACTGCTCCCTGCTGATCATGTCCGCTGCTTCCCTGAGCTGCGGGATGCACGCCGCGGCCATCTCGAGCGGCCGGTCCGTCGTGTAAGCGGCGGCCAGCCTGTAATAGCAGCTCAAGGGCCACTCCGAATTTAGCGCGAGCATCGAGTGGCCCGAGGCCTTCACGCACTGAAATGCTCTGACGAGTTTGCAGTGGTACGACCGTCTCCTGGGGGCAAAGCAGAAGCGAGACCACTTCACCGGGTCTTCGCTCGACCCGTCGCCTTCCGGGCGGCTGCTCAACGGAGCCGAGGTCGTCCGGAGGGTGGCGAAAGGAGACGCTGTGCGCAGGACACGTGTCACCCGTCTCCCGCGTTCGTTCGCTCCGAGACCCGCTCGGCTCCGCCGCGACTTGGCCTGGGGGCCCGCTTCGCCGTCGAGAGGCGCTCCCGATTTCTCCCGAGAGGGAGGTCGGACGACGGAGCTGCCCTCTGCCCGCTGGTCCGAGATGAGCCTAAAAGCCTCCAGTCTGAGGGCCAGGGCCTTGTGCGAAGAGTGCGACTCGTCAAAGAACAGATCTTCTGCTTGGAACCTGTAGAAGTCAACAAGCAGAGCCACCCTGAGCATTGCCTCGCGCCCCCTCAGCTTGGACAGCTCGTCGCAGTCGGGCACAGTCCCCTCTCCAAACAGACCGTCTGAGCCGACCAGCGCGGGGCGCAGAGTCGAATCCCAAAGGTTAGAGCACAGCGAGTAGGCTTCGCCGTAATCCTCCACCGGAGCTTTGGCCTTGCTCGTCAGCAGCCTGACCAGCTGAGCTCGAACGCTCGAACTGTCCCGAGAACCCTGTCTAATTTTGTTATGGCACACGGCGTGGTTGTGGAGGCACTCAAGGTAAGCCTGGACGAGGGCTGCTTTTGCGTGGCAACCGGACCGCACGACTCCGCCGTCGCTTACCCGTGCCCCGTGGAAGCTTTCGCGCCCGTGCTCCTCGGATCGCCCGTCACGCTGCATGTCTACTGCCCGGCCCTGTTCCCCGACAGGGTGTTGAGAGTGCACGCCGAACACCTGGGTCACTTCACCGGGATGAGGAACGTGCCTCGCGTGGACCCCGAGCAGGAACGAGCGCTCTTCTCAGGTCTGTGTGGACTGTTCGGCACAGAGCGAGTCCTCGGCCTTTACCGGGAGGCCCTGAGCGTCGGAGACGGCGGCGAGGGAGCCCCGAGCCAGGATGGCGGAGCAATCGAAAAGCCGCCGATGAGCGACGGGGAGCTCTGCCCCTCCGTGTTCGTCAAGTTTCGCAGAGAAAACACGCGGGAGGCCAGGCGGATCGCATCTCTGGCTAGCCAACTCACGGGGTTGTTCGACATGGAGGATCTCAGAGAGAAAGCGATCCCCCACGTCAAGGGAGAGGAGCCGGCTCACATGTTGTTTCTGTTTCTCGTCCAGCTTATGGCTGTGTTCCTCAGCTCCTGCCTGGACGAAGCTAGCCTCGCCACGCTCATGAGCGTGGCTCTCTCCTCGTTCCTGGAGGGCAACTTCTGCGACCCCCTGTGCGCAGCCACCCTGCTGAAGCCCATGTTCATCCCGTGGTTCGAAGCGTTCCCCAGGAAGGCGGACGGCCCGGAAGCAAAAGCAGACCCCGAAGCCAAGCTGAAGTACTACAGGCTGTACAAGGGCTACGAGATCACGAACGAGGGCGCGGACGTCTCTTCCGTGCTGGAGGACGACCTCACGTGGACCAGCGCCAGCTTGCAGCTGCGCACTCTGGGCTACAAGATCGAGGAGAGCCTTAGCAAAACGCTCTGGTTCGTGGCCCCCCAGTTCGGAGACAGGCTGCACATGACTCGCGACTCTTGCATCGGGAAAATGGCTGTGTCCCCGGGCGAGCACGTCGACCTCATCCGCTCCTGCCTGCTCTGCGACAACGTGATGGCCTACGTGCAGTGCGCGCTCTTCGGCACGATCCGCAACATGCTGCCCTGCCACGCCAACAGCGAGTTCTGTGAGACCGTGATGGCGGCCCTGAACGGCTCCATGAGGAGGTTTGCGGCCGAGGCGCGTCACCAGAGCAGAGAGCTGTTCTCTCGCCTGGAAGGGTGGAGCGGCCCCTGCGCCGGCAACTGCCTGTACACGTCCGGGGTCAGTTTCGCTGGTCAGTCCGAGGGCAGGAGCCTGTTCTTCGGCAAGATCTTCACCGGCCCCGAGGACAGGAAGCCTCCGGGCAAGTACAAGACGGCATTTGGAGACTTTTCCAGCGTCACACTGGGCCTTTCGCTCAAGACGGGCTTGCTGGAGGCGCTCAGGGTCGCGCTGGAACGGGACGAGGCGCCCAAGGCGGGCTGCGGATTGAGGCGCGAAGCCGGCGGCCGCATGCAAAAGATGCTCTCCACGGCCCAGGAACCCGTGTGCGCGGAGAGGGTGGTGACCGAAGTCGCTTTCTTCGCTCGCTATCACCACAGGTTCAACTCCGGAGAGTTCACCGAGGTGGGTTGCGTGAAAGCCATGAGCGAGCCCGGCTTCAACGAGCAGATACACAAGGACGTGCTGGACGACAAGAGCGAGTACCGCCTGTCCCTCGCCCACGGCGCACTGCCGATGTGCGCGCTCACGCTTTCCATGACCATGAGACAGACCGTCATGATGACTTTGGGGTTCTTCTGCGTGGAGCTCGCGCACGGAGCTTACGCCGGGGCCAAACTCAACTACAGTACGCTGTGCTCCCGCTTGGTCTCCCTCTCCACCGTGGCCAAATTCAGGCACGGGAAAGACAGCGACAACACGAACGTCTTCCAGGCGTTGTACGGCAACTGCCTGAAGCTGACGTGCGCCATGTTCAGCAAACCGAATCCGCACGCACCGATAAACTATCACGATCTAGATCTAGTCGAGTGGCTGCACCCCGACAACCCCCGCCTCCCCTGCTACCTGCGCAAATCGCTGGCCATGATAGGGGGCACCAAGGCTCGAGTTAGAGACATAATGCGGCAGCACGGACTCTGCTACAACAGAGTTATGTTCAGCGATGGCCAGCGCCGGTTGCTGTTCTCCCACGCTTTCGCCAACGCGGACTGCCTGATCCACGCACCGGTTACGATCTGCTCCAGCCTCAGGCTGTTTTCGAACACCCAGAAGTCGTTCGGGTCTCTCAAAGCCTGCAGGTGGGGCTGCTACTACCGAGTGACGATCATGAGCAACGGCTGCGTGAACACGGCCCTGTATACGAACCGCGGATACGGGGGCTTTGACAGCATCGCCTCTCAAGGCAGCGCCACCGGGGACGAGGTGTTGGAGAGGATCAAGCAAGAGGTGTCTCGCGTGTTGCCCAGGATCGACGTGGGCCGTATCAGGATGATGGCCCCGGAGATGAAGGAGACAGAGTTTGCAGCCCTGGTGTCCGCGGTGAAAGACAGCAACATCGAGGTCACCGGGCAAATGGACGGCGACGCTGAGCTTGAGCCGTGGCAGGAGGATGGCGCGGGGGAAGAAAATGCGAAACGCCCCTTGGACCACTCTGACGCCGACGACGCCAAGAGAGGTCGCTGGGATGCCTGTGAGACTGGTCGGGTTTCCGAGGACGAAGAATTTTTCTTTTTGTAGTGAGTCGATGGTGGGGTGTGTGGGCTGTGATAGATGGAAAGGAAGAAAAAAAAAAACTTTGCACTTGGAATGTGGTTGAAAGCAAACATGTGCGAATAAAAATGTTGTGAGAGAACAAACACAGAGTCGTCTGGTCATTTTCTTGTCTCCATCCTTCACAAACGTACGAAATGAAACACGTTTGGCCGCGACGGCTCTACCTCGGCCGCGACACCGAGCTCAAGTGACGACAAGAGGCCCAATGCTGAGGAGAGGACCGACGGCGAGAGGTGTCGCTCGGGCTGCCTCAGAGTACAGAGACTTTTTTTTTTTTTCATTTAGAGAGTGACACAGAGTGTGTACAAACCGACGGCGAGCGGCCGGGGAGGAGAGAGCAGGGGAAAAGGCTGGGGCGTCAAGAAAGCATGCCGCAGACCGCTCCGTCGTCCGTTTAGATGATTTGTGTGCGGTTGGAAAGTGATTGAAAACAAGCCTACGAATAAAGAATAAAGTGACATGACAAACACAGCCGTTTTCATTGTTTTATTGTTTCGCTGCCTCGAGTCTTCACGAGTGTAAGAAATGAAGTATGTTCAGGTGTAACAGCTCAACCGTGAGCATCAGCTGCCGGTAGGCGCAGCCCAGAGCGTGCAGATCCCGTCGCACGCAGAAAGCGAATCGGGACTCCATGCTCCCGATGGTGTTTCCCAAGCGGCCCTCCTGCGTCGTCCCGACAGGCCTTGTTTTGCGCCGGGCCTCCAGTCTGCGCAGGGATTCCTCGGCCCTGCTGTAATCGAGCTCCCCGCAGCGGGTCAGCTGCAGCTCTCCGGGCTGCACGCGCGCGCTCACCAGAGGGCTGAGGGCCCCGCAGACCGACACGAGCATTTCCGAGTTTGCCGTCCGCTCGCGGGCCACGGGACACGCGAGGTTGGTGAACTTGCACCTAGGCGTTTCTTCCCTGCCGTGGTGTCGATCGCGCGGGTCGCGGGGCTCTTCGAAGGAGCACAGCCCGTACATGTTCATGAACTGGTACGAGGTCGAGGCCGTGCTTTGCCTTTCCACGTGCTCGCGCACCATGTCTTTTATGTCAGAGAGGGCTTTGGCCCTCAGTTCGCCGTACAGCCTCCTGTATTCCACGTCGATAGGACTCTCTCCTCGGTCGTCGTCCTCCTCCCTGATTCTCTTGGGCACAGGAGGCTCATCGTTCGGCTCGCCTTCGCCCTCCCAGTCCGGGAGCGAGCCGTAGCATGCTTTGACGGCGCTCGCCACGAAAAAAAGTTCGGGGATGTCCGCGGGACGCGAACCTCCCGTTTGCGTGGACATAACCGACTGCGCCCACTTGATCCGATACCTGGTCGACGAACTCGGAAGCGCCTCGCTCGCCGACCTGCCTTTAGTAGAGTGCCTGGTCAAGCATCTGGAGCTGGTCTCCGGCCCTGACGTCTGGTCTCCTAGGGCACGCGCCTACGTCGGCTACGACCCTCAGGTCCACGGCTCTTTCGGGCGGTTGAGGCCCGGACCGGCCGGCCGCGTGCGGTTCCTGGGGAAGCTGCTGCCCGTTTACTGCAGGCTGTGCTTCCTCTGCGACTGTCACGGCAGGGCTCTGGATGCCGCGAGGACGCTGCGGTCTAGACTGACGGCGGCCGCCGAGTCCGGGGGATCGGCGGCGCCCCCGAGCCTCGCGTACGAGACCAGGGCCCTGGAGTACCTGACGGAAAACCTCTCCTCCGCTCCACCTCCCGAGTGGGACTGCGTGCGCCGTTCCCCTGACGTTTCGGCCGAAGTGAAAATCGCGAGCGAGCTGCTCTGGTCCCACTTGGTGCTGGTTTACGCCGGCAACCGCAGGCTGCTGCTCTTCAACGCGGAGCTGTTTTTCTCAAGGCCGCTACAGTCGACGGCCCTCTGCTCCAGCGAGCTCAGGGAGGCGCTGTTTTTGCACGGCAAGCATGGACCCTTCTCCCAGCGCAAAGGCCGCCGTCAGGCGCGAGGAGCGAGTATCGGCTCTGCGTGGCAGGGGCGAGACTGCCCCGTTCTTCCACCAGACCCGCGTGCACAGCGAGGGCCTAGATCCGACAGGGGGGGAGGAATGTTGCGAGAGACCCGAGTGTCTCGACTGTGCTGGCTCGCGGTTTTGTGGCTCCTGGACCAGCACCGATGCCACAGCGAACTTGGTTGGCTCAGTAGGCCCGTACCGTGTCGTCCCTAGCCCCGACGTGCTCGGGCGAGGCGGGGAGCCAGAGCCCCGGCGCCCTTCTCCGCAGGAGACAAACGACACCCTCAGGGCCGCCGGCAGCTGCGTGGTGGACCTGAACGGCTCCGTGCTCCTCCACGTGCTTCACGTGAACACGGTGGGCAACCGCAAGTTCAGCGCCGTGGTGTACTCGGAAAGCCTCAGGCGCTACGCCCTTCAGCAGTCCAACACGACGAAAACCAAGCTCGTGAGCAGGCTCCGCTTCGTCTCGGACAAGAAGAAGCTCAGCTCCCGACACGGCTACAAGAACACCCGCATCGAGTTCTCGTCCAACCCCAGCCGCAGCGCGAACTACACGTCCAACGCGAAGCACGCGCTGCAGCCCTACTTCAGGGGGCTGTTCGAGACCGTGTCCATGGCCCAGGGCACCTGCGTGGTCTCCGCTAAGCCCTTCGAGGTGAACAACGAAAACCTCACGAGCTACATGTACGGCGTGGCGAACCCCGCGAGCGTGGTGATTCGCATGAAAGACACCAAAAAGGACTTTCACACTCCCTTCTTCTTCTCCTCGGTAAACGTGACGGGCGAGGAGAACAGGCACCAACTTTTCTCCTCCATGTCCATCAATTCGCAGAGGGTGAAGAGCGCGGCCGAAGAACTCCCCCGGGCCCTGGCATCCGTGGCCTCGCTCGTGGAGCTCCACGGCCACTTCAACAGACTTTGCTGCGAGCTGGCGCACGAGCGAGGTGGCACTCTCACGACCAGGGAAAAGGTCTGCCTGGTGTACCTCACGGAGATGTACTTTTTGCGAGTCAGGGACCGGAACCACCCCACGCGCTGGCCCGGCTACAGGGAGGCGCTGAGGGGCTCATTCGCCGGCCGCTACGGGAGCCGGCTGACGGCGTTTCAGGACAGAGTCCTCTCCAACTACTACCAGAAAAACCCAGAGTTCGTCCACCTGGTCCCGTGGCTCCTGGACAACCCGAGCGTGCGGCACCGGGAGATGCTCTTGGCCCACGAAGCCTACCTGAAAGAGGAGGGAAAAGAGGCCGCTCGAGCAGAGCTGATAGCGGCCGTGGTCTGCCACTGCGAAAACGACCTGACCCGCCGCCCCCCGGAGGGCTTCCCTGACCTGCGGGACGTCGACTTCTCGCGACTCGGCTACAGTGAACTCACGCTGAGGCACGCGCTGGACAGGTCCACCAAGGCCAGCGACGACGCTCGCCCAGGCGGTCGGGCTAAATGACCGGCGCGGTCCCCACGATAGCGAGCCCCCCTACCATGACGACCGAAGTGAGCGGCGGCACCGAACTCGGGAGCCTCCCTCGAGCTTCCATCCTCAGGGTCTGGGAGATAGTGAACCGGCACTACGAATCCACCTTGAGCTCGCTCGAACGAGAGGACACCTCTCGTAGAGCCGCGGCTCGGGTGAGCTCGCTGGCGAAGGAGCTGCGTGACCTGACCGCAGCCTGCACGGAGAGGCTCGAACGCGTGGAAGCTCGCGTCAAGGAACTCAAGGCCCTCGAGTTCGGCGGAGTTCGCAACGAGCAGCCCGACGGAGCGCGGGCCGGCGAGGCGCTCGGCGGAGAGTGGCACTTTGTCTACACGCGCCGAGGAGATGTGTTCGGATACATGAGGCTGATCCCCGAAACGCTCTCGCGGCTCCCCTCGGACGCGGACGACACGAGCCTCTGCGGCGGGCAGAGGGCCGAGTTCACGCTCCCGACACAGGTGGCGGCGGAGGCCCGTCGCGTCCCCACGGGCCGGTCCGGGAGCGCCCGAGGACGAGCGGAGTGCCCCCGCTGCGGCGAGTCTCTGGATCTCTCGGAGTTCTGGAGGCACGCGGTGTATGAGATCGCAGAGAGGGGAGCCAGGGTTCCTGCGCGCCGCCCCCCGGTTCGTTCAGACGGTCCGCGACCGAGGTGGACCTTGCAAGAGGGCGAAGGTTGGGACGAGCCCATTTACAGGCCCAGAGACCTGACGAGCACGTGCGAAATCGGCGAGTGCCTCTCCCAGCTGAACTTGAAACACTTTCTCTCAGACGATGAGTTCTCCGGGGCCCTGGACCGCGCTTTCGAACTCTTGGCTCTAAGGTTGAGATCTTAACGGAGACCACAAAGACGACTCGGCTGTTGACAAAAAAAAAAGGTTGAAAGATGAAGAGAAGAATCGAAAGGAAGAAAAAAAAAAGAAAAAGAAACGGTTGTGTGCACGCAGAAAGTTGTTGACAGCGAACACATCTGAATAAAAATAAAAGTTGTGAGAGAACAAACACAGTGCTGTTTCATTGTTTTATTGCGTCAAGGTTTCATAAGCATACACAATGAAGTATGTTCAGGTGTTACAGTTCCACTGTGACCGTGAGGGCTTTGGGTTGCTCAAGGCCGGTTGATGTTCACGAAGCGGGTGCTCAACGGTCAATCGTGCCTGGTAGCGAACAGGAAGGCTTCGACTGTCAAAGCAGAGCCACCGGGGACAAAGGGTCGGAGAGGGGAAGCTTGGACGAAACATTTTGTATTTTCGAAAAAGGAAGACTTTTTCTGTCGGGAAATCTCAGAGTGGGGCAATGAGCTGTAAAAGAACAACAACAAATAGTGGTTGAAAGCAGACGTGTGCAAACGAAAAGCAACGAGAGAAGAAAACTGAAAGTTGTTTAATTGCCTCAATGTCTCAAGCCTTCAAAATAAAGTACGTTCAGGTGTGACAAAGACTTTTTTTTGTCCTTTTATTTGTTCGGAGATTTCCGAGGTACTTTTCGCGAAGAAAGTGGTCAAAGGCAAACTCTTGCGAATAAAATTGTACGAGAGCTGTTTCATTTGTTTTCTATCGTCTCGAATTTCTGCGAAATGATATTCCGGCACAACAGTTTGACCGTGACCGTCGTCTGCCAGTAGGTGCAGCCCAGAGCGAGCAGATCCCGGCGCACGCAGAGAGCGAATCGAGATTCCGGACTCCCGAGGACGCTCCGATTTTGACCCGCTTATTTACAAGCCCAGAGACCTGTTGATTACCCGCGAAATCGACGAGAGCCGCTTCCACCGGCCACCATGTTCTCATACTCCTACAAGCCGAGCGCAGCCTTCGCCTCGGCTCCGCTCGGAGCCCGTCCCTCCGCCGCAACGCCCACAGTCAGCGGTGTGGCGAGACAGGCCGAGAAAGATCTCCGCTCGGAGAACGAGGGGGTCGACGGCGCGGCGGTCGGGCCTTCTCGGGCGGCTCCTGGGATCTACGAGACCCTTGCGAGCGATGAAGTGGTCACGCTCGACTGCCTGACTGGGGTGGTGCGATCTGAGCGGGGCTGCACGTTCGTGCAGTACATCCCGACGGAGGAGCACAAGCTGCGCGCCGGGCGGAAGAGCGCCCCAGTGGAACAGATCAACAGGTTCCTCAGGTCGTTAGGGGACAGCGGCGTGCCAGCTGAAACCTCCTTGATTGCGCTCTGCCCGTTGGAGCCGGGCCGCCGGAAGACCCTGTGGATAAGGGTAGCGCTGGAGGAAGTGCAAGAACTCAGCCTGGAAGCCCTGTGGATGCTCAAGGGCGAAGCGCGGCTTCACGCGGAGAGGACCAGCCTCGTCGTGTGGCTGGAGTCGAGCGCGCTGGGTTCCAGCTCGCTGAGCCCGACGGCCGAACGAACCCTGTGCCCCGCATCCGAAAGGGACGCGGAACGTCTCGCCGCTCTCGCCGAAGAGGGCCTCCTGAGCCCCTGTGAGAGAGGAGAGCGGCGCGAAGAGGGCTCGAGTCGAGAGGCCGCCCGCGTCTCGACACAACGAGACGAGTCGGGGCCCGGACGGTCCGGTCTGAAGCGCGTGAGGGTCAGAACGGGACTGGTTGGCGACTGCCCAACACACAGCCTACCCGAGAATTCGAGAGACGGCCAGCCGTGCAGGAGATCGAAAAGACAAATACGACGGCGGGCGCAGTCCTCCGGGGTAGGTTTCATCAGAAAAAGAATCAAAGCTACAAAGACAGCCGAGAAGAGGGTCGAAGCGGAGTCTACGTTTGCTCGATTCGGACGGGAGAACTCCACGATCTCTCCTGAAGAGACTTCATCGCTTCCTCCTCCTCCTCCGCCTCAGCCTCCCGTTCGTCCTCACGATCCTGTTCCCCGTCACGGCACCGTCAAGGCCCCCACGCGCAAAGCGCAGGATCGGGCCGAAAGAGAGCTCGGGGCTTTGTCCCTCTCGTCTCGGCGAGTAGAAAGGCAGCCCTGGGCGCTTGGCGGAGAGTCTCCACCGTGTTCGGTTCCCAGTTTCGGACAGGCCAGAGAGACCAGTCTGTCGCCTTCCGGGGAGAGAGTCCGTGTCTCGTCGTCTCATCAACGCCCGGTGCCCACGGCGGTTTCGGCCGAAGCTTCTCGGGGCTGCGGGCTGATGTAGAGCGCGGACGGGTCGTGCGGAGCACCCGGGACCCGCTCTTCCGTCGTGACCTCTTCGCAGCTTTTCACGTCAGAGGGCCTGAGGCCGAGTTTGTTCGCCAACAGCAGGCCGTAGGCAGGCGGGTGCAGGGAATCCTTTGTGAGCATGATATCGCTCACGGAGAGGGACCCGTCTGGCTTTCTCCCCGACAGGCTGTCGGCGAACGTGGCACCGGACGTGTTGAGGAGAGCGACCAGGGCGCTGTGGAAGATGTGCACGGGGGATCCTGACTCCAGTTCCCTCACGCCGTCCCTGTGGTTGTACTGTATGGTGTTGTGTCTCCTGTTGAAGTGGCTGAATCCCGACAAGGCGCTACGCCAAAAATTTGTCCAAATGCTCAGAGTTTCCTCCAGGTGAGCAACGCTGACAGAGGACGGGTAGCTGCACACCAGCCTCACGTCCGAGCCGAGCTCGGTCACGGGATCCCGGTCTCCTTCGGCCCCGTCCTCCCGCTCGGCGAGTCGACGTTCCAGACGCCTGGACACGTTCTCCGCCATCCTCAGCAGCCCCGGATCCTCGCACTCGGACCTGAGCTTTTCCAGAGCCGCGCGAGGACGAGAGGTGACCTCGGTCAGAAATCCGCGCACCAGCAGGACCTCTTTGCCTTCGGATATCATGGAGGCCATCATCTTGCTGAGGCTGTGGGACACGCTGGCGGACTTGTGCTTGGACACCGAGGCGCACGCGCCCGACTGCAGCAAGGAGTCGGGCAGCTCGGCGTCGTTCAGCAGTCCCAGCATGTCCGTCTGTTGGTTGCAGGCGAGGGCTCGCGACAGGTTGTCCAACAAAGGTCTGTCGGTCGCGTTGCCTACCACCGAGATGCCAGCGTCCCGCTGCTCGGCCCTCGAGGAGAGCATCACGTCTGCCACGCGCGCCAGCGACGACCGATCGGCCCCCGCGCTGGTGTACACGTGCCTCGCCGCGGCCTCGTTCAGACCCCTGGTTATCCTGGCGAAAAGCGTCCTCCAGTTCTTGACGGTGTCGTGAGCCCTCTCTGCCAAGGAGGAAAAGGAAGGACCCGAAGCCGACCAGCTGCTGTCCCACACCGACGCTCGTCTGTAGAGGACCCCGTCCACCACCGTGGTGACGAGAGCGGTGCGCTTGTCGTAGAAGGCCAAGCACGAGGAGGCTCTGCACTCGGGCACCACCGGGCACCGTCCGTGTTCGAAGGTCTTCATCACACCCCATAGAGTCACCACAGACATCTTCAGCTCTGTCTCCTTCACGGGGTTCCGAACGAAAGCCTCGCGCTCTCCCCTCACCCAGTCCGCGACTATCTTACACACCACGGCCGCCGGCGCGCAGGGCACCGACGCCATCATCAGCAACTTGGCTGTCTCCGCCAGACTGTCCAAGGGAACTTCGAGCACGCGAGGAAGCGCCTCGTCGTGAGCCTCCTTCTCTTGGATCGCTTCAGCCGCGGCCCCGGGAGGGCTGAGGCCGTCCGGCGACACCACAAACAGGCGTCCGGCACTACGGGGCGGGGCCGCTTCGACATCTTTCCTGCATCGCTTGCTGGGGCGCGCGTCCGGCCCGCTGGAGCCCGAAACCATGTTGATCACGGCAGCTTTACCAGACAGGCCGAGGCCGAGGGATCGGATTTTCTTCCACGGCAGGAAAAGGCAAGGCACGAAGCCCGCCAGCACGGTCCAGCGGATCATGTTTCTCAGGGTGCTTTTGATGTGCCCGCAGCAGGGGCGGTTGGCCACGTAGTGCCCGACGAGATAGCGGACCAGGCACGCGGCGCTCTCGCTGTTGCTGCCCAGCACGTTGCACAGCAGCAACTCCACTGACAGGGCCGGGCTGAAAGTGTTCACGATCTCCTCTATCACCACGGCCAGCTGCGGATCCTCGCTCACAAAAGCCCAAGACGCAACGTCCCTGTGTAGCGGCAACAGGTCGTAGCACTGCTCGTAGCAGTCCCAGCGCGCCTCTCCGCGGGGGCGATTACGGTTGCGTGCACGATGAGCGCAACGGCCGTTCCTGAAGTCCTCTAGAACCCTCGCGTCCCCTCTGTCCGCCAAGGCGCACTCAGCCAAGGCCGCCTCCCGGACGTCGAACGGTTCTTCGTCCGCCTTCATCGTCACAATTCTGTTCGACTCGACTTTCGGACGGTAACCGGGAGGGGTTAATGAGAATCCGCTCCTCAGCTCCTCACCCGTACTCAGCTGCTCCCGCCGCGTCTTCGACCCCTCTCGTCGTCCATGTTCTGCGTACTGTTCAAGGCGCTCTGCTGCCTTTGCGGCAACGGGCGGACGGCGCGCTGCCCGAGCGGGTACCGTTATGAGGTCCTCGGAGACAGCGGCGACGAGTACGGCGTCGAGGAAGGCGACGAGGCGGACGAAGCCGAACCTCGCCACAGGGACTTCGCGCTGACGCGCAAGAGAGCTATCGGCCTGACCAGGTTGAAACTGAAAGCTATCAACTCCGCCTCGGACGTGTCCGTGGCGGAGAGGCTCTTGGAACGCCACGGTCAAAATGACCCAAGCTTACTAACTTACGAGGGCAGGTGCCGCGAGGAACTGCTGGCGGCTTTGAGCAAGCTCCCACCTTACGCGCACGGGACCCAGATCGACAGACCTTACAGGATAACGCCAGCCTCGCGCATCGGAAGCGAACGCAACGGAGCGATCGTGTGAGCGCAAGGGTCCCTTTCGCCGAAGAGGGGGGGGGTGAAAAGGAAAAAAGAAAAAGAAAGAAAAAAGAAATAAATCACCATGAGCGTGGTCAAGACTGACCCCAGCGTTTACTCGCTGAGATCTCTGGAGGCTGCCAAACGACTGGTCAAAGCGCCTGGGTTTCTGGCCGACTCGACCGGGGCGTTCTCCGAGCTCGTGGCGGAGAAGGTGATCAGGGCGTCCGCGGCCAACACCTCGGTGTCGGCCGACGCGGTCGTGATGATACTGCAGGCCCACATGGGAGTGTCTCTCTTCAAGCAGCAGAAGGACACGAGCCGTTTGCTGGCGGGCTTCGTGTACAAGATGTTGATCCCGGACAAGTCCGTGCCCACGGGCACGCGGTTCACGAGGCGTTACAAGATCACGGATCAGCGAGAGGCCCAGAGAGGTACCTACGACACGGTGGGAAACGGGGTTCGGACCAGGGAGTACAGCCAGGTGTTTCAGCACACGTCCAAAGTGGTGACCATGCAGTTTGGATTTCTGCTCGGCATCACGGTGCCTTCCGTGGCGGAGGAGCTGATACGCAGGGAGCTGGAGCAGGCCAGGACTTCGTGGGAGCTCACCAAGACCATAGAGGTCCTGGAGTACTGCGCGGCTCAGCCCACGCTCACGGACAGGGTCTGCCAGAAACTCGCATCCCTCCCCAGAGCGGAGAAGCTGGACTCTGTGCTGACGATGGCCGAGCTCATGTGCGGCACCGTGAACGCGCATCCGGATTCTTTCGTGTGCGTGGTGGAGAACGCTCGCAGGGTCCTCTGCAGCGACAGGCCAGAGGTCCTCGTCATGGGAGACACCCTCTTCAGGGTGGTGTCCCAAGACTCCAGCGCCGTCAGGACGCGCATCGCTTGCGAAAACGTGAAGCTCGCGCCCGAGTTCTGCGTCTACACCGCCGCCGACGAGAAGTCGCGGGGCGACGGGGTCCACGAGTTCACGATGGAGTTGGTCAACAAACGCGAGCTGGGCGACGGGGACCTGGCTTTCGCGGACGACTCCAGCTTCAGGGACCAGGTCACGGAGATGCCGGTGAACCACATTCTGATCGGTGGCGGGCGTTCGGTCGGCATTCCCATCGCGTTGGTGGACGGCGTGCAGATGGAACACGGATGCGGGAGGGAGACGTCCACGGAGCACAAAGCTTTCAGCAACACCCAGGGTTTCAAGTGGGAGTACTTCACGGTGGGCTGCACGGCTCCGGCGCTCGGCCAGATATCGCCGTCCAAAGTGCTCTCTGCCACTGACTCCGAAGAGGTCGGCTACAAGCAGCTGGCCCAGCGATCGCCCTCGGTCTCGTACCTGCACCAGTACGACGGCGCCGTGGTCTGCGTGACGCTGAGGGAGCTGCACCGCCTCGGCAGTCCTCGAGCTCTCTTCGGCAGGGAGCGCAGGGACAAGCTGCAGGGGAACTTGAACGCCTTCATGAGGAACGGACCCAGAGGGATCGCCGTGGGACGCATGGCGCAGTTGGCGCACAGCGATGACTGGTACCAGAAGATCAAGAACCCCGCGTCGCTGCTGGAGTTCGACGTTCGAAACATGGTTGTGCCCGAAGCCCCGGACGACGCCTCTCACGGATCGGCCGCCGTCGAGCCCGTGCGCTGGGTCGTCAGGCCCAGGGTGACCCTGTTCAACACCTCCGCCATGAACAGCCTCTCCAACGAGATCGCGCAGATCGGAAGCGAGCTCCTCGCCCGCTTCGGAGACAGCGAGCACGCCAAGACCGTGACCCTCAACCTCACCTTTCTCAGCAAAGCCCTGGATTACCGCGGTGGTGCGCAGCGCATGCTGGAGATGAGAGGCAAGATTCTCGCGAACCAGCCCATCCGTGACTTAGAAGTGGATGGGTGGACGAGGGGCCGCCTGTTCTGGTCCTGGATGGCGGACCCCATATGCGCCGTGTACATGCGAAAGGCGCTCGGGGCCAAGGAGATCGGCGCCAATGCGCCTGATTTCACCGTGGAGGAACGGGAGGTCCTGGTGCAGCTCGAGGGGTTGATAACCGGAGTGCTGGCACTGTTTAGAAACGTGGTGGGGGACAGGGCGAACTCTGTCGTGGCCTCCATGCCCTGCTGCTTCAGCCACCGGCGCTACGCGGCCATGGATGGGTCCCAGGCCACGGTCAACGAACGCGGATATCCCGTCTGGTTCACCTTGGACGACATGGACTACTGCAACCTGATGTATTGGATCATCCTACCGAGCCTGGGGGCGAGGGTGTATCGCCGGCAACCCGTCGTCGAAAACGAAGCCCACGCGGTGCGCGACCCGCTGAGGTACAGGGACGGGGAGCCGAACCTCTCTCTCGAGCTGGGCATCGACGGCAACCTAGGATTGACCGTCGCCCGTCTGACCGGGGAATGCGTCTTCTCCAGGGTGGCGCCCGAGGCCTTCGCCGAAGACGCCAGCGAGCAGTTCGAGCCCACGGCCTCTCGCCACGTCTCCTGCACGGACCTGGGATTCCACAGGAACTCTGTGGTCACGTACATGTGGTCGATAAGACTCAGGAAGATCTCCGGCATCGGAAACGACCTGGCCAAAGCGCTCCTCGGCATGCACTACAGCACCCTGCTCACTCACGACGTGGTCAGGGATCACTACGACACCGTCTACTACTCCGGCTTGTCCTACCTGATGTTCAGGGGAGTGAGGTTCACGGGCTGCGGAGTGTCCCTGATGCAGCAAAAGTCGGCTCTGTACGCGCTGGGCACGCAGGTGCTGTGCAACCCGACGGCGAACAACACTCACCAGGTGTGCACCGTGAACCAGTACTGCGAGTCGGTGGTGATACCGGACACCCTGGAGTCGCCCGGGCTTTACATCCCCAACCTGTACATGAAAGACGTGCGAGGGGGAGACGTGCACCTGGAGGGGCGCGGAGGGCCGTACGACATGGTGATCGCGGACGCCTTCAACGGCTTCTGCCCGGAGTCCGACAGCGCTTGCGGCTACCGCAGGCCGTACATCTTCACCACCGGCCGGTCCCAGAGCCTGCAGGGACTCACGGGCGAGGTGCCCTTGGATCCGCTCATGCGCTCGGAGGCCTACACCTGCATGCCCACTCTGCTCAGGCCCTTCAGCTCGGCGCTCAGGTCGCGAGGCAGACGCAGAGGCGACGGCGGAGAGGACAGCAACCACAGCGTCTTCTGCGACGCCCTGCACGCGGCGGAGTTCGAAAAGAGCGTGCTGGATCACGTGGGGGACCTCTTCAAGGACACCACGGAGAGAGCGAATGGGAACAAGCGGGCCACGGACATCATGCAGCCCTCGCTCGGGGTGGCTTTCTGCGGTACTTACAGCATCGGGAAGACCTCGGACAGGAAGCTCATGAGCGCCTGCGCCGCGACGGGCGGCGAGCCCCTCGTCGACAGGCTCGCGCCCAGAATCAGCGGCACGGGCCTGTTCGCTTGCAACCCCATGCAGACCACCGCTCGGTTGATAGCTCCCATATTCAGCAGGATATTCGAGAGCCCCAACCATGGTCGCAGGCTGTTCTTGTGAGGGAGGAAACGGAACGTAAAACGGGCGAAGCGCGCGGGAGAAAGGAGAGAGAAGAGAAAGCAGGGAGGAAGGATGCCTCGGGTCAGGGGGCCCGGCTTAGCGCGCAAGGTGGCCCGCGGACTCTGGGCCTTTGCTGAATTGGTGCTTTTGTGCGGGGTCAATTTCTTCGTGACCCTGTACATGCACCCAGTTGACCGCGAGCGCGCCATCGCCTTGATTAGGAAGAGGGAGGAGGCCGAAGTGGACGCCGCCATCAACACAGTGGCCAGGTCCATCACGGGCCTGGACGCGAACATAGAAATGATCAAGGGGATCATCGGCTCCGAGTCATGTGACAGGGCCGTGACCGCCGAGTACGTGAACGAGCTGCGCTCGGCCGAGACTCAGAGGGACCAGCTCCGCTACATGCTCATGGCGCTCAGGGGCCGGATCGATGCTGTCAGGCTGGTGGGCGCGGTGGACACTCTGTCAGACAGCGTGGGGCTTCAACTCAACGCTTCGGCCAAGATAAACAGGACGGTGCTCGCCTTGAACGTCCACAGGGACCTCGACGACATGAGGGAACCGGTGTCTAAAATGACGGTGGAAGATGCCAGCGGGGCTTACGAAGACGGCCATCTTACTCAGAGGCACCCTCACTGGCTCGTGTGACCGCCCTTAAACTGGGTAGTCCCGCTACGGTTCTCTGATGGGGAACGCATATAAATTCCTACCGGAAGGTCTGGGTTGTTGGGGTTTCAGGGCTTTTCTTTTCTTTTCTTTCTTAGTGTACCTGCCCTTTGTATAAAGTGTGTCTCTTTTGCTGTGCTGCCTTTTTTGTTTTGTTTTCAAATGCAACAGTGTTTGACTGTCTGTGTGTGTTGATCTTGTAACAAATTCTGAATAAAATAATTTCTGAAAACACAACTGCTTGGCTTGTTTCCATATTCTGTTTGCCAAGAAATGTAGAGAGAAGATGTGAGACTACAGTAGGCGTACTTCAATCAACAGCAATATGATTTTATTCAAAGTACAAAAGGAAAATAAGTCTTACATTTCAAGAGGGTACAGTTCATGTGATTGGATTGCATGCTGAGGGTACAGTTCATGTGATTGGATTGCATGCTATGAAAAAGAAATGCACGAGGTAGAAAGACAACTACGCAAGCCTTCGCTGTTTCAATGGCAGTCACAAGGAATAACATCTGCTTGTCGAAAGAAACCTCTGAGATAACTGTGGTAAAGAAAACAAATTGTAAAAGAGTAAAAGCAAAACACTTCGATGACAATTCCTATGCAATCATGTTCCACACACCTGTTTTTTTCAAAAAAAAAATATAATATAAAAAAATGATGATGAAATAATGTGAACATTGTGAGCAAAAATGTTCATACGTAGACATTTTTGTCACCTTCGTAGCAAATGGGTCGGGTCAGCGTATTTCCAGTCTCCGAGTTACGGTGGCAGTCGCTGAACTCCTCTGCCACGTTCATGTAAAGCGTCTGGGATTGGCAGCAAGACAGCGGCCTGTAGTCGAACAGAGCGGCCGCAGCTGCGTTTTTAGCCGAAAACACATCTGCGTCCAAGGCGAAGGGTCGTACCCTTTTGTGTACGTAGCTGGGATCCGCTTTCTCCATTCCGCTTCGGGCGGCAAGCTCAGCGATGGCTTGAACGATGGTGGGTCCATCGAGCGGCTTGCAGTCCAAGACCACGTGGATGTCCCTTTCAACGCGCCCGCCGCCTTCCCTTGAGCGGTACTGCACGGTGAACCACGTGCGCAGGAGGAAAATCATCCTCTTGAACTTGACCTCGGACACCGTCTCCCTCAAAGAACTGTCGATCAGTGGGAGGACTCTCATGCTCCCACCCTGGCACACTCTGGTGGTGCACCACGCTGCCAAGACGATCTGTTCCTTGAACACGAAACAGCACCAGTGAAAGTAATGCGTGCCCATGTCCACGTCGAACAGCCGCGGCAGGTGCACGTCGGGCCCGATGGCCGCCTGGGTGCTCTCGGGGCACCATTTCCCCACTAGCACGCGGTCCCAAAACCCCGGGATGTGAGGCATGCAAACGTATCTGTAGGCATCATACTCAGGCAAGAGCTTATTTTCCCAGTAGGTGAAAGACATGTCGTTTGCTGGATTCTTTATCAGGGTCTGGAACGCTGCGTAAAAAAAAAAAAAAGAGAGAGAGAAATCAGAGAGAGGAAAGTCAGACTCTTGAAGCTGTGCAAGGTCGAGGTGCTAGAGGGTGTGCCTCTTACCTCGCTGAAGTTCCTCGTCACTTGGCGACCCTTCGGCCAACATCCTTTCAACGCATTCCTCTTTTTCGATCCTCGTCATGAAGCGGTCGCTACCTTCTCGCTCCAGTTCCCAAGCTCCTACAGCCTCCATCTCCGGCATGTCAGCCAGTGCGTTTGCCGTGGCGTTCACCATTCCGTTCTCGGAGACGACCCAGTGCTTTCGGCAGCCTCCCTGCGCTCTGATGCACAGCGTGCACAGGACGCATCCGCAGAGGCACTGCACGGGTCGATTGAGTTGCAGAAGATACCCGCAGCACACCGGCGCACGGTTGAAAACCCGTCTGCATGATGGGCAAGTGATGAGATCTTCGAGCGTGGATAGGGAGACGCCGGGGATGCCGTCCCAAGGGCGCGGCCCCGCGCTGCCCTCTGCGCTCCAGCACGCAAGCTCCTCTTCTGCGGGCGTCCTGGGCTCGCGTCGGTTGGACTCCACGGAGAGACAGAGCCCTGGAGACTCACTCTGCAGCGCTGCGCCGGGCTCGTCTTTCGGCGGCTCGACGTCAGGCTGCGAGCTCGGGCGTCCGTCCCCTCCATGGTCGAGATCTTCGTCACCCGTCTCGGGTGGCGGAAGTAGAGAGCCTGGAAGCTCAATCGTCTCCGCGCAAGTCGAAGCGACCCGAGGAGGAACTTGGTAACCGTTTGGGGGTTCCGCCGCGCGCGGCTCGATGCAATCGGGGTACGTGATCAAGTTGATGTCGTCGTACGCTTTCGTGATGACGCTCTCGCACAGCATGGCGCTGGCTTCTTCCTCCAGCGTACCGTACTCCTCGTCCTCAGTCGAAGTCAAATAATATCTGGAGGGGTTTCTGTAACGCACCCACAGTGACACAAAAGACAACTTGTGAATATCACCTTCAAACCATGCCTCCCAGGATCGACGGGGATACCCACGGCTGGCCGCTGATGCTCCAGATGGCAGTGTGCAGCTCTTCGTCCATTCGCTTCGCGACCTCGACGCCTTCCTCGGACTCCGGGACGTCGATCTCCCCCGGGCGGAGCGAGCGTTCGCTCTCCGCGCCTCGGTCTTGCTTCGTGGCGTCCACTGGGCTAGGCGGAGGCGCCGGAGTGGGCTCGACGTGGTTTGCTTTCCGCAGGGCTTCGAGTCCAACGCAGATTGCGCCTCCCGGTACCGGCTGTCGCCCTCCATCCGCGAGGGCCTCGCGACACCCCGCGCTTTCAGCACCAGGACACAGAGGCTCGCCGCGAGCCTCTTCCGCCTCGTCTTCGGTTTCCTCCGGAGAGGCCGCCTCGTTTTCTACGCGCCCCCGACTCTTGTCGTCTTCGTCCGAGGAGGAGGCGCTGACATCAGATGGACTGCACGCGCGCTCTTTGGCCTCGTACTCGGCCGTGCGAATTTCGCCCTTCTCTTCTTCGCCCTCGCTGTACTCGCCTTCGCTGGAGCTGTCTTCCTTTGTCGAACAACACCCTAGTCTCCAGGGCCTGGTCGCGGTGTCTCGCTCCGTGCGACGGCCTCTCCGCGAGGACGACGATTGGGGGTTCGCGCGGTCAAAATTGCAACCGGCGTGAGGCACAGCCCAGCGAACTGCCTTTCGCCTGCCGTCGTGAGCTTCACCGACATCCACGCCAAAGTGCGACGGTTCTTCACCAGTGGGCCCCTCTGGCTCGGTCCTCCTTTTCACGAGCCGAATCTCGGATTTAGTCCTGCGAGGGCTGAGGCTCGGGTCCCGCTTGCGCTTGATCCTCTCGCTCCGGTGATATTTGCCGTCTCCTTTTCGCACGCAACCGCCCGCAGGGTTTGCCCTTCTGCGACGAGGTGCAAATTCAGGGTCGAGCTCCTTTCCAACCTGCCTCTTGAGTGTCGGGTAGAGGGGAGGCTCGCGGTCGAGACGGACGCATCCGAGGGCCCGCTCGCGTCCGCTTCCTCGGTAACGATCGCGGACTCCATCCCTCTGGTCGCGGCGGGAGATCTCGCCCTCGGCCCACTCGGGCGTCCAGTCGAAGCGCTTTCTTTCTCTCCTTCTCTTCTCCGTTTCGTGCCTTCTCCTTTGCTGCAGGTTGCGCAGGGGAGAAGGCGTAGTGTATCTGCGTTGGCCCCCGCCGATCCTTCTTTGTTCGGGCCTGGCCTTCCTCTGCATCTTTTCGTTCTCGTATCCAGCCGAAATCACCCTCATTGCACCGCGGGCTTCGTTAGAACAGAGAGCCGAGTTCCACCCAGATGCCGAGGGGCGAATCTCTAGTGTTCCTGTACGAACGAACGCTGGGGTGTGAGCTCAGTCCTCTGTGAGCAAACTTGGCAGCACTTATATAGCCCCTCCTCGACAGTCTCGAAATCTCTGCAACAGAAGAAACTCTCACCTTCCTCACTTTCATGCCAAAACAAAACTCATCACTATCAGTGAGTCTGACCTTCCCCCAGAGTGCAAGAACTCCGCTCGCAGCAAGACGTCTCTGGGTTGGACGAGATCCGTCAGAGTCAGGCCGATGTTTACAGCGTCTGACCGATGTGAACAGCGTCCGTCCGACAGCCACTCGCCTCCTCCGACCAGGCTTAAAAACGGCCGAGTGCAGTTCATAGAATACGACCGATGCTCGCAGTCACTGTCCTCCCTCCTCGACCTTCCCGCGAAGCTCAAAAAGTCAGACCGGCATCTCGCACGCCAAGCATCCACGGTGGCATCAATCCACTGTTAATCGGAGCAGCCCAGACATTCGAAACACAAAAAGTTCTGGGCTCAGAAAAGAAAACTGGTAGGCTCAGGGGAAGGTAGAGAATGTTTGGGAGCAATAGGAAAACAGGAGAGGCAGGGAGTAAGACATGAAGGTGGAGACTTGGGAGGAGCAGTGCTCAGGGGAAGGTGGAGAATGTTTGGGACCAATAGGAAAAAAGGAGAGGCAGGGAGTAAAAGATGAAGGTGGAGACTTGGGAGGAGCAGTGAAGCCCATGCTCTATGAAGGTGGGGGGAGAAAAGAGAGCAGAGTGGTGTTGGTGACCATAAAATTACTTCTGATCAGCGCAACTGCTTGTGCACGCAGATGTTTTTTTTTTTTTGTTTTGTTTGTTTTGTTTTGTCAATTCACGCTTGCAGAAGCCAGGCTTACAAACCTCTCTCTTTCCCACTCCGGAGATCGGCAGGAATAAAGCACAGGGTGCACTGCCGTGAACGTGTGAACACATTTTTTGGGTTTTTTTTTTTTGACAAAGAAAATGTGTAGTGTATTTTCCCAGAGATGAAGCGCAAGCTGTGTTCGGTGGCAAAACACTTCAAAGCAACGAGAGCATTTTTGAACGAGCTCCTTTATTTCGCACTCAAACGCACAGTGTCCATCTCAGAGCGCACCGAGCTTTTCAAACAGTTTCACGACAAGATACATCTGCTTATATCCAAAGGATGGTGCACATGCAACACAGACAAAATGAAATACACATGAAAACCCACTACGCAAACTACATTTCTCTTTCCCACTCCGGAGATCGGCAGGAATAAAGCACAGGGTGCACTGCCGTGAACGTGTGAACACATTTTTTGGGTTTTTTTTTTTTTTGACAAAGAAAATGTGTAGTGTATTTTCCCAGAGATGAAGCGCAAGCTGTGTTCGGTGGCAAAACACTTCAAAGCAACGAGAGCATTTTTGAACGAGCTCCTTTATTTCGCACTCAAACGCACAGTGTCCATCTCAGAGAGCACCGAGCTTTTCAAACAGTTTCACGACAAGATAGATCTGCTTCTATCCAAAGGATGGTGCACATGCAACACAGACAAAATGAAAAAAAAAATACACATTCGATCCAACTACACAAACTACAGCATCTTAGTCCTCCTCAGCTTTGCGGATCTGGGGATCGCAGGCCCTGCTCCGCCTCCCCCTCCGCAGTACACCAAGTAGATGATCCCAGCAGAAAGCGCTCCGCACCAGGTCGTGAGAAGGCCCATCGAAATCCACAAAGCCGAGCTGCTGGCGAACCCCGATAGCCAGCCTCCCAAAGAGACTCTCCCTGCCACGATCTCGTTGTACATTGCGTCAAAATCAGTCAGGTCTCTGGTGATGTTGTTCAGGTTTTGACGCACGGACAACAGGTTCGACGTCGTGTTCACGGCTCGCAGCAGCTCCATTTCAGGAGTCCCGGGCAGACTGTCTTTCAGCAGGTCCGCGAACGACACCGGCCCGTCCGATATGTGCGGCCTGGAGAAAGGCTTCAGCGGGGGGGATTCGATCTCGACCGTGACCGACCCCTCCATCCAAGTTACCTTCTTGTCGCGGTAGCAGATGTTTCTGTGGCACTCTCCGCACACGGTCTTGCATTCCGAGGGGTCCTCGACGCACCTCCTGTACCTTTCGTGAAGCTCTGGCCTCCTGCAGTACTTTCCGTGGCACTCGGAGGGCTCGTAGAACCGTCCGTCTATGAGCCAGACATCGTAGTCTGGCCAACAGGGAACGCCATCGGTGCTGATTTTGGGCATTGGTATGATCCCTCGGACCACGGCGCGCTCCACGGCGTTCGGCAACGAGTGCACGATGAACAGCTTTCGATTTCTGTACAGGGCCGCGCCCACGGTCGGGAACTCGGACAGACCCGGGTGATCGCGCATCACGGTCATGCCACTGGGGCAGCTCCCCGAGCGCTTGGAGGCGATTTGCCTCAGACAGTTTTCCACCCCCCTGGCCATGAACTTGGTGTGCATGGCAGCCTGCGTCATCTGATGGGTCACGCTTTGCATCTGAGCGTACCACATCTGGTAGCTGGCCATCACGGAGAACTTGACGTTGGTGTCTCGCAGGGCTGCCTCGGTGTTGCGCTTCATCGCGTCCCTGAGGAGTCCAAAGTTCTTGTTGGCGATCTCGGTGTTGCGCTTCATCTTCCTCTCCTGTTCGTCTATCCTCCCGTCTATCAGCGCCACGTTGGCGTCGAGCCGGTTGCTCACCTCCACCAGTTGCCCAGCGACATTCGTGAACGCGTTCTTCACGGAGTCCATCTGGACCTCCAAGCGATCCACTCTCTGAGACACGTGCAATGCCAGACCCAGGGCAGCGCCTCCGAGCAACGAGCCCAGGAACCTCTTGTGCCTCGTGCGGCGTCGCTCGGGCCCGTCGAGTGCCGGGAAGGGTGCATTGTCGGGCAGGGCGTACGCAGAGGCCTTGCGCTCCTGCGCGGCCAACTCCTCCAGACCCTCTCTCATCAGGTCTCCGGCCCTGCGGGCATCGTCTGTGATCTCGTGCGCTGAATCGCACAGCTTGCCGTAGTCTCTCCGGCAGCCGTCATCACCTCCGCAGACCGAGATCAGGCAGGGCTTGAGGGCGCTCACGTCATAGTTGACGCAGCTCACGTTCAGGTTGATGTAGTCCAGGCCCGGGGTGAAGTTGGACACGAAGTGGATGGCTTCCGCCGGTTTCATGATCACCCCGCGATCGTGCTCCACCACCGGCCTGTCCAACGCGTAGCTGTCGTCCACGGAGACTAGATTCAGGCCCTGGCTGCTCTCTCCCGTGTTGTGCGCGGTGCACACCCTGCTCACGGGCGGAGCGTACTCGACGAACCTTTTCGCATCCAGGATCCCCACCGTGTAGTGATTGGGATCGGTCGTGGGCACCATGGTGTTGATGTTTATCGCTACCTGCGGAGGCCTGCCCGACGACTCGACCCGCTTGTTCGGTTCCCCGGGGGTGCACGACTCCATGGCGTACAAGTTCCCCACGTAGATCCTGTCGTAGCTGGTCGAGTACATCTCCCTGTGGGGCTCCTTGAACACCCCGAGTGCTCCGTGGACGGCCACGAGGCCGGGGCACACCAGAGTGTGGCTCAGACCCACGTTGTACCGAGGATCCAGGGAGCTCTTGGAACCCGACGCCGGATCTTTGTACGCGCTCTCCGGGACGGTGATCACGATGTCGCCGAGCTCGTCGAGCTCGGGCAGTCTTTTGTTCGTAGAGGGCAGCGGCGGCGGCGTGCGGAGCTCGGCGGACCTCGCGAACCTGGAGGGCTTCGCGGCTCCGGCCTTCGCGGTGGATATGCCCGCCGCCATCTGCTGCCTCTTCCAGTCCCTCAGCCTGTGCACGGCCGAGGCGATTCCCAGTATCGCGGGCATGTCGGAACGCACGCCACGCTTGAAGTCAGAGTCCACGGGGGCAATCATGAACTGGTTCACGCCGAAGGCCACGGCCACGAGTTCGGGAAACCGCTTCAGGGTCTCGAAAGACGTCGAAGACACGGTCACGTTCACCATCACTCCCCTGGCCCAGACCGTGGTGCTGGAGCCCGAGCAGCACTTGGTGTTGAGGTCTTCTTCGCACCTGAGCGCTGTGTTGGTCTCCAGGTCCGCTAAAGGCAGACCGCCCTCCACCTCCCACCTGCCCGCGCCCTCAGGAGCGCTGAGCTTCAGTCCTCCGGTGAGGGATAAGGTGAAGACGATCTTGTTTGCTCGGACTCCTGTCCTGAGCAGAGTCATGAGGTAGGGGACGACGGCGTAGCGCTCGTCGTCGCCGCCGTCAGTCCTCTGTCCGCTCGGGCTCACCCACGCGTTCTGGCAGTGCCTGGGATCCTTCGCGTCCGCGCGGCCCCGCGGCGTCACGAACGCTTCGAACTCGGCCAGGTCCAAGAAGTCAGTGCTCGCCAGCAGCCCGCGAGAAGGAGGCAGTCCGAGGAACAACTTGCGGACGCCTCGTCTGTGCAGGGCGGACGCGGCAAGGTTCGCAACTCTGCCGAACTGACGCCTTTCCCAGTTCGACTTGGAGCAGTTCGTCAGCCCCCACCGGCTGGCGTCCAAGAGCAAAGCCGTGGACGAGACCGAGGCGCTGACCCTCGCCAGGGTTTCGGCCACGGACTCCAGGACCGCGGGGAACTCTTTTCGGTCCGGGGACACGGGGACCACGCACTCGTCAAACGGGACCTTTGCCACGACGTGGCCGGCTTGCGCCACCGTGGCGAACAGGGCCGCGTCTAGAGCTACGGCTAAGTAGCCTCCGGCCGAAGAGTACAGAGCGCGCTCCACCGAGATGACAGTTGCGTCACACATGGAGGGGGCGACAAAGTCTCTGATCTCCTCGGGCGTCGGCGAGTAATCCGGGCCGCGGGCGGCCAAGTCGTCGACGCCGGAGATCTCGCACATGGCCAACGGAGCGGAGGCCAGGCCGTCCCAGTTGGTCAGACCCGGCCTCGCGTGCTCCGAGCTGCTCACGCAGAACGTGTTGCCGTTGGACTCGAAACAGTTGTCTCCCAGCTGCTGGTGGCAGGCGCCCATCGCCTCCGCGTCCCCCAGGCCGACGTACACCAGCACGCAGGCGTAGGCCGAGTTGCGGATGGCCAGGACGTCGTCCGAGTCGGGCCACCGCCTGCTGGCCTCGGGCGCGCGCAGCGTTCTCTTCATGAGCTTGTAGGCCGCGCACTGAGCTCCCGGGTCGCACTCGGCCGACGAGTTCACCCCGAAGTAATAGTCTCTGTTGCGAGGGCTGGCGTGCAGCATCGCCGATATCCTGTTCAGCGGCGCGTGCGGGACCACCCGCTCGGAGCACCCGAACCCCCCCGGGACCGGGACGCACGAGGACCTGTCGAGCTTCTTCACGTAGGCTCCCAGCATCACGCCTTCCGTCTGGTACCTGGTCAAGTCGGGAGAGCGTCCGGGCGTGTCTCTCCACAGGGCGCCGATCCTTCCCGGGCAATAATGCGTGCACTGGTCCCGTTCACCCTCCTGAGAGCCGATCCTGCGCAAGGCGAAGCCTCCCTGGCTGGTGCCCATGCACCAGCCGGTGTGAGCGCCACATTTCGTCACGGAGATCCACGCGTAAGGAGCATACCCGTAAGGTTCGTAGTCCGCGGGCGCTTGGGTTCGGGCTCGGCAAAGAAGCCACACGGCAAGCGTGGCGACGAGCGCGAGCATGTCACCACCCTTCCGAGGCGGTCGATCGTTGACCGGCTCGAGAAGGTGCGCGCTAATACTCGACGCCTCCCCCCCCCCCCCCCCCCCGGGAGGAGTCTGGAAGCCCGGCCTCGCTCTTCACAGGAGAGGGTGAGCGGGGTCGCCGTTACCCTTGTCCGCATCTGTCTGCTTGCGCTTCATGAGCGACTGGCACGTGGCGGCCAAGCCTATGAACTGCTTCACCGCGTCGTTGTGAACCTTGGCCACGGCCTGGTCAGGGACCAGGAAAAGTCTACCCATGTGGGTGCGCACGCGGTTCATGACGCGAACGGACGCCTGGCTCGCCAGGGAGTACGAGCCCGAAATCAGGTCCAGGGTCATGCTGCGCAGCACCCCGGCGACGTTCTCGTCGTCTCTCGCGCAGTGGGCCAAGTGAAGGTTGATCTGCTTCCTTGTGAAAGCGTGATGGCACGACTTCAAGTACGGAGCCACCTCCTGCGGTTCGAGCACTCCGATGGAGTCGAGGGTGTTTTTGTCCAACCTCTCGCACAGGAGGCACTTGGAGCGCTCCTTTTCGTAACAGAGACTCCTGATCGAGGGGTGCTCCCCTCCGCTTATGTTCATGTGAAGCATGGGATACTGTTTTCTGAGAAACTGATCCGCTTCGCTGACGCTGCGCAACTCGCCCTCCGTCAAGTCAGAGGCCCCTGCCTCGGGAAACATCTGAAAGATGGCCTCGGAGGCCATGCTCGACAAGTAGCCCGGCGAGTCATGGGACGCTTCGTTCTCGGCGCTCGACGACGACGACGGCGGGCCGTCCGGGTACCGCCCGCGTCTGCCAGCGGCCTCGCGGCCTCGATTACTAACCGCGGAGGCCCTCCGTCCCCCGAGCGGCACCCTGGTCCTTTCCCCCTCGCCTTCCGCTCCGTGACGCGTCGACCGGCATGGACGGCCCGAGGCTTCACCGCGTGAAGACGGGCAGGGCCCGAGCTCAGAGTCCATCGTTCGCGAGCCGTGAGGAGCCCGGTGCTCCATCCAGAGGAGTCTGGGGGGTGATGGAGAGCGACAGGTCGACCGTGCGTGGGGCGCTCTTTTCTTCCACGAACCCGTGGTTCTGGGGTATCCCGGCGCACAGGCGATGCGTGTTCCGCACAAGCTCGGAGCGCTCGATAGCCGTGATAGACCGCGCGAGGTGTAAATGGTGCAAACCGTCCCGCGGGGAGGTGCCGCGTTTCGACCAGGACGAGTTCGAGCGGATCAGGACGAGGTCTTACTTGCGCGGGACGTTCGGCTTGTCGCCAGCCGAAGCCGGTCGTCTTTCGGAGCTGCTGGCGGAGCTTGCACTTTCGGCCGAGGGGAAGGGCGCCTGTCCGTTCGCGGGCACCCCGCCTTACTGCACCGTCGAGAACGTGGTTCACATCTCGGGGCCGGCGCTGGAGAGACTCATGGAGTTCGACGACGAGTTCGTCTGGGGAGACAATCTGATCTTCCACGCGGGAGCCCGTCCACGCTCGTGCCACACTTAGCCACTCGAAGCGTGAGCCCGCCTATATACGGCGGCGGGTTACGTCTCTCGATGAGATGGGCGCCTCGCGATCGGGGAGAGGAGAGATGCCGAGCGGGGACTGCCGAGGATCCCCCTACGTCCCCCGGACGGGACCACTGTTCTGCCTTAAGGGCCAGAGCGTGTACGTGAAGATGACCGAGGCGGACGAGAAGAGGGCCGTGCTGAGCGAGAGCGACATGACGCTGGTGGGCTACGCCGATAGCGGCGAGTGCGAGGGCGAGGAGCTGCGCTCTGACCCGTCCGTCTTCGTGCCGATCTTCTGCAGAGAGTGCTACGGGACAGAGACACGGGATTACGAGGAGGCTCTGCGGGACATTCTCGCTCGCGGGACAAACTCGTTCATCGTGGGCGTCTGCAGCGTGTATGGCGCGGCCCCCGACGAGATTTACCCCGAATCGAGGGCCGAGTTCTCGGTGGAGAACGCGTTGTCATTCTCGGGGGCCTGCCACCCGCAGCCCGGCAAGGCCGTGTTCCTGCACGACGCGGAAAGAGACATCGGCTGCGTAAAGTGCTACTGGCACGTTCACAGCAGGTCAGCGGACAAGACCTTCCTGTTTTGCTGCGTGGCCTGCGACGGCACAGAGTACACCGCCAGGTTGCTCTCGGAGCTGAGGAAAAACGAGACGCTGAGTACGGCCTTCAGCTTGGGAACAGTGGGAGACAACTCCGTCGGGCCCGTCGTCGAGGAGTGCAGCCTGGTCTCGGTGCCCATGCGACCAGCCTGCTTCTGCGTGGCGCTCACGGACAAGGACCTCGTGTCTCGGACCATGACGAGGATGGGCTTTTGCTCGGTGAAGGACAAATCCCTCGAAGCCGGGCTGCGCCCGGACGAGGGGGGCAGCCCGCGGGAGCCGGAGGGGACCGGACACCCCGGACTCCGGGAGGGCGAGAGCTCGGAAGATGGGATCGAGGCCGTGAGGCGGCTCGCGATCAAGCAGGCGGACGAGTTGCGAGCGCTCGAGGACGTCCTGAAAGCGATCAAGGTACAGAACGGGGTTCTCGCGCAAAGGTTGAAATGGCCCCAGGACCCCGACACTCTGTTCACGATGCGAGGGGCGAAGGACTTCACGGAGCGCACCGGGGTGAGCAACAGACTGTGTGCGGGCGAGGAAGCCCGTACTAACGCCGCGAGACCGGACCGAGGGGGTCGGGGGTCCGAAAAGGACATGGAGGCCCGCGAGGATCAATCGCAACAAGCTTTGTCGAGGTACGAACTGGAAGAAGTCAGGCGACTACTCTCCGCTTCGAGACGAGCCGGGGAGGAATTGGGCCAGCGCCTGCCGCAATACGGAGTCCGTGGGGGAGATGCTCTGGCGGCACTGGGGGGGTCGACCCGGCGAGCCCCGCACTACAGCTACTGCGAGGACGACGACTACGACTGCAACGAAGTCGCGTCAGGTCGTCCCCGGACGCGATCTCAGAGTGGGAAGACAAAGCCCTCACCGGTCGACCGCCTGACGGAGCAACAGAGGAGAGAGGTAGCGCTGGAGTACAACAGACAAGAGTCCGAGAGAGAGGAGGCCTCGCGGAAAAAGAGGGAGACCATGATCGAAATGATCAAAGCGAGCATGGGCGACTTGATCAAGAGCGGCATCAAGGATGCGATGCACCAAGAGCGCGGGTTCCAGGCGACCGCTGAAGAGGTCGGGGCACCCCAGTCAGCTTTGCCCAGCGCCGAGTTGCAGACCCTAGCGAGAGACACTCCGTACAACAGGCAGCCTAGGAACTTGGACGGGCGGCGGCCTTTGCCCGAGAGCCTGTCCGTGGACGTCCCAGCGCTGCTGAAAGAACTGGAAGAGCTGCGACAGCGATCGTTCGCGAGGAGCTCCGGAAAGAGCGGGGACAGCGAAGGATCGCTGCCCATGGACACGGACGACGACGCTCCCACCGGCGGAGGCGCGGAGGCCACTAGCTCCTTGCGCAGCAACGGCACTGACACGACGGCGGCAAAAAACAAGCAGCAGGCGGGCTACACTCTGAGGCCGTCCGGAGAGGTGCCCGGCATTTCTGACTCTCACGGAACGCTGCAAGAGTTCATTTCTGCGGTCTCGGTGCACAGATGATTCCGCTTACCGGGGCCGGGACCCTGCATAACATGTTTTTGTACACATTTTCAGAATGTCTGTAGGCTTGTATGACTTGCTTTTTTATTTTACTTTTTTTTTTTCCTACAAGAAATAAAGCAGAAAAACTCTTTGAACGCTCCACACACTGTTGTTCTCTTTCCACTTCCCGCTCGAATAAGATTAAAAAATGAACACACGTTTGCGTATAACAGCACTTGCAATCGCAATGCCTTTCCTGGGCTTCGGTCTCAGGATCTGTACGCTTTCCACTAACGACCAGCTCACGGTTCGAACGTTTTGCCAAAGTGCATCATGGCGAACTCGATCTGCGTTACCCTCAACCTGCCCTCTGTGACGGTGGCTCAGGTTCAGCAACTGCAACATTCGCGTTGCGAAGAGGCTGACGACGACGACGCGGTACACACGGGCGCCTCGTCCTGTTGGAAGAGAAGCTGCGATAACATGGCCATGGGCGCTGTCGATTTCAGTTACGTCGCATCGCAGATGATTCCTTCCACGGTAAAGCAGGCGCCTCAAGTGGGAGACCTTTGCGTGCAGCTGGCTCCCCTCGCAGCTCGCACGGAAGAGTATGCGTCGATAGTGGATCTGTACAACACGTACTGTGCAAAGGGTAGCGCACAGATGGCCGTGAGGTGCATGCGGAGCTTCGCGAGGAGCCAAAGCGAGCTGTGCATCCCCGCGATACCGATACACATCTTCGTGTCAGAATGGAACAGGTCCCTGAAACGGTTCCACGACATGGTCAGGTGCAACAGGGAATGGACGAACGCGCGCACAGGCGCTGCTCCCGCACAGGCTGTGAGAACCTCGCTGCTGAACAACGTGATCACGCTGACTCTGGGGGACGTGCCTGCTCGAAGCGAGCACCTCTGGTACCTGCTACACTGCGTGATTTCCAAACCGTCGTTGGTCAAAGAGGCGCTGCAGCTCGTGGGCTGCGTGTCCTCGTGCTCGGGCACGCTCTATCGCACGGGCGACGTGACCAACTCGACCGTTCCGTGCAAGAACGGCTCGAGCGCATCCAGGCTGTACCTGATCGCCAAGTCGGCGGCCGGCGCGAACGACACTCGGCTGGGCGAGAACGCGGGTGCCTCTCTGGGTCTGATTTGGGCGTCGAGCGAAGACGAGCTCTTCGATCACTTTCGCAACGCGAGATGCTGCCACTACGTCCACCTGGGGACAGAGTCCGGGAACGCGTTCAGGTGCAACGGGTACTGCGCGTGGCGCACCCACGACCGGGAGGTTTTCGAACGGATGAGCGAGCTCGGTGCAGAAGTTGCGTCGATGCCCTGCGTGCAGGATTCGCACCTGGCCGGAAACACGGCCGACGCGGTGAGAGCAGCGTGCCAGCTGTGAGGCGAAGGCTGACGGCCTCCGGTCCCTCGAGCTTGGGGTTTCAGACGGCGCATCTGACCGACTAACGATCGTAACGCCGCGGACGATGGTGGGGGGGGGGGGGCGACTCGAGAACAGCAGCTGGAGAATGCTGCCGAGGACTTTCGTGCCCGATTGTGACCTGATCGCGTCGGCCGCACTGAACAGAGGAGCGGTCTTGACCTCCGGCGTCCACCCGCTATATCTATCCCCCGTGGTGTGCTGGCTCAATCGCACGCGTGAGCGATCGCGTCGGGCCAAGCGCTCTGCAGTCTGCGCGCTGAAAGGAGCGTCAAACGCGGCGAGCATGCTAGCCATCTTATCCCACTCCGTGAAGCTCTGGGATTACCCGACCTTGGACGCGACCGCGGCAGGTTGGTCCCTGACGGTCTGCGGGGCTCTGATCGCAGGCCTCGCCGTGGCCGCCAACAGTTCCAGAGCATTGGTCTCTCGAGCGGACCCCAAAGTCATCGCTCAACCGCTGCGGGTCATTCCCCTCTGGGTCAAATGCCTTCTGTCCGCACTTTTGTTCTCTGCCTACACGTACACCTGGATGTACTGCGCGGACCCGTCTCGTTCTGGCTGCTGGGAAGAGGGCCGTAGAGCCTGGCCGCCGCTCTGGTCTTGCACGGTCGGCTTGTTCCTGTGGATTAATGCGGTCGGTTTGCTGGGACTGCTCAGGCAGACCCGTTTGTGCTAAGCGAGAATGGGATTGTGCGCAATCGGGGCGAGGTTTGGGCTTTCTTTTTTCATCTTTTGTTCACTGATCATCCGCAACCCTCTGGAACGGGGTTTCCAGTGGATCGTAGGATACGAGACCCTACTTGCGGTGGCGGCCGTAACATCGGTAGCGTCCTGTGTGTGCACGAAGTTCGCCTGCCTGATCGAAACGCACAGACGCATGCAACACCTGGCCCTCTCAAACACGAGCAAAGGGGAAACTGTGGCAGTGTACAGGGAGAAGAAGCTGTCGACGGTCTCCCCTCAGGACGACGACGCGGCTCGCTACGGGAAGCGAGCCTTCGGGCAGCTCCAGGACACACCCTTCCACCCTCGCGACAGATACGACGCGCCAAACTCTTTCTGGTGCGCGCTGACGACTGTCGCGCTCGCCTACAACACGGCTCACATCGCGCTGACCGACGCCTCGGATCCCGAGCCCCTCGCCTGTGGCGCTCCGGCACTGGCGCTTTACTGGTGCGTGACCAGAAGCGCGCAGCTGGCGCTCTCTTGACAGCGTTGGCGCCGCTCGCACTCTGACCGTGATGGTATTTACAAACGGGACGAGGGAGAAGAGGATGATGCACCCGAGGACTCCAGTGCGCTCAGAGAGCTGTCTGGAGGTGCTCCTGGAGGTCTTTCTATCCGCATTGGTGATCGCCAACATCGTGCTGTGGTTGCAGAGGTTGTTCTTCCAGATACACCAAAGACTGGAATAAGGGAGAGGATGGGTACCGCGGGGAGTTCGGGAAGCGCCTGGTGGACGAAACTCGCCTCTCCGAAAGACGACGGGGCTCTGCGGAAGCGCCTCGGGTTCTCGAGCCCCGAGGCTGACCCGGCATCCCTCCGATGGTGGTCCGATCTCGCTCGCGGAGGAGCATCGGAGCAGCAGCGGGACCTCGGCCACCAAAGCGTAGAGGACGGGGTCGACCTGGGTTCGAAGCAGAAGCTCCAGCCCCAGATCTCCTCGAATCTGTCAGCAAGGAAATCTACCAGCAAAACAATGAGCACGGACGACTTTTGGAGATTGAAGGTGGCAAAAGTCCAGGGTGGCCAAACCCTTCACCGCAGTTATGACAGAAAACAGCGAAAGAAGGAAAAGAGTCAGCCAGAGTTGGAGAAACTGTTGTGACCGCGTTTGACAAATGCAACATGTTTGCGAGCTCACACGAGCGTGTGCAGGTGATTGTAATGAAACGAGAATAAACCAATCATTCGCTGAAACCAAAGTCTTTTTGTTGTCTTTTATTCGCATTGGTACACAGTACAATGTCACACAAGAGAGAGCATTCTTTTATTTGTTTTTTTTTTTTAAAAAAAAAGAAAACACCACCACCAAAGAGACCACCACTCCCAAGGCCACCCTTCACCACACACACCCACACCCCTACACACCATCCACCTCCCGGCAAAGCCGACCCACTCGGAGTTTAAACTAAAAAGACAGAGGGAAACGGAGAAGTTTGACACCGTTGCGACCCGCAGACCGATCAACAAGCAAACGGGCATGCTCCGCAAATATTCGCAGAGAAGTCTTCTGGCCATCTGGGCTCCTCGATCGGCTCCGCCGTCGCCAGCCGTTCGAGAAAGCGAAATGATCGATCGGGCTGCGCTTTCTTCTCGGACGCAGCCGAGCCAGTCTCCAGAATGCTCGCCCTCGCTGCTGCAAGGTGTCGTCCTTCTCCCCTTCTGCAAAAAAGTGGAAGCGGGAATTCAGAAAACTACTACTGAGACAGACCTCGAGCAGGGATCCGATCTGGACATGACCCCAGAGCTGGACCTATCTCAGCACAATCTTCCGAGCACTTACAAAAATACGAGCGAGAGCCACAAAGTGCAGGGGGGTTATCTCCCTCACCTCCAGGTAAAGGCTGAGAAGAAGATAAAGAAAACCACCCGCGAGAGCCAAAACTCGCAGACCTCTTCTACCGAGCCGTGCGGCCTTCGGAGCCGAGAACCGGACGAAGTGGAAGCTCTTATCTCGGGGCCTCTCGTAAAAGCGGTGAAGATAGTCGTGTTCCATCTCCTCACCACCTGTTTGAGCAAGGTCCGTAAAGAAGAGTGCTACGGCTGTCAGGTCGACCACCCCAGTCAGATGCAGCACCCCTGTCTGTTCGTAATCGAAGAGGGCTTTGTTTACTCCAACTTTTCTGCTCTGGTTAAGAAACTGCTGACTCCTGGATATCTTCCAGCCGTCAAAACGTTCCTGTCCATGCGCAACATCGTAGAGAAGGACGAGAGGATCCGAGCAGTGACCGACGCTCTGCTTTACGAACTGAGACACAGCGCTTTGAACTCACACGGTGATCTCGTGTCGACTGTGTACGAAGGACTGACAGAGGCCGAGGAGATTGATTTCGAACAGCTGGAAGTTGTGTCTAAGGTTTGGGAAGGTGATCTTTCCGCCTGTCCCAATTGTTTAATTTGAAGAAGAGATGCGAAAAACACTGTGATGGCTTTCACAGTAAAAGTTTGTGTGTAACCTGTGTGGGGGGGGGGGGGGGGGAACATCTCTCACAAGATGAAATGTGAAAACAAAGAAATAAAATTCTGTCTTGAAAGAAGTGTGTGCTTCATCGTTCATCAAGTCAGACAAACCATTAGCCGTCAGACCTATATCTGGAGCCAGACAATTCTGCGAACCGGCTGCAAGAATTACATCTGAAGCCAGTCCTCGCAACTAAAAAAAAAAAAAAACATTCCTCGTACTAGCAAGGCCAGAAGCCTTCGCTTGAAAAGGACAGGGTTCAGACTGCGTTCAGAGTTTCATTACCCGGTCCAACCAGGCCGCACGGTGGAATACGGTCAAGACGAATGTGGTGTGATTATCTATGCCAACGTTTAAAACAGTCACGTACCAGAATGCCTATGTTTAAAACAGTCACGTACCAGAATAGGATCGTTGTGGAACGAGAATAAATCAGTGACTCAAACCAAGGTGTGTTGTCTTTTATTCACATCAGCACAATTTCATACACGAGAGAACATCTGTTCCACAAGCAATTTCAACAAGCAAACTGCATGATTGTGCACAAGCAAAGCTGTCTTTCTGGGTCCGAGGTAACAGTCGTCCTCCCCTCTTCGTGCGGGACTCCTTCCGTCTCTGCTGCTACAACAGCCACCTATGCATGTCGAGTTGAGCCACGAACCTATCCCCAGTCCGGATCGAGCTGGCGATGTGCCCTTTCCGAGCTCGTAACACCTGTCCTCCCGCGAAACCCTGCACACTTTCCACGACGGTCATCGCGTGGCCGATCACAGTCTTGAGGAATCGCTTCGCCTCTTGGTCCTGCACTAGCCGAGCTGCCAGGTTCGAGTCGAATCTGTCGTTCACCAAAGACGCGGCCGCGTTTCGTGTGACAATGTCCACTCGATGGTAGTCTGCTCCGTTGGCCAGGAGGGTCATTATGGCCAGCACGCTCTGGGGGTGGTAAGGGGAGACCAGCTGGAACACGTCGAAGTCACCGTCATGCTTGAGCGCCTGCACGACCTCCTCCACGGGATCTCCTCCGCAATCGCAATTTACGCGTCTGGTCGCGAGCAGACCGCCCCAGATGCCCTTGTTCACGTTGAGATCGTAGCCCGGGTCCCCCTCGACTCCGAGCTGCGCCGCCACGTCTTTTCTGTCCGGGAGCTGAACAGAGAACCTGTCGCCCTGTTTCAACGTTTCGTGGCCCGTGTTGATCAGCTCCACTTCGTACAAGTGGGGAGCGTTCAGGAACGGTCTGTCCACGATGGAGCTGCTCGCGCAGCACACGGCCACCTCCTTGAGGCGGCCAACGGATTCGAGGCTGAGGCCGTGTAGAGTGGGAACGTAGCGGTTGCTGTCTTTGACAAAGTGGAACAGGCCCGGAGGGAGGTAGTTTTTCGAGGAGTCGTACTTGTAAGCTCCGTAGGGGACAGACTGGCTGCGAGGCTTGCTCTCGCTCAAGCCGTGTGTGTAAGCGCGGATCGGCTCGTGTATCCTGGTCGACGACATCTGCGTTTGCGGCTGAAAACGAAAAAAAAAAAAAAAAAAACAAGCAACGACAACAACTAGTCCGCGATCGGACGACAGAGAAACTCGAGCGCTCGCAAAGGCTCTCTGCAGGTGGGCGCGTGCGGGGCGTTGGGCGCTTTCAGGACGATCAGAGCCGCGGCGAGCACCTCCAGTAGCACAGGACCCTCTTCTACGTGAACTCTGAGCAGCCTGACCGTAAGCATGTTGAGATTCTCCTCCAAGAGCTCCCCGAATGTCCGCGAGAACCACGGGCACCACTTGGTCACGATGTAAGATCTCAAATCACACCGGGACTCCGCTCGAGGGGGCTCCGGCTTCTCCACCGAGCCGTCCTCTCCTCTCGTTCGGGGGTTCGTCGCGCGAGCCGCGACCCGGCTCGGCCCTCGAGCGGCGGACTTTGGCGAAGCGAGGAGTATCAGCTCTTCCAGCGTGAGTTCGTGCCACATGGTTCGAGCGAAAGGTCGGTCGCGACGACCGTAAAGAAGAGGAGATTTCTGGCTAGGCCGAGGGCTCAGGCCGAGTAGTTCATCTCCACGCGTTTGCGGTAGGCCACTAGCCTCTCGTCGTAGAAACCCACCCGACCGACAGACTCTGCGAAGTTGCAGTTTGTCATCTGCAGCTTTTCTCTCCGAGTGACTCTGCTGAGCGCCACGTACACCGATGGTTTTATAGGGGACATGGAAAAGTTTCGCGGCGGGTGGTACAGCACCTCTCCGCTTATCGTACAGCCCTGACAGTCGTAGGTGTTCATGGCCAGCATGCAGGCCAACGGGTGCGTGGTCACCGTCCAGTTTTCGCAGTGCCACTTGGAAGGTCCCACTTTGTAAAGACGACCGGTCCTGTCTCCTCTCACGTAGAACTCGTAAGCCTGGGTCTCTTTCCGGAACGCCATCCCGCTGATCAGGCCTTCCACTTCGAGCGGCGAAACCGGGTCCCCGGCGAGGTTGGCCGCCGGCGAAAGGGCTTTACGAGGCACCGGTCCGTCCTCTACGGGCTGTATGCCGTTGTGGTCCATGTGCCAAAGCATCCTGACCTTGCAACCGACCCAGAGCTCGGGGTTCCTGAGGTAGTCCCTTTCGCGTGGGCGCTGGCCGCCCTTGAAAAACACCCTGGGCATCGCAAAGAGTTTGGGTAAAGCCTGAGTCGCCTGCTGAAGGACGTTGTACCACTGGGCGGGTCCCTTGCTCGATGATCCGTGCTTGGTCACGCTCAGGAACACCTCCGCCTTTCGTGTTGCCCTGGCGGCGTAAGCCTTTGTGTAGGCAGCGAGCTGTTGGTCCTGGTGGAAGATGCGAGTCTTGTGAGGCTCGTGCTCGGGGTCCATCGCCTGTCTCTCGCTGACGAGCAGCTGACTCCTGAAAATGGTCCGGGACTGCTGCGTCACCGTGTTGAACTGGAGGTAGGAGAGTGTCTCGGCGTAGCCCGGGTCGTCGAACTGCCGCCTGTTGACAAAGAGCGGGGTGGAGCAGCACAGCAGCGTTTCCATGCGACCGGTCTCCCAGAGGAGCGGGCCCGAACCGGCTGGCTGCAACTGGGACACGCTGCCCGCCAGGATTATCAGAGGACCCGCGTCCGGACCGTAGAACAGGGCGAGTATTCTGAGCATCCTCTCCAGAAGCCTGGCCGTCATGAGCCCGTACTCGTCCACGACCAGCACGTTCGTGCCCAAGAACGGAGGCGCGTCCGCCAAGGCGCTGCGGCCTCTCAGCCGAGCGAAGATCCTGCTGCAGGCGGAGCAGCTCTCTGGCCTCGGCAGCTCGCAGGAGTGTTTGTCGACGGCCCGGTCGACCTTCGACCGGCGGAACGCCCGGAAGGCGAGGATCGCACCCAGGTAGCATCTCCTGTAGCGCTCGACAAAGGCGTCCGCTTCGAGCGAATCGTCCAGCAGATCCTTTTTGAGACCCATCATCTTGTGAAACGTTTGCACCTTGTCCAGATGACCGGACTCCATCAGCGTTCCTGCCGCCTTGTTGGTCATGGCGCTCACTGCGACGCTGATCCTGAGGGCTTTCAGCTTTTTCTCCAGCAGACCGATCGCGTACGATTTCCCGCAGCCCGCGTCTCCGCTCAGCAAAGCCACTTTCAGGCGATCGCCTCGAAACATGTGCAACTTCACCATGCGTCGAACCCACTCCTCCTGGCAGTATCCCGAAAGAGAGAGCAAAGCCCGAGCCGCGGGGTCCTCGTCGGCGACGCGCGGTTCCTCTCTGGCGCGCTTGCGGGCACCGGGCGCGCCAAATCCCTCGGCCGGAGAGACGTCGACCCCCGGCTCGTCCATCTGTCTGTGCGGGGGCTGCGCAGTGTGACCGTCAGAGAAACGGCTCGATCTGCACCCGCTTCGCGAGGAGCGAGCTTCGCTCTGGGCGGTGCGGAGCGGCAACCCGAAGCTGCTCGGCTCGATCAAACCTCGAGGTCCTCGAGCCTCCGTTCCCGCCACTTAGTTCTCCTGGGTCTCTCTGTCTGCGTTTGATGAAGGCAGACAGAGAACGGTCAATGTTCAAGGAGTCTCGAGCGCCGAGGGATCCGTCCTCCTCCCGTTGCTTTGGAGAAAAGCTCGCGAAACGGGGGCTTTCTATGCCTTCCAGGACGGACCTGAGTACGCCGTTCCTCGCGCGGTTCGAACCCCTGTGGCGATCGCTGTGTTCCTCAGGCAGCCCCGCGTCGACCGGGACCGTGACGGCGCCCAGAGACTCGCGAGCCTGCGCGGCTCTGCCGCGAACACAGAGAAAAGACTCGGATGCCCTGGCGACCGTTTCTCTGAACAGCGTCACGCTCGAGGAGTACAGGATCTGGCTCAGTTTCACGGCCACGGCGGTGACGCCGCCCTTCCCCGTGCTGTTGAGCACGGTCAACAGCCCGGCCAGCAGCTCGACGAAGGGAGCCTGCGCCCCGTACTCGAACAGGAGCCAGGCGAAGTCTTCCGTGTCCACCTTGTCCGTGCACCTGTAGCCGTTGGCGTAGACGCGGGGCCTCGTGAAGCCAAAGTGTTTCGCGTACCACTCCGGCTCTTTCTGAGAGAGCGCGATGTTGACGTTTTCCAGCAGTATGCTGAACCCCGCCGATCGCCTCTCGCCCATCCTCATCTCGAACAGTTTCTGCAACACCCCGACCGGCGTCACGGACTCCCCGGGTCTGAACATGCGATCTTCGGGCAGAGACACCGCCAAGAAATGCCTGCCGACCCAGTCCAGGTGAGGATGAGAGCGAGGCGATTCGCTTTTACCCGCCTCGCCTTCCGCGCTCCGGGCGGCTTTCTCCCTCAGCTCGATCTCGAGGGCTTTGCGGTCTTCCAAAGCGCGGTGCAGAGCTTGTTTGGCCTCCTCGAGATCCCTCCTGCAAACCTCCAGCTCGTAGGCCATGCGGACGACAGCCTCCTCGCCCGAGCGCCCCGCTCGCGCGAGGTTTCCGCTCGACTCTCGAACGCCTGACCGCAGGTCGACACGTTCATGGAGCGCTCCTCTATCCCGCTCCCTTTCCGTTCTGTCCAGAGCGCCCTTCAGCTCTGCGATCTCGCGTCTCATCGAAGCGATCATGTTCATGTGAGAACACCGGTATTCGCAAGCGTCCTCATCTTCGGATTCTTCTCTACCCTGCTCTCCCTCGCCGCGATCTCTCTTCCGCCTGCGCGAGACCGTTGATCGTGTGAGCATGGCGATTCCTTTTGCGAGTGCGATTTTGGATTCCGAAGGATCGACCGGGGTGAAGTGTCTTGCTGTGTTATGTCAAAAGTCTGTTTGTATACTGTGCTATGACCAAAAACTGCTCTGATGCTAGTGGGGCCCGCGACAGAGACGCTGACCTGCGCAACGTTTTTCATTCCGTTGTGTCCGTTTGATGAAAAATAAAGTCGATCGCGACCGCTGCCGCCCTGTTGGACAGCTTCTCTGTGTGAAACAAACCAGTTTGCTCGAAAGGCCTGGGCGCTGCCAAAGACCCCTCTAACCTTCTCGCGGTCGCACATCTGACTGTAACAAGGCAGGCTCGCACACAAACACGCACACCAGATCGGCTCCCCTCGTGAACACACGGCTCACGTCCAGGGCGCTGACGGGACGGCGATGGCCATGAAGCAGAAGGAACCCCCGGGTCGTGTGATGACAAAAAAAAAATCACAGTGTAAAATCAAGGTGGATTTTCTGTCCCATTTTTTTTTTAACTTTTATTTTACAGCCAGTTAAAACCTCACAGAACATTTGTGATAGCTTCAGGTGTGGTACTGGAAGGCCAACTCTTTCTCAATTCCGCTGCGCTCTGGGCAGTTTCGGTTCCATCTCTGGGTTGGATCCCTAGGACATGTTGTAATAAAAAAGTCATACAAAAAACAATTCCTGTGTTCATTTGGATTTTCTGTCCTGTTTTTATTTTTATTTTATTTTTTATTTTACAGCCAGTGAAAATCTCACAGAACATTCGCAATTGCTTCACGCGAAGAGCTAGATGACCGACTTTCTCTCTCCTTGCTGTTGAGCTGTGGGCCGTTTCAGTTCCCTCTCCGGGCTGGCTCCGCTTTTATGCCTGACAGCTCGATTGAGAAAACCTTTCCAAATGCAACGTTCCAAATGTAAAGCAACCCCAAGAGAGCCCAGCCCAAGAGCGTTCCGATCACCTCCCCTCTGACAGCACATGAAGCTCCGTGGAGAGGCTCAGGTTTGGGTGAAGGGAACTGCACGAGCGGCTCTGCGTGTAGTCACACAACAGAGCTCTGTGTCATGGGGGGCCGACGCAGAGGAAGGCTGGAGCCTTTCGCTGAGACGAGTCACACTCCACGGTGCTCTGCGCCCTGTCGAAAGGGGCAGACTCAGAGGTGGGCTGCAATAGCTTCAGATGTGGGGCTGGAAAGCCAACTCTTTGTTCATTCCGCTGAGCTGTGGACCTTTTCGGTTCCATCCCCGGGTTGGGTCCCTTTACTCCAGTAGCTTTGGACTGGGGGAACTGACAGGCATAAGGCTGATGCGGACCTGTTGAGAGGGTGGAGGTTGAAGGGTGGTCAAGATATTTGGAGGTGACATTACAAGAGGTAAAGTGGTTAAAGATTATCTGAAATGAATGGAGGGTGGGGATAGTGAGAGGGAGCAGCAGAAACATAATCCTGGTAAAAGGGGGGACAGGGGTGGTCATCATTTTGGGACAAACATAGGCGTGTGTGATCCTGAGTAAAGGGACCTGGGTGTGAAAAATCCTGACTGAACCTATGTGGGTGAACCGGATCTGGGGAATAGCTTGAACCTGTGGCCTGGCCTGGGTGAGGTGGCGACTGGTACAAGCTTGAACCTGTGGCCTGGCCTGGGTGAACCGGATCTGGGAAATAGCTTGAACCTGTGGCCTGGCCTGGGTAAGGTGGTGGCTGGTACGAGCTTGAACCTGTGGCCTGGTCTGGGTAAGGTGGTGGCTGGTACAAGCTTGAACCTGTGGCCTGGCCTGGGTGAACCGGATCTGGGAAATAGCTTGAACCTGTGGCCTGGCCTGGGTGAACCGGATCTGGGAAATAGCTTGAACCTGTGGCCTGGCCTGGGTAAGGTGGTGGCTGGTACGAGCTTGAACCTGTGGCCTGGTCTGGGTGAGGTGGTGGCTGGTACGAGCTTGAACCTGTGGCCTGGTCTGGGTGAGGTGGTGGCTGGTACGAGCTTGAACCTGTGGCCTGGTCTGGGTCAGGTGGTGGCTGGTACGAGCTTGAACCTGTGGCCTGGTCTGGGTCAGGTGGTGGCTGGTACGAGCTTGAACCTGTGGCCTGGTCTGGGTCAGGTGGTGGCTGGTACGAGCTTGAACCTGTGGCCTGGTCTGGGTGAGGTGGTGGCTGGTACGAGCTTGAACCTGTGGCCTGGTCTGGGTCAGGTGGTGGCTGATACGATTGTCTTCTTGCAAGAAATTGTGTGACCATTGTCATCATCTTCATTTCGTGGGCGTGCTGGGCCGCTTGCAATTTCAGCTGTAGCTCTGTGTCATCTGCCTGAGACAGGGCTTCTTTGATTGTCCTAGAAAAAACATCCATTGTGGATTCTAGCTTGTTTTTGGGCGTTTGACGGGTGGTAGGTGCACCTGTAAAATGACAAATGTTTTACATAATGAGCTATTTCTTTGTTGAGTGCTTTATCAATTACTACATTATGAGTATTGCCCAATAACATTATAGCTGTATTGCTGTAATATTGATTTTTATGTAAATAAAAAAAAAGTACTTAACACTGTGAATGCAAATGAAATGACCTACTTGTAAAAGACAAAATGAGTATGACTAACTGTGATCACGTTTGTCATGAGTCTATGATAATAAACATAGAAATGCAATATATAAAATGGAAGTAATAGCCTATAGTGTATTATATAATATTGAAGCATTGTTTGAACTATAAATACCTGTTAGCTATCAATCATACTTTGTTATGAATGATGGTAGTTGTAATATTTTAATTGCTTACATATTTTTCTAATCTGTCGAATACTAAGACAACTTTTAAATTGCTATACTATTATAAATACAATAAAATAACATTAACAACATAAACGAAGATTTAAAATAAATTCCGTTTGCCCTTACCTGTACTGTTACTGTTCTCAAACTCCGGCTCTTCACTGTCCACCGATGACGGCACATCATCAACTCTGGTGGTATCCAGTAATTCCGGTGGTCGGAAACTTGGCCTGTCACCCAAAATGCCTTCCATTTTATCATAGAATAGGAATGTTTCACAGCTGTTTCCACTCTTATTATTGTGGTCTTTTACCGATCTGTATTTGTATTTCAAGTTTTTGATCTTTTGCCGGCAATCTAGCCACGAGCGCTTAAAACCTTGCCTCCCCATATTTGTTGAAATGTCTTCAAACAAGAATTTGTTATGATAATGATCCTGCAATTCCGTCTGCATTGTCTCGTCGCCCCACAGACTTAAGAGGCATTTAACCTCATCATCGCTCCACCTTGTGGACTTTCCGACCTCCATCACTCTTGTGGCACACGCAAATGCACACAGTCGATTCGTTCCTGATTTATTTCCACATATGAGAGAGGCCTGTATCCGACCAGCCTGCCTCCTGAGCGTGCCTCTGTCGATTCGTTTCTGATTTATTTCCACATATGAGAGAGGCCTGTATCCGACCAGCCTGCCTCCTGAGCGTGCCTCTCGCGACAGACGTGGAGCTCCGAGGCTGTGTGGCTCTGGTTGCGAAAGGCTCCAGCCTGCCCCCACCGAGAGGAAGTCTCCAGCCTGCCACTGAGTTGGCCTCTCCTGACAGACTCAGCTGTGTGGCTCGCGTTGCGTAAGGCTGCAGCCTGCCTTTGACTTGGTCCCGCCTGACACAACACTCCACGCAGAGCCGCTCGTGCTTTTGACTTTGACAAACCCCGCCTTTCCGTCGAGCTTCTCGTTCCGTCCGACGGGAGCGGATCGGCCTGCGGGCCGCTCTCAGACGATGTAGGATCCAGCCTGCCTCTCGGTCTGCTCCCCCGCAGGCACGGGCCGCGTGTGTGCCTCAGACGCGAAAGGCTCCAGCCTTCCTCTGCTTCGGCCCCCCATGACAGCTCTGTGGTGTGACTCGCCGCAGAGCTGCTTGTGCTTTTCCGCTTAGGCCCGCTCAGGAGGCAGGCTGGAGACTTCCTCTCGGTGGGGGCAGGCTGGAGCCTTTCGCTGGCACGACTCACACTCCACGGAGCACTGCGTCTGTCACGAGAGGCCCGCTCAGGGGCAGGCTGGAGACTTCCTCTCAGACAAGGAACACTCCACGGAGCTCTGCGTCCTGTCAGGAGAGGCAGACTCAGAGGCGGGTTGCAATTGCTTCAGATGTTTATTTTTATTTTTTATTTTTATTTTTGTTTTACAGCTAGAGAAAAACCTTTCCCAAAACGAGACAAAGCTCGGCGGGGTCTCTGAGCCTGCTCTGAAGCATCTCTGTTCCCCGTTGTACGCCCACAAAAACAAAACACAAATCTGGGTTTGATATTGTTTCGCTTATTCGTGTCTTTATTTTGTATATTTTACAGCCTGTGACAACTACAAAGAATAATTGCAAAAGTTTCAGGTGTTCGACCCACTCTTGGTGCTCGTAGACCCAATTCTTCTGACCGACTGGGGGGTCCTCATGGACAGATACAGGGCTGGGGTGGTGATGCATTGCATGTTCCTTGCGGCCAAGCTCACGTTGGTCACCAGGAATAATTTCAGCTGATTGTGTACCAGGGTTTTAGTGAGAGAGTAGTAAATGCTGACAGCGATCCAGGGAGTCCAGCAGCAAACAAAAACTATGACAGTGAGCAATGAAAGGATGTAGGATTTTGCAAGGGGAAGCTGTTCTCTCTTTAAGTGAGCCGACCCCCTTCTAACATGTCTTCGCACAGTGAAGAAGATTGCGCCGTAACAAGCAGCCAGAATGATGCAGGGTGCGATAAAACAGATGGTCATCCTGATCCACGTGATGACGAACCTTTCGCTCGGGGAATAGGTGTCAGCGCACAGCGTAATCAGACCGACTTTGAAGGTTTCGTGATTGGATATGTTCACCAGAGCTGACACGGAGGGAGGAATGGCACACACCAGGGACAGGAAAGCTCTCCTCGCCCACTCTCCTTTCACCCTCTTAAGAGAGGAGAAGGCAGCTTTTCTGAGGACCACCCTGTTGTATCTCTCTACACTGATGCAGACCATCATGAGTACCCCGTATTGCAGGCAGAACTGTGGAGGAAACAAATACGCAAACAAAAAAAAAAACCAAAACAGGTAATGAGGAGGGATTGAAGAAAGCAGAGGTTTTTCATTTGTCCGGATAGAGAAAAGAACAGGAAAAAGCAAAGGCGACTCACAGTTATCACCCCCTTCGTGGCTTTGCAGACGACATATCCGAAGATCCATTCTTTGGCCATGTTCTGCATGACCCACAGCGGCGTCGCGGACAATGTGCCTATGTCGCAGAGCCCGACGACCACGAAAAAGTAATCGCAGCGCGAACGAGCCTTCGGAGGTCTGCACAGCCGTAATCCCAGGTTTATCATGCAAACGTTTACGATCAAGCCCAGCACCATCACCGCAAAGTGAAGCATGGGTACCACACTGAACGCGATCGAAGAGTGAATCTCAGAGGACGCGTTGGTTGGTGACGGGCCAGTAGCATTGTACGTTGTCCTTTTGCCAAACATCGTCGCAGCTGACCTGAGGGACAGTGAACACTAGCACAGACAGAGAGACGTACGCTTGTGGTGCTGAAATAAGCTCCTCTCTCCCTAGCTCCAAGCCCCCGACTTAGACTGCCTTGCTGTATGGACATCCAACGGCGAGCCACACTCCCCCCACCTCACTCAGTCTCCGAACGGAGCAAACGGAGTACGGCCGACTCAGCTCGGAGTCGGACCTCAGCGTGTGGAGCCAACTAGTTGGCTAACTCTAGTTCCATAGCTGCTCAAAGTCTTGCGCTCTTGTCTAGGCGATTTGTGTGCCTCTTGCCTCAGTCGAGACAAGCGAAATCTCGATAACCTATTGTGCGAGCGCTGGCTGTGGCCCTTAGAAACCTGGAACTCGATCTTGAGCACACTTTACACTCATCATGGAAGTTACTCAGCAGACGTACGTGTCGTGTCCCGCATTGGACTTTGGTTTGGCAGCGACAGACACGAAAGACCTCAGAAAAGGCTTGGAGGATCAGCTTCGCCTTCTCGACCTGTTCGACTCAAGCGCAGGACTTGACCGCTTTCTGTTGTCATCTTCCGGCTTGTTTTGGGAGTACCGAAATCGCAGGTCAGAGGCTGCTGGCTGGTTCGCGGACAGTATAAGGCGACTGAACGTCGACACCTCAGACGTTCGTTCACTGTTTTTGGGCTCGTTGAACGTCATGGACAGATACGTCGCCACGCGTGACACTGAGTCCGAGCTCGTGGAGCTTTTGACGAACTCGGAAAATGTCCGAGCGGCCTGCTTCTCGCTCTCTGCGAAGATGCACGCCACGTGCTCTCAAATCGATCTGGACGACATCTGCGTCCGCAATCGCGTCTGGGCCAACTCCACCGTCAAATCCCAGCCGGGGCCGAACCTGACGGTCGCCGACGCATCCTCTACTGGTGAGGGGATACTGAGAGCGGAGAAGGACGTATTGATCGCTCTCGGAGGAGCTGCGTTCCCTGTGAGGGAAGAGGACATTGTGCGTCTCTTGGTGAGGTTTCTTGCGCTGAAGCGTTCTAAGCGCGTTGCATTCCGAGAGCCGCTGAGCGCGCTCCGAGAGCCACTAAGCGAGCTCCGACCAACTGACGTCGAGCCGCTTGCAGCGCCGATCTCTCGAGCCGTAGATTTGCTAACCAGGGCGGTTTTGGACATTGAGCTTAAGACGCGAGTGAGCACCTGGCAGCTCGCGGCCGTGTGCTCTTTAATTGGGTTCCTGGATGTCAGCGGAGCTTCGCCGGACGAGCGAGAGCTCGGCGAGGGTGGGCTGATGGCGCTGTTCGATAGCCTGCGGCCGGGATCATTGACGCAATCCATCATCCGCGAGATCGAGGCTTCATTGAACTCACGCTGTTTGGTGTGTGGATCGGGGGACCTCCATCCGCTCGTGGCTAGGAGCCTGCTGAGCGTCTCGAAAAAGACTTGTTCGAAGTGCCGGAAGGGTAAAGCGCGAGGTAAAACTCCCCATGCCTGTGGACCCAAAGTCCGCGGAGAGACATCTACTACCCATCATTCGACCAACTCCCCTAGGGCTGCGTTGCTCACGTGCCACGAGACGATGATGGGCTCCCAGTGAAAATGCGCTCGTGGACTTTGGTGGAGCTTGGAGTCCTTTTTTTTGCACTGTATTTTTGTGTGTGTGTGTGTGAGTGTGTCTGTTGTGTACCCTAGCAACAGATGTAGAAAAAAAAAAAAAAACGTGTCCCTGCTTCACAGAGACTCTCTTCCAATGCGAAACCTGCCTCTTCACCTTAACCGTCATCGATGCTCCGTCCGACGAGTAGGCAGTATAAAATGAAAGTGACCCAGAGAATGGAATGGATACTGAGGAGGAACCGCGTCGTGTCTCAGTTTCTGTAGAGAAGATGGCAGGAAAGGAAAATTGGGTGGACAGACTTCAATCCTTCGCAGATCAGCGAAATTTAACAGTCGTGTACGACACTATAATTTCAAGAGACGACGACTTCGAGATGTACAAATGTAGTGCGCGGCTTTTCGCTGAGGGCAGCGTCAAGGAAGATTCCCTCGCCCTAGGCATCGGACCTCAAAAGAGGTTGGCAAAATTAGCCGCAGCCAAAGCTTTGCTATTGGGGGTGCTGAAAGAATCCGCTGCAGACAACGCCAAGCTCCCGTCACTGGAGGCTACGAAAGATGAATGGGAATCGAAGCTTGTCGCTAAGTTCGCAAGTTTGCCCACTGCGGAGAACTACGTCGGCCGACTGCAAGTGCGTATCCTATTCACGTGACCCAATGCCGCTGTTTGTGCATGAGAAAAAAAAAAAAAACTCTCTTTGCGTTCACAGGAATTATGCCAGAGGTACAACTGGCCTTTTCCCACCTACAACTTCGAGGAACTCACACAAGACCAGTGGGTTCCGTCCGGCCGATTTCGTTGCTTCTGCTCAGCATTTGCGATCTTTTTAGACGGAGCGACCAAGGTGGATGTGCAAGCGACAGGTAACAGGGATGTGACACTGTGATTTGTTTTCCCTCAAGTTTTTGGGTTTCAACTAGGGCCGTTGTCTTACACAGGGACCGGTGAGACCAAGAAGGCAGCTAAGGCCGCGTCGGCAATGGGTGCGCTGGACGTCGTGAGACTTCTCGTCCCACTGGTTGAGAAAACCTAGAGGGGAGGTTCGCCCCAATGTATTCAGAGTCTTCTCCGCATCACAACTCAACTCTGTCTCAGCCGCCGCTCGTGGACCGGCCTTGCACTCGGAGTCTGGTCTTCATGGCTGCCTGCTCTGCTCATCGTAGTGGCATACCTTTTGTGTGTTTTCTGCCCCTATGGCAAGAAGCGCAGACGATACGGCAAGGTGTCGTCTGTTGCTTTGTAATTGTTGCAGGGATATGGATGAAGTTGCTTGTCCAGAATAAAACATCACTCGAGCATAATTTGGATCTGTGCATTTTTTATTGTGTCGACAGCTTGACATTGTGAACACACTAGTTACAATGAAAAAAAAAAAAGAAAAAAGAAAGAAGAAGAACTGTCTGCAGCAGGATCTCAACAACTTGACATTGTGAACACGCTAGTTACAATTAAAGAAAAACAATGAAGAACTGTCCACAGCAGGATCTCAGCAAATTGGCCTCGTTGTCTTCTGGGCTGCTCCTCCTGCTATCACTGCAGACCTGCGTAAACTAGGAGAGATAAAAGGGTACAAGTTTCAGCTGTGTGCAGCTTTCTTTTTTTTTTTTATTTAACAAAGCAGACAAACAGAAGAAAGAAGGAAAAAAAAAATTCTCGCACCCCTTTAGCTCTGCCTCACAGAACCGAGGGGTATTTCTCATCGATCGGGACCTCCAGAACTTGGTCTGAGCGACTCAGGGCTGCGGGCTCCGGGCTCTCTGCCACTCTTCGCTCTGCACCCCGGCAGTTGCAGGTCTCGACGGTCTCACGCCAATTCGACAAGGTGGACGGTTGACGTTCGGTCGTGGGCTGGTACACAGCACCGACCCGTTGAGCGTTGGGCTTGTAGATGTTCCCAGCGGGCCTTTTGCAGAACCTGTGCATGATGAGCACCAAGCCCAGCACCATCAAAGGCGCTGCGACCATGGTGTATGCCGCCCACTCGTTCCGTTCGTACCACCACCAGAAACTGTAATTTTCATTCACCATCGTCTCATTGTCCAGCGAGTGGACACGGGGCAATTAGTATACCTCGGCTCAGTCTGGGTTCGCGTCACGGAAACTACGATCGCAACAAAATACCTCTGACGGCTTGCGAGTGAGAGCCGCGAGCCCAGAGCCTAACCCGGTCGCCGATCGAAACGCGTCGTCGTTCCGGCTGCGGCGCTAGGTTGGATCCGACCGCTGCCCCAAGTATCACCCCCTCCGAGTCATGTTTGAAAGCGGCAGTTACCCGGGCTCAACAGAGTTTCGCCTTGTCCTCCAGACCTCATCAGAACCTCGCGCTCAGCCACCCGGATAGAGGGGAGCAACGATGACGGACGACTCAAATCGCGAGCTACCTCCGGAGAAGTCTCCGGTCATCTCCGCAGCCGCGACCGAAGTTGACCGCGAGAGCCTCGAGGCCGTCGGCACCCGAAGCGGGACGGGATCCGGAGTGAACGACCTGACCTGCTCGACTGCCAGAATTTCTGCAGATGAGAATACGACTCCCCTTCGCCCTTTGCGGGGAAGGACGGTGCAACGCTCGCCTGCGCCGACGGAACACGATGGCGAGCGAATGGGCGGCAGTCAGAGGGAACCTTCGCCTCGGAGATTCCCGCCCTCCTCTTTTTGTACCCCTGTGGAGCAGCCCATCCCGAGGCACGGAGTTCCTGCGTTGAAAACGAAGATTCCCCACAGCAGAAGGCGGACGAAATCTTCTGACTGCATCAAGAAAAAACTTTTCAGTCAGCGTAACGCACACCCCGTCCCGTTGTGATCACGGCGCTTGTCTTGCTTTATCCCCTAACACAATTGTTCTCTCTAGCGTTGTACGCTCACTGTTGTGAATTAAACAGCATTGAAAACCTCAGCTTGTCCTGTGTCTGTTATTTGTATCGCATTGGGGTTTTGTGCCTTTGTCATATATGCGAGGGGCGCTTAGGAACACACGTAGGCCAAAGCGGGGAGGAAAAGTCAGAGCCTCTAGTCCCTTAGACCGAGAGAGAAGTGAAAACAGACAAAGACGCACCCAAGTGAGCTGAGAGACCACATGATTTTATTCAAGGGAGCACGTTCAACAACACACGCTCATGTAGCTACATGTTCAGCACACAAGCCCAACAACTTGAGTGCGGATGTGTGTCACGGTGACAAGTGCATTGTTCGCGAGCTGTCAGGTTGACACGTTACACAGAGGGTGAAAGCGAGGCAAGACCACATTTTGGAGTTGACCGGTACTTTATTGATTTTTTTTACATCATCATTTTTCTCTCACTTCATTTCATTGAGAAGAACACATGCCGTGAAAAGTGTGGACCTTTCAAAAATGTATAACAAGCAGTACGTGCACAAGGCCGGGCTCGTAGGGGATGAAGTCGTTAGGTTTGAGGATGGGCGATGCTGCATCAGCAAAATTTTGTTGCCGCTCAAGTCAAAGCAGTATCAGGATACCCAGGGAGGACAATGTCAACAGAGTGAGGGACGAGACAGAGGGCTTCGTCGAGCCCCCCTTGGCCCAAACTGAGGGACTGGGAGGTTTGACGATCAACGTCACGGAGCAGTTTGAAACAGAGAAACTGTACTGCTCGTTGCGATGGCCCACGTTCGCCCAGCGGCTACATTCGTACGAGCCCTCGTATCCTGTTGAAATTGGCGAGATGAGTAGAGTTGAGTTCGAGCCCAGGAACTTGTGAGTGGCGCTGATGCTCTCCTCGAGCTCGTACTCCAAGGCAGTTCCGTTGTCCCGGATGTAAAAGAGTCCGCGCTTGGTCCCACGTACAACCTGGTACCAGGAGAAGGCCATGAACCTTTCGGGATTCTCACGCGGACAAGTCAGTGCGACCGCACACTCTCCCCCATCCGCGCTGACATGGGTGCCGTGAGACTCGTCCGCTTCTCTCACCTCGTGGCATGAGCGGAACGGGACCAGGGCGGTGCACGCCAACACCGTCAGAAACAGCATCTTCGCGAAAGGCCCGGAGCTTCTCTATCCTCGTGTCTTTAGCAGAGCAGACCGCGTTGGTCGAGAGGAGAAGTGTGGCGCGGATCTTCTGAACGACGATCTTATACCGTCCGGGCTTGAGCCTTCTAGCGTCGGCCTCCCGCTGCCGACAGTCTCCTCTATGGGGAATTCCGAGATGGGAAAAATGCCTCTCAACCTCATCGGACCCTGTGCCCAAACCTTGAGCCTCTCTCTCTCTCGAGCGTCCACCCGACAGCACGAAGGTGATTGCGTTCGGCTTGGTCGAGGGCAACAGGGCTCCGCTCCTCTGTGCGTTTGTCCTCGTCCTATATGTCTGCACCAAGCACAACTTGATTTTTTTTTTTACCCTCTGGAATAAACGCAACCGTCTGTGGTATCTGACTTGTGTGAGCGTGTGTGTTTCGGTCCCACATTTACTGTTTGCAAGCTGTTAGGTTGACAAATACACAGAGGTCGAAAGCAAGGCAAACCACATTTCTGAGTTGACAGGTCTTTTATTTCATTTTTTTTTACACCTTCATTTTTTCCTCTCTGACATTTCACAGAAAACGACATAAGCCATGAAACTTTAAACTCTTGGGCTGTTTGCGGCGAGCGGCAGGTGTCTGAAACGTCAGCCGGATCCTCACGGGTCTTCGAAGTACGTGGAGAGGTCTTTTTCCGAGTATCTGTCGCCCTCAAGCGGCCTGTGGTCGCAGCAGCTTGTCATGGACACTCGCGCCCAAGGGCAGGATTCTCCGGTTATGGCGAACACAGAGGCCCTGAAGGCTTCGAGGGCGGTGTAGTCGGCGTCCGTTATGTACTCCTGGAGCGCGTCCAGCACCATCCGAGCCAGGTCTTTGTTTTGCGGGTGAGGAAACCTCTCCTTGCTGAACATCCCCAACCAGGCCTTCACGTGCGGGGGCTTCACTCTTTCGAAGACGCAGGCCAGACCGTCCACCACGGCCTCCACCACATACACGTCTGGCATCCTCTTGTCGCTGTTGGTGTAGTGCTCAGGGTGATGCTGGTTGTTTTCATAGTGGTGCCTGAAGCCGATGTTGGCCATCGGAGCGGTCATGGTGGCGTGGTCCTTGTAGGAGTCGTCTGTCTTGCTCCCCGTCGGGCTGCCGCTCAGTCTGCATCTGCGCTTGAAGCTTTCCTCCAGGAGAGCCCTTGTCATGTTCACGGCCATGATGCCGGAGTACGCCACGTCTTCCACCTCGCTGGTCTTGGAACAGTCGTGGCAGGCGATGTTTCTCACATAGTGTCGGTCGGCCAAGAGGTCCAGGGTGAGACCCCGCAGTTCGGACTCGTCGGCTCCGTCGCACAGCCTCTTTGTCGCCCCGCTCCTGGTCGCCTGCTCGAGAGCCCTGGCGACCACAGCTCCGATCATGGTCACGACCATGTTGTGAGTGAGGAAGGCGACGTGGTGTTCTCTCACCGGAAGGTAGTTCGCCAAGGCATTTTCGAACTCCCTGTTCCAGGATTCGTCCGCACGAAGCACCTTCTGCTCCCTCAAAAGGGCTGCGTTGGCCATCACGTGCACCAGTTTGCATACCCCTTCCTGATCTTGAGCGGGCATAGTTTCGCAGATGCTCCGTCTGGCAGCTCTCGGGAGAATTCCTTCGAGCAAGCTGTGAGCTGCCCTACTTGAGGGGCTGGTCTTGTGCGAGTACCGGTTGCGTTTGGGTATCAGGGGCTCGGGTCTTTCCTCGTCATCGTTCTTGCTCGACCTCGAAGAGCGGGGTTTGGGTGTGGAGGGTTTTGAGCTGGCCATGGTTTAGCTTCTTCCCTGGAGTTCAGTGACAAGAAGTAAGTACCGCGTTGGTCGAGAGGACGAGTGTGCCGCGGATCTTCTGGACGACGGTCTTATGGCGTCTGGGCTCGAGCCTTCAAGCGCCGGCCTCCCACTGCCGACAGCCTCCTCTTCGGGGTGTTCCGGGATGGGGGGAAGCATCCCATCAGCACTTCATCTTCACGATCACCAATACCAGCACGGGGCAGGTCACGGTGGACAAAAAGAGAGCCACCGAGGCTGCAGCGGTTCCGCGGACAGCCGCCTTCTCGCACTGCCGCTGCCTTAGTGAACGCTCGTCCGCCTTGGACTCCAGTCTCTTGGCGTAACCCTTGAAGGTGGCGTTCAGCGTCTCGACGGCTCGAGTCACGGACACCCCTCGGTTGAGGAGATCGAGGACTGCGTTGGCTCGGGCTCGCATCTCGAGGACAGTCGCTCTTTCGTCCTCACCTCTCGCGAGGTGTGCTCCTGAGAGGGTCTGGGGTTCGCCTGCCACCAGTATCTCTCCCGACCTGCCCCTCCAGCTCTCTGCCTCGACCCCCTTCGTCAGGGTGTACGAGTTGAAATGGCTGTCGTAGCAGAGCGGCCCGAAACACGCAGACCCGCACACCAATGGACAATCTTGGCTTATGTCGCTGCCACGCTTCACTTGGCACGCGGATAGCGTGTCTCCGTCGACCCGTAGCGAGTCGCACAGGCCTCTCCGGTCGCATCTGGGTTCCCTGTAGCTGGAGCGCGAGTCGTTCACCATGCCCCTGTCCAGCCAGCACGTCCGATTTCCCGAGGACGAGTCCACAAAGGCCATGTACCAGCGGGACAGCAGCACGGGTTCCCACTTTTTTCTCTCGACGTCCAGCGCCAGCCCACCGTGGGTCGAACGAGAGAGGATCGGACGAGCGGCTGTGGGAACGTCCGTGTGAAACTCTGAGGGCGATCCGGGCGCGCAGCCCGCCATGTCGGCCCTCATCAGGCCCTGCGCGCAAACCGCCAGTCTCTCTCGAGCCCCGACCAACGCAAAGGTGACGGCGTTCAGCTGCGCCGAGAGCAGCAGGGCTCCGCTCCTCCACGCGTTCATCCTCGCAGCGAAGGCGCTACCGCTCAGCTGAGAATCGTCGTCGTTCTCGTAGTCTCCCTCGCGCTTTTTCTGAAATTTTTCCTCTGTGGCCTTGGCGGCCGCCCGGGCCTCTTCTATCAAAGACCTGTGGTAGCCCATCACGTCCACCGTCGCCGACGGCTGACTTCCCGAGTCGAGGTCCGAGCCCAGGTGCGCGTCGGCCAGAGCCTCGAGGTCCTTGAAGGCCGCCTGCAGCTCCCTCGCTGTCCGATACTGGCTGCGGACGGATGTGGACAAGGCGACGTCCGCGTCCCGCCAGCTACCAGAGCCGCAGAGGACGTCGCAGCCCAGCCGCTCGCCGTCGTCGGGCAGGCCTTGGCAAGAGACTTTGGCGCACTCCGGATAGTCCGAGGGAACGAAGAAAGTCAGATTTGAATTGAGGTAGAACTGGTACGAGAGGAACGTCTGACTGTCTCCCGGTCGCAGTATCTTCCACCTCCCGGGTCTGAGTATGACCCTTGGATCTCGAGGCGCAGAGGGCCCGCTTTCCTCCGAGCGAGTCGCCTCGGGACCCGGAGTCACGCGAAACAGAGTCAGGGCGACCGTAGAGAGAAGGCACGCAGCCCTTGTCGGTCGTTTCATTTCAGTTTCCTGTACCTGGGAGTCCGAGACCGAGAGCAGACTGCGCAAAGGGCCCCCATCGCGGCGGCATTGATTAATACGGAGACAGCCACCGCAGTCAAGCACAACGCGTAGGAGCGCTCCATTGCCAGGGCTTGACGCTCGGACACGACGCTTTCCAGTGCGTCGTTCTTTCGAGCCCGCCTCTCGAGCAGCGAAGCTTCGGAGCCCAGGCTCGCCAGACTTTGGTTGGCTTGTCGAAGGCAGTCCAGGAGCTGGGAGAGAGGGGAGCTCGCCTCGCCGCAGTGGCGCAGCGCGAGCGACTCGTAGGCCAGCAGGGCGAGAGCTCGGGCTTCCTGGGCGTAGTCCCTCGACGCGGAGCGGACCCGCTCTCCGGGCCTCGTGAAAAACCCTGGGAAGCTCTGCGGGCCGTCCCCGGGCCCCTCTGAGCCGAAGGAGAAGGGCCGCAAATTGCAAGGAACTGCGGCACGCACGGCTCCGTGGTCCGCTCGTAACAGGATCCTGAGCAGGATGTCGTCTCCGTAGTCGACCGCGATCCGCGCCGCCACGGGGTACCCCGTCGCTCCCTCTGGCCAGTCTCCTTCCGCAGAGTCGGCCAGTTCCAGGCACGAACCGCTTTGCTCGCCAAAGCACTCGAGTAGCAGACTCAGCTGGTCGCGTGCCCTCCAGGGCCAGGAGACGGCTGGTCGTGTCCTTTCCGAAGCCCCATCGCCCGACAGCCACTCTTCCTCTCGCCTCGTGAGAACCGGTGGAGGTAACCACCGCTTAGAGTCCATCAGTTTTCGGAGACGGGCCTTGGTCACTGGCTTTGTTGCCGAGGGCACGGACAGTTCCAATTTCACTCTCGTTCGAGCCTCGCGTACTCGTCGGGAGCAGCATTCAAGCTCGCCGTGGTCGCCCTGCGGTCTTCGATGGCAAAGCGGGCTCTCCATGCTCCGCGCTCTCGAGACCTGCGTCCGGAGTCTGGCGTGCCCCTGCCGTTTGGCCTCGTGAACGTAGATCCTGTCCGCCTCGACGAACGCCACGAGTTTCCCTCCCGAGGTCAGTTTCACAACCTGCGCCCCGACAGGCACGGACTCTGCGATCTCTGCCTGCTCTCGCAGCAGCTGGGCGCCGCCACCCTTCAGAGGATCACCGATGTTCATGCGAGAGGATAGGCCCAGTCTCAAGCCGGGAACACCCGGGATCGTCACAAAGCCTTTGGCCAGCGGAGCGTTCTCTGCAGCTCGCTGAAAAAATATCCCGCTCTGTAGCTTGTATAGGCCGTCGACCTCGACGTGGGACGAGCCCCCGTCGTCGAACGAGGAGCTCCTCGTGTACCTGTAGTGCAGGGTGCCGGAGCGTCGGGTGGCGGAGTCGATCGCTGTGCTGAGCTCTGCAAACAGCGAACTTCCCTCCGGACGCCCGAACGTGTGGTCCAGGTATCCCAGGGAGTACCGGCTCACCCCCCACCTCGCCATGTCCGAGACGATGTCCCGCAGCTCACCCGCCGAATACATACGATCGGTTGAGCTCTTTTTTCCCATGTGTCTGTTGCGCATCCTCATTGCTGAGCATTTTTCGTCCGGCTCGTAGCGGGCCGTCGGCAGCGTCACAGCGATCCCCGCTCGGTTGTTTGACCTGCGGCTGAGCTCCAGGAAAACGGACGGCCCCGTCAGGCCAAGCGGCGCTTCGCCAGCGATCGACTCGACCGAGTTGTGCTTCTCCGGGGGCCAGCGCCCGGGTTCAGTCCACTTGCAGGGGCCCTCCAGTTTTTCCATCCAGGAATCCAGGTCCAGCAAGGCGCCATGCTGAGCCGCCACCTCCCCGGCTTCCCGCAAGGCCGCTTCGGCCTCCTCCCGTCCTCCCCGTACAGCGTCCCGATCTCAGAGCACTCGGAGTAAGTTTTGGTGCAAGCGTAGCGCGTCGCGTTATCGTTCTTCGCCGACATGAGGCGCGCGATGGTCTTCCCGGACATTGAGGGCATGACGTCCACGCGTGACCCGTACATGTCGCGCACGACTCCGAAGTAGGCCCCGAACCCGGGTTCACGCGGGTCCGCGTCCAACACGGCGAACTTCAGGTCTGGGCAGCCGCCCAATAACCAATCCAGCACGGCGGCTGTCTCCTCGACTCTCAGGTCTCTGCTCCTGGGCTCGGGTCGAACGAGCCTCACTCCTATCGCGCCTCCCCATCCTTGACGACTCATCTCGCGCAGGGTCTCGTTGGCCCCGGCAGGCACTCTCGGGCCGGTCTCGACCTGCTTCTGTCTCCTTGCGCTCGTTTGTCGTGCGGGGAGACGGAGGTAGGGACCGCCTTGTCGTCCCGCGTCGTTGTGCAGCAGCACGGGTACCTCGAGCAGCATCACGTCACAGCTCTTGACGTCCAGAGGCGCGTTCGGCGAGTCGCGCCTGGGGGCTGGGGCGCCGTCAAACACGGCGCTTGTGGCCTGGCAGAGGCGCTCGGTCTTGCGCGTTGTCGTCCCCCACAGCGTCCTACCCTGTGCTGCGCCGATGGCGAACTGCCGGCCGGACACCTCGAGCGTCCAGTCGTTGCCTCCGAGTCCGTGGTAAGCGTGCCTGAGGCCGATCAGGGCGCACTCGGGCGAGCAGGGGCCCGCGGGGGAGCTGTACCGCAGGAGGTCCTTCGTGCAGTTGCAGCCGGGGCTCTGCTGCTGCTGCGGGTTCGCGACGGTACGCCACTCCAAGAGGGCCACCGCTAAGAGCAGCCGCACTTGCCAACTGGGAAACATGGCCCCCTGTTGTTTTTTTTTTTTTTTTTAGTTTTCAATGGTTCGCTTTACATGGCCCCCTGTTGTTTTTATTTTATTTTTTTTTAGTTTTCAATTGTTCGCTTTCCGTCGCCGAGGTCGGAGTTCCTCTCGACTAACGGGGGATAAGTTAATTCACCTAACGAGCTCGCAGGCTCGCGGAGCCATGGCGCTGGACCAGGGATTTCCGTCGTCGCGACGCTGTGTGTCGAAACCCAAGACGCTCCTGAGTTTGTTCGACGGGACCGGCAGCATATGCAGGCCTTTCGTTGCCGCCGGGTGGACGGTGCGTAGGCTCGACATGGACGGGAGACACGGGGCTGATATAGTGACGGACGTAAGGCAGTGGGACCCGAGCAGGGACTGGCGGGGGCCCGCGCCCGACGTCGTTTTCGCTGGGCCTCCGTGCGAAAACTACAGCTTGGCCCGGACCAGAGCCTGCACGCCCAGGGACCTGAGACTTGCTGACTCGCTGGTGACCAAGACGCTGGAAATCATAGAACACTTTCATGGACAAAACCCTCGCATGCTGTACTTTGTCGAGAACCCGGATTCCAGCATGCTATGGAGGCGGTGGGTTTCTCACCGGCTGTACGAGGACCCCGGCAAGCACTTTCTCAGCTCCTTTGTCGAGTACATGGACGCGAAAAGGGGCGCCAAGAGCTACAAGTACCTGACTTGGGTCAAGCGCAAAAGCTTCACCTCGGGCTGCAGAGACAGTCGCGTCGTCAGGCTGGACTACTGCATGTACGGCACCAAGTACCGAAAGAGGACGAGGCTGATGACCAACAGCCCCTTCGAGGCCTCGCTGTGCAAAAAGAACTGCTCGGGTTTCAGAGAGCGCAAGCACGCGGAAGCGGCTCAGCGGGGACCCTACGACAGGGGCGCTAAGGGCGAGGGGCACTCCCTGGACGAGCTTCACGCCTATCCCGCCCGACTGGCGGACGCGATATTCACACACGTCAGCCGGGCCGAGTGGCGCGTACGACAGGGACTGAGCCCGTCGACTGCCGAGCCCGTCTTGAGACCGGTGAAGCGCCAGAAGAATGTGTGATGTGAATGAGTGGATGAGATATGCTGACATGGTGTATCTTGGGGGCCCATACTGACCGTGCGATCGTGGGTCATTTCAAAAGCTCCAACTAAAAACCAACAGGCTCTGTGTCTCCTGTCTTGAGATGTCTGGGCGATTGTACACATACACTCTTTTGCTTGCTGCTTCAGTTTCTGCTGAGCGTTCCAAATAAAGCTCTGACTAGAAAACAGCACCCTCTGTGATTCTTGTCTAACCTCGTCTGTTTTTATTTTTTTTTATTTTTTGCTCACAGGGTCAATGCATTTGCATCCAAAGTGCAAACCTAGGCGAAATAAAATGTTGACACTCGAAAAACAAGCAAAAAAAAAAAGCAACACATATAAGACTCAAATGGGGTTTGGTGCAAACTTTATTATTTCACACATATGTATTGATCCATTTGTAAGACACTGATTTTCAAAGCAGAGAAACAGAACAGAAAAGAAAAAAAAAACGGAAAAAAAAAACAGCGGATGTCAAACAACCCCAGTTTCCCCCAGTAAGTCCCTTAAGAGCATCAGTTACAAGCAGGTCTGACCCGTCTTCCTTCCTCAAGCCACAAAACATTTGGCTTTGGTGTGTGAGTCAAAGACCAGGGCACAAAGCTTGGTCCTGGAATGTACCCTTCCGTGAATGGGGCACGGGTAGGTCTCAGACTTTTCGTCGGCTTGCACGTACACCAGCCCCGATCCGGTCGTCCTCAGCGTCACCGGCACGCCCCACTGATCGGACAGTCTCCGAGCCTCGCTTTCTGCCACCGCTCGATCCGGGGCCCCTGGTCGCTCCGTTTCGGGACCAGGCCAGATTCTCTCCGCCCCGACTGCGCACTCGAAGCGTGCGCCGAGTGACGTCACGTCGGGAGCGATGGGGTTGGAGGAGAGGCCCACAGAGAGAGCGCAGGGGTCCTCGAAGCGAGGATCCTCTAAGTCTTCTCGAGCGTTAAAGGTGTCCACGTACTCGAAAGCGAAGCCGTCCTTGCTGCAGTTTGGAAGTCTCACGCACTTTCTGCAAGAATACGGAGCTTTGTCGATCGCCGAGCGCCTGCGCGAGCCGGCGTTCGGGTCCTCGGTCCTCAGCCATCCCGACCCGGACGCCCTCCGCTCACCGACCGCTCTTCTGAGATCGCACAGCCCGCACTGAGACTGGTCGTCCGGGTACGAGAGCACAGAGTAGCGCAGGGACCTTCTCTCCATCTCTCTCAGCAGCCGTCCGTAAACTTCGATTCCATCGAAGCTGCACAGTTCGACGGGCAGGTACCACAGGATCCTCATGCTGAGCTTAGCCTTGGCCGTGGACACCCTCTGGTACGCTGCGAACTTGCCCAGCGATCGGCACAGTTCCCCCGAAAGCTCGGGGTTTCCCTCGACCTCCGCGCGCTTCACTCCGGCCAGCCCGAGCACAGATTCCGCGGCGACGAGGACGAGGCTCGAGACTACGTTCTGACACAGGCGAGCCTTGGTGGCTCGGTCGGTCCTGTTCGAAAACTTCTCGCTGCATCCCCGACAGCACTTGAGGTCCAGGTCCAAGTTCAGCCTGCTGACGGGTCTGCCCGGCAGGAAGACCTCGTTGTAACAAGGGGGCGGTCGGTCGCAAGGCGACGAGGAGGATGATCTTGCGATCAGGGTGCTTAGGTGGCCTCTGGAGGTTACGGTGTACCTGCGCGAAACCTTCCCTGTGTCGCGATCAACCGGGTCCTCCATGAGGAGCACAGGGTTTATCGATCCCCAGTGACAGCGCGCGGGCAAGGGACCCAGGGGTCCCGAGGCTCGTTTCAGGCAGTAGTCGACCAGGTCGTTGAAGCGTAGCTCCGCGCCCGTGAACACAGTGAACGCGTAAGGAAAGCCCTTCGGGCCGTCCGTCAGCGTTCCGGACAGATTGTTGAAGGCGGCATAGATCTCCCCGACCCCGTGAGCGATTCCCGGATCGACTGCGGCCACGTCTTCGTCCTCGCCGCTCGCGAGGTCCTCGCCATCATTGCCGCCGACCTCCTCTTCGCGGGAGCTCCCGTTTCCTCCGCTAATAGGGGTCTCCCCCTCAGCCTCTGCGCTCCCGGGCTCTTCGACGTCGAGTTTGTCACCTTCTGTCTCGTCGACAGAGCCGTCCCGAGCCTCGCCCTTTCGGTGGTCCTCCGCAGGGTCCTCGTCTTCTTCGTAGTACCTCCATCGAGAAAACGAAAAGCGGTCCGAACCCACCAGTGGTACACCGTGCAGAGTGACGTGCTCCTCCGCACTACGGTCGAGCAGCCCCCCTGGCGCCACCATGTCCTCCACCTCGGGCGGCCCGGACCGGACCTCGGACGTGTAGTGCAGGCTCAAAGCTCGACGGAACAGGGGGTAATGGTGCGTCACGTCGTACTGCCTGCGGAGCATCTCCTTCACGGAGCGCGCAAACAAGACCTGAAGCCGGGCTCCGAGCCTTGAGTCCTCGCCCTTCTCGTCCTCGGGCTTCTGCGCGTAGCAATTCAGGAAGAGAGAACAGTCCACTCCTTTGGACAGGCACAGTCTCGTGAGCTCGTCCTGGCGCGCCGCGCACTGAAGGACGCCGCGTGCGTCTGTGTGAAAGCGCACATCTCGATCGAGGGCGCAGGCTCTGCCAGAGCACCCGAGCAGGACGAGGTCTACGAGTGCTTGCACGACAATGCTCGCGCAGCTCTCAAAGTTTCGATCCAATATCCTCGCCGAGCATTTGTCTCCGGGGCGCAGGTTCACAGCTTCGGACGACGCGTTCCACACGTTCCACTCATTCTCCTCAGATCCTCTTGTCAGGTAGCAGACGGGTTTGTACACGCGGTCAGGCGAGGGCCTCTGAGTTCCTCCCAGAGGACCAGAGCGCTGCTGCTGCTGCTGCTGCTCTGCCGTGTTCACCCTTCTTTTCGCACGCTTCATCGTGTGACTGACGTTCTGCAAGAGGGTGCGATGTTGCTGATATTCTTTTCCTACTTTTTTTTTTCCTTCTCTTTCGGTAACAATCCACAAAGTGAAATTCGTCTCAGATTCTCGGGCCCGACGGGGACGAGGCGCAGGGTGAGGCTCGCTCGCGCCTAGAGAACTCGCCTCCGAAGCTCGGTGACCCGTCACAGAACCGAATTTAGGAGGGTGTCTTGTAGAGCGCCCGCCAGCACTCTTATTTTGTGATAACAGCGAGGCCCGTGCTCCCCTGGGCAGCGGCCGCACATGTAGCACCACAGTTTCTCGGACAACGTTACGTATAACCCGTGGGTGAGATGAACTTTCAGAGAAATGTCCGTCCCGGCCGGCACCCACACAGCCTGAGGGTGAGCGATTAGGCCTCTAGTGAACCTGGCTTGGCCCAACTCAATGGCGATGCGCTCAGGTGTGTAGTTTGAAGTCAGGACGGGGCAAGCGCCTCCCGAGACGAAAGCGTGCTGGTTCAGATAGGTCTCGCCTGGCGCCGCAACGACCACGTCCATGCCGCAGGAGAAACATCGACTGTGCCCCGTGGGCTCGGCGGGAGCACGGCCTTGGGCGGCCTGCGAAATACCCGTTTCATCGTTCTCTCTGGGCATTCCCAGCCGTACCATTTCTTGCGCAAAATACGAATTGTCGTCCGGGTGGACGTCTCGGCCTCCATTTGTGCTGTTCAACCACTCGAGCCTGCGCGACATGGAGACGTCAAAGTACGGGTCTAGGCCGATCGGCACGTACACGCCGTCCCTGCGGACGATGTTGCTGTAGACCGTAGGTTCGTCTCCCTGTCGTCGCTCCATCCCCTGGACTAGTTTGACACCTGATGCGAGCCTGGCTGCAAAATGTTTGTGAAACAGAATCCTGGAGCCTTATAAAGAGTCACTTACCTGGCACAGATGTCTGAAGTTGGTGTTACGAAATAAAATGAAAGGAGAGAGAGAGAAAGAAAAAAGCAAAGACAGCAAGAAGTAGGAGCGAGGTGACAGAGAATGAGATAGATAGGGACGGACGAGGAGGACTAGTAAAAGAGTGCCCACTCACGTCGTTGCTGCTGGACAGAAAGTGAGCGAAGGACGAGCCCTTGTACCCGGGATCGAATCTGTACACCCGGTTCTCGGGGCTTCCGTGAACGCTCACGGTCCTCTCGGTCTGAAGGAAGGATGGGAGTCTCTGGAGTTCCTCCATGGCGGCTTCCACCCCTAGCCTCAGTGTGGTGCACATGTGTTTGTTCTGAGCCTGCACCATGACGTTGATGTCCAAGTGCAAGAGCACCGCCGCCAGTATCAGCCTCATCGCCAGGCTCTTGCCGCACTGCCTCGGGGCGAGGCACAGGGTGTACGGGTTGGCGTATCGAGCAAACTCCTTTTCCACTTCGTGCAGGTGGCTGCGCGCCGGGTCCTGGTAATCGTAGCTCTCGGAACCCAGAGGCGCGAGGTTCAGCGTGCTCAGCAGGGCGTGCTTGTGCCTGAAGAGCTCGTCTCCGAACTGTGCCTCGGTGACGCCCAGCACGACTCCTCTCAAGAGCTCCATCTGAAAGGGCTCCATGCGCATGCCGTTCGTTTGGAAATATTCAAACACCCGTTCTACCATGCGCCGAAATCGATACATGAGGCGATCGGAGGCGTCCCCTTCTAGATTTCCAGAGGCCCGTATCTCGCGCACCCTCGCCTTCGCGCCTTCCAAACCCAGCTCGCGAATCAAGACGGCTTGCGCCACTCGGTCTGTCATCAGCCGATTGTATTCCGAGACCCTCTCCCGTTCGGAGCGCCTGCTCTCCTCCTCGACCTGATCCTTGTAGAGCCTGAGCCGTACGCAGTCCACAGCCACAGCCAAAGGCACCGGCGGCCTGGAGCCAGGCACGGGATCGCGCACGATTTCTCTTCGCAACCAAAGGATGTCATCAGGGTCTGGTGACAAAGTTCTCCACGGAGCTCTCGACAGGCCAGGGCGCGCGAGGCGCAATGGCCTAGGTCCACGCGTGAGCTCGCTGCTCGAGGAGAGGGCAGCGGGTGAGGCGCTGTGTCCGGCGGAGCTCATCGCGCACAGTGCCTGGGCTCGCCGAACCCGCGACGCAGAAAGACGTCCCTGCAAGGCCGCCGTGAGCGAGTTCGTGCTGCCGCTCAAAATCCACTTCAGGTACTGCTGGCTCTTCTCCGGGATTCCCGTCAGCGATGCGGCGCGACCGAGAGACGCGTGCCTGCCGGGAGTTTTAACAGATCTCGAAAGAGTTCGCTTCAACCGCGTAATGATGTCGGGAGACGGCGATCCCGAATTCTGCTGCGAGGGAAGGCTCTCGGACGTCTTCGGGATGAAATCTTTCTGGCTCACCACCGACGGAAGGTTGGTCGTCGTCGACTCGCCTTTCGAAGACGCCAAGTTGTCTCTGCTGAGGCACCGCAATCTCACGGACGCCCTGGCTCTCTGGGAAGTGCAGCCCGAGCTGTGCTCCCGGCTCACCGAGGACTCGAGCGCTGCGCACTCAGCCTTGATCGGGCTTTGCGGGGACGCGTGCCGCCTGAGCCGAGGCCGCTTCTACAACCTGTACGCCAGGTACCCTTTGCCCGTGGAGAAGCAAAGAGGCGGCCTCACTTCCGCACCTCCCCAGAATCGTAAGGCCCCCGTCGAGGAATGCGACGTCTCCGCTCGAGAGATACGTTCTGGTCAGGAGTTGCTCTCGATCCTCGCACCTCTCTACGCCACGTATTTCGCCCTGGTGGAGGGGGACCCGGCTTTGGATGAGCTCTGGCGCAGAGTGGATCTCCTCGGGGCGAGGTGGCTGGTTCGAGAAGAGTTTTCGGAGCTGAGCCTCTCCGTCAGGCTGCGCGACAGTCGGTTCGCGAGATTGGCGTTCGCCTGCGCTTTCTTTCTCTCCGACTGTTGAGCATGGCAGGTCTTTTGGGCGCAGAAACCGCCGCTCATTAACCCTGGACGCTGACCCGCGAAGGCCGCCGTGATCAGCTCTCGCTCCACCGAAGACATGGACCCTCCCAAGTTCGAAGACAAGGAAGAAACGATTAGGTCCATGCTCAGCACCCGCTTTGGCAGCTACCGCGTGGTCTTCAAGCAAGCTGCGTGCGACGTGTGGGTGCGAGGCAGAGATTGCACGGTCCAGTACCAGGTGCGCAAGCGCCCGGACGGGGCCGGGTGGTACGCCTACTCGAAATCCGAGTCCAGAATATTGGGGGAGTCGGCGGAAGACGTGATAAAGCTGTGCGTGAAGGACACGATTTCCGAACAGGACGAACGGGAGGACGAGGTGGTGGGGAAGGAGGACAACGAGGATGAGAACGAGGCGTCGCGGCACGACTACGAAGTGATACGCAAGCTCTTGGAGCGCGAGAAAGACAGCCGGCCCCAGGGAGAGACGATCCCGGACGTCGGGGACTATCGAAGGGCCGGGGGGTGGTTGAACTCGGGGCGGAGATGCGAGGATGGCGACCGATCGACCGAGGACGACGAGAGTGGCGATGAGCGAGACCGCTTGCGGGAAAGCTTTGGCAACCTCAGGCTCGGGGCAACGGATCGTGTGAAAGTCCAGCACCGCCATGCCGCTCGCCCCGTCAGCCCGAGTCTGGCTAACTGGGACCTCGACCCATCCGAAAGACGCTGGCCTGGCTTCCCCCCTCCAGTCCGTCGAGACCTGAAACCCGTGGAGCGCCTCTTCGCCAGGGGAATCCGTTCGATCTATTGTGGTGACGAGGAAGTCACGGATTCGAAAGGTCCATCGGAGTACGACAGCGAAGAGGATGGATACTCGTGGGGCTGCCGAGATAACAAGTCCTGAGCGTCGCAGCAAGCACCCGTACAAGCGCAAGGCAATGGGGCTGAATTTAGAAATTTAGAGTGTGTGTAATAAATTTTTTTTAAATTTTATTTCATTTTCTACCCATTTTCATCGGAACCACTTTACACCTCAGAGCTCCGGTCTATGTTCCGTGGAGATGAACGAGGTCGGACGAGCCTTTCCCGTCTACTTGAGCCCATAAGCAGCATAAGAGCGAAGAGACGAAGCCTCGGTCTTGTCTACTTGTCTGTTTCTGGAGCGTACACTCACACGAAAGCAGTCTGATACAACAAGCCCATCCGCCACTGCAGCAATGTCAACCACTCCAGAACAAGACTTGTACTCCTCGGATGTGACGCGCACCAGGGCATCGTCCTTCACGGTCACAACGGACACTGAATCGTTCACCACGGCCCGCAGTCCCGAAGGAGACGGTGTTGTTCCCGTATTCTCGCCCAGAGAGATGGCCCGCTCGGAGTATGACGGCGATTCGGGCCTTGAGGAGACCGAGGCCGAACCGGACAGCGTCCTTTACCTCCAGCTCTCGTCGAACCCTGGGATCGCAGAGCCACGGATCGATTTCGAGCCCCCGTCCGATTCATCGGGAAGCGAGATCTACAGCTCCTCCGATGACGATGAGGAAGACAGCAGCATAGAAAATTATGATCGCTACGACCCAGCACTCCGGTGGCACCACCCAGACGTTGTAGACCACATGCGAGGACTGGGCCTGGCCATCGACGAAGAAGGATACTGGTTCGATCCGGGTTCCTTCCCCCTCTTCTCTGAGCCTAAAGGCGTCGTGTTTGAAGACGACGATTGAAGTTCTGCTTGCTGTGTGTGTGTCTGTTCACATTTTCGCTACCATCTTTATCTTATGAGACTCAATAAAGGTTCTGCTATCTGATAACCAGTGTGCTTGGGTTTGTCGAGAGCTCCCGACGCTCGTGCAGTGAAAGGTTTAGGGGGAGCATGGGTTCGAAACCCTAACGCCGGGAGTTTGAAATGGGGGACATAAAATGAAATAAAGAAACGTGACCACCGGCAACAGCAAGCGTTTGAGCCTTTTCCCTTTTCATTTTATTGAGGTGAAACAAAACAAAACACAGCTGCATTTCACGTACAATGAACCTCTCCGCATATTCTCACGGAGCTCTCTCCCCCGTGAATCTCGTCTCTTGTGTGGCAAAGGAGCAGAAACGCGGAGAGCACGTCGTCCCTGGTGTATTCGCCCCCCTTGGACTTTTTGCCTCCGGTGACCACGGTCCCCCCGCCGCCCTTGGCTGACTCCTTGATCGAGAAGGCAGCCATTTCCTCCCTCAGTTTGCCCAAGAGCCGCTTCCCGTGCTCTGCGTGCAACCTGTCGGCCAACCTGCTGTCGGGTAGGGAGATGGTGTCTCGGATCTCCAGAGCTCGAGCGGTCGCGTCCGTGGCCAAATTGATACCGCTCCTCGACCTCCTGTACATGTGCACGGCCATGGAGGAGCCGGTTCTCGTGCTGGAGCCGGCGCCCCGAGAGACGCCCAGGGTGGCTTCCACGAATCTGCCCTTCCCCACAGCCTCGGCCAGCACGGCCCAGCCGAGGGACATGACGCACTCGCAGTAGCCCAGATCGTCCCTCTCTATGGCGGACACGGTGCTGAGCACCATGGCCAGTTTGGTCTTGGCACTGACGTGTTTCCCCAGCATGTACCTGGAGTTGACCTGGGACCACTTGCTGTAAAAGAGAACCCTGAAGCCAGCGCGTGCCAGAGCGTGTTCGAGCAGCTCCTTCAGGTCGGCCAGCGCGTTCACGTAGGTGTTTTGCTCAAACACCACAACCACCGGCACCTCTTTCCAGTGCGCTGAGGGCAAAAGGACTTTGAGCAGCCTGACGTGAGCGCTCAAAAGGGCCGCGTACACCCTGGTGACTTGATCTAGGTCACGTATCTCCAGCTCGTCCAGTGACATGATCTGCAAAGAGACGGGGGAGAAAGCAGGTTTAGGTACTTTGTGGCGAAAAACGAATTGCACATAGGAAACCGCTGGCTGCTCAACACGATCACATTCCGCTTCTTAATCATCATCATCATCGTCATCATTATCATCATCATCATCACTTGTTGCAATATCACCCTTCGAGTAAGACGAAGGTTACGCTTTGTCAACATGTCTTTCTGTCCCGCGTGCCGCAGGGCTCGAAGACAACTCTTGAGCCTCATGCGCATGCCGTGGGAGCTGCTGCTCTCCCGGTACGAGTTCATGGTAGCCCTCGCTTCGTTCCGCCGCAACATGGACCTGTTCGTCGAGATGGACATCGGGCAACTGAGGACGGCGTACAGTCAGGTGGTGTCGTTCTCGCCCGCGAGAATACTGGTGACAGACTCGCTCGTCTCTCATTACGTGCTGAGTTCGAGGAACGAGCACTCGGGGCGAGAAGCTCTGGCTTCGGCCCCGCGCGTCCCTGTGGAGCTTTCGGAGGCAGTGACCCTTGCCCTCGGAAACAGCGTGCCGAGACGTTTTGTGCACGATTGCATGAGCCAGCATGAGTGGCGTGGGCATGAGGAGATGGTTCTCTCTGCCTTCGCCTCTGCAGAGTCTGTGCGCGGCGGGCCCCTTAAGTACCTGGCCCTGGTAAAGGCCAGCTCCCGGAACGTGGCCTCTCTGCACACGGTGGTGGCGCTCGCCATTACGGGCTGGCTGATGGAGCTGTCGGGGCATAGCGCGGGGAGTTGCAAGTGCGGGGTCTGGGAACAGGCCCTGGAGCTCATCTCGTGCTCCGTGCCAGATGCGGAGACCTCCCTCAGCGTGCAGGACGAGAACCGCGTAAGCGCGTACATCTGCACCCTGATGGACGTGAAGCACTCGTGCTCGGGATTCGACTGCGCCCTCGTGCGGGCTATGGCCGCCCGAGTTTCTTACGCCTCGGCGTCGGGGGAATTTTCCTGCCCCGTGGTGGGGCTAGCCGCATTTCGCAGGGAGGACCCTGACTTCAGGGGGCCCTGGTACTCTGGGACGGAGGCGACGGTGGGCTACGGAGCATTGGAAGTTGACCCGCGGACGGGCGGACCTCGCGGAGGTCCGTGGGTCGAAGACCAGTGCGGCGTATCGGCGCGGGTGCTGAAATCCTGCCTGCCGGCCATGATTGCACTTTTCTCCACCATCCTCACGCGGGAATTTGCAGACGAGTACCGGACCGTTGAGCGCGGAGAGGGTCAAGTCCCGTCGCAGCGCTGCCGATGGACCTCTCGAGTGTTCAGGCTCGCGGGCTGTATCGAGTTCCGGACCGTCGGCGAGCGGGTCCGAGCGGACCTAGGAGATCTGGGAACGGTGAGGGACGCCGCTCTCAAAAGCGCAGCCGCCGTGTCCACCCTTTTCTGCTCACCCGAAGCTAGGATCAAGCGCTTCGTGAAGAAAATGGTGAACAAGCAAAGCGACAAGCACTCGAGGAGAGACGGCTTTTACACTCTGGTGATCATGGCCTCTCTTTGCTTCTTCCCTTACTTAAAACTCGCCGTGCTGAGCGAAATGTTCGACAACAGGACCCTGGTGCTCATGTTTTTCGACAAGACCCTCGCCAGGCACAACCAGTGGTCCATGCTCTCTACCAACGTCCACCTGCACGTGAAACGGCCTCAGTTTCAGAGAGCGCTCGCCGACCCGGGTAGACTCCTGCCACTGGTCGTGAGGGCCGCCTTGGACGACTACGTTTCTCTATCGGGTCAGAGCAGCGAGCTGAAATGCCTCCCGGCCACAGTAAGGGCCGCGAGCCAGTCCGAGCCTCGCTCGGAGAAAATGGAAACGCGCTCCGATGCCGCTCCCGAGGCAAAAGGGGGATGCCCTCTCCGGCGGGCTTTTACGAGGTCCACAGAGGCAGGGTCGAGGAGAAGAGAATCCGCGTGAGCGACGAGTCGCCCTCGTCGCAGCGATCCAGACAAATCCGCGTGGGATGACGACATGCTACCTTTCGTCCGATGTCTTCGCATCTCACGCTGAACATTGTACCTCGTGGCTGTTGTTTCTCTGCTGTGTTGTACCTACGCTACCTTCAATAAAATCTCCAACGAAAATGTGTCTGATGTGTTGGTTTGCATGCCTTGCCATCTTTTCTACCCCTTCATCCCCCCTTAAGAAAAGAACGGAAAAAAAACAAAACAGCGCTTGTTCAAATTCAGGTTTGGTGTATCGGCTTTATTTTCCCAACCATGTCACCCCAATGATACAAAGAAACGATGAAACGAAAGACAACGAAACAAAAAACAAAACAAAACAACAAACATAGAACCAGCAACTCGCACACGTTCCACAGCAGCACAAAGACACAGGAGGGCCTTAGACATCCCCATATCTCTTCTCTTTCAGTTTCCTCCCTTTCTTTCGCTTGGAGCACAGAGGTCTCTTCCATTCCACCCCTTTGCGCCTCGCGCGTTTCGCCTCTCTCGTCTCCACGTGGCCGGACGCGTCCTGCTCCCGTAGGGCCGCGCTCTCCAGAGGCAGCTCTAAGAATCGCAGAGCACGATCCGATTTGAGCTTCTGCAGCGCCTCCCTCTTCCACTGGAGGTTGACCAGGGCGGTCAACGGCGCGTGTCCGAATCGCACCAAAGCGTCGTACGAGCTTTCTGGGTTGGCCCTCGCCAGCCTATCGGCGAAAAATCTCACAAACGCGATCTCGCATCGCAAGCAGTTCCGCGATGCGCTCGAAGGGCACGTGGGCTGAGGCCACGGGTTGGGCCGAGTCCGATCCTCTTTGTCCTCTCGCAGACAGCCTGAATCCAACGTGGTCGTCATCAAACACGTAGATCCCGTCCCGAGACAGTTCCTCGGGCGAGACTCCCATGAGCACGTATCCATGAGGAAGCTTGCGCAGTGTGCAGTACGATGTGATGTGAGCGAACAGCCAGACCAGAGAAGCGATCTTTCTGTTATAGGACGTGGGTCTTGTCGTGTGTTTTAGCTGTCTGTCCACTCCCTCGCTCAAAGTCGCTCCGATCAGCGGAACCTTCGCTACCCGAGACACGCTCCTCACCAGGCTCCACGAGGTCTCCACCGACAGCCCCGACGCCACCAGGTGCTTGAACAGAACGATCCTCTCGGCCGTCCCGTTGTACCTGTCCGTGTATCTGCGGACAGGGTCCAGCGAGGCCATGCACACGTATGAGAGCAGTTTGTCATTGGTACCCGTTGAGGCAACGGAGGCCAAAGAGAGCTTGAGCTGCTCCACCTCGAGGCCCGCTCGCGTGCGATAGTCCTCCCTCGCCGGGTCGGGGCAACGCGTCGCCAGGAGCCTGGCCCTTTCTCGGCTCCTGTTCAGCGAACCGTAAAAGCGGTGCAGCCAGCGCACGGGATGGGTGCTCAGGTACCTCGGGGCTTCCAGCTCCTCCAGCGTGCGCACGTACGATCGGAGCTGATGAACCACTTCTTTCCCTAGGGCTATCTGTTTGTCCATCTCGTCCCGCCGCTTGATCGACTCCAGCTGCTCGAGGAACCTCACGGACCTCGGGCCACCACCCGTACCTTCCGGGGGCCGCTCCGTCCCGGGAAACGCGCCTCCGCTCGGCCTGGCCCCGGCCACCTCCCCGAAGCCTTCGCTGTTGCCCAAGTCCAGCGCGGCCGACGCGGCAGAGTCCGGGTCGACGGGGGGCTCCGCGCCCTCGTGCCTCAGCGTGAAGTGGCAGCAGGAAAACATTCTCCTGGTTTCTTCCCAAGTGTCCAGGGTAATGTCGGTTTCGAAATAGCACTCAGGGCACTCCTTGGTGTCTGCGACCAGCCTCGGAATCATTGGGTAGCGCAGCACCAACGCGAAAAAGTCCCTGAGAGAGTCCAGCGCGAGCAACGACTCTTCGGTCGAGATTGTGCCGAACTCCCTGCTCAGCCTCGCGTACACCTCCAGGGCTTCGGAGAACGTGAGGGGTTGGCCCGGCCGCCTGGCGATGGCTTCTCCTTCTTCTATGCCTCGCACCGCGAGCCACAGGGTGAACTCGTTCACTCGCTCTCCACCCGGGTCCGCTGGGGTCGAGGCGGCCGTGCGGGGCTCGGAGAAAGTCCTCGCGAATTCTAGCAGCGTTGCGTCCGCGTGGCCCAGCAGGCGCGCCGCACAGGCTCTGTCGTACAGCTCGGCCACGGACCTCCGAGCCGTCACGGCTCTCGCTTCATCTCTGGAGCCATCAGGGCTTCCAGGGCGCCCGGAACCAGCGCGTTCGCGACGAGCCGGTGACCTTGCCACTCGGCCAGACAAACCATGAGTCCTATCCATCGCGGGTCCCCCGAACACGACGGGTGCTTCACGTCTGACCTGAGCCCCGCCTGAGGCCAGAGGGTTGTTAGTTGAGCGAACGTGGCCGCTCCGCTCTCTGAGAGGAACCGCCTGGGTTCGCCGTAGACGGGTCGCGCCCCGTAGCTCGACGAGGACGGCGATGCGGCCAACTCGCGGTCCAATCTCTCGGGCAGTTCTTCGAACTCGTAGGCCCCTGCCTTCGTCACGATCACGCAACGGGAGAGCTCTCGGGCACGCTTCAGCATCTCCCCTCTGCCTCCGCGCACCACCAGCGTGACACCGAACCGTCCCGGGGGCGCGTCCGTCGATAGCACGTTGCCCAGCGCCAGAGCGCAAAGGACCAGGTCCAAGATCTTATCCCCCGCCGAGTCTGCCGATCCGTGCTCAAACACTGGCCTGAGGCCGCAGCCGAACGTCAAAACGGTGTGAACGTGATACGTCAGGGGTGAAAACGAACAGGGTCTGTAATAGCGTACGAGCTTGCCTCTTTCCGTCAGATCGAAATGCCTTTTCCAGGCCGGGTTGGGAGCGGGTGCGAAAAAAACGTGGCCCTCCACGGCAGGGACGTCTGGAACCAATTCGATTTCCAGTCGAGAGTTCAACGTGAGGATACTCGAAAGGCCTCTCTCTCGAAAGTCGCACTTTACTCTCAGGGGCGCGGGCGTTGGTACCGCAGGGTCTCCTTCTTCTCCTTCATCCACAGCTACCCCTTCTAGATCTTGGTCTTCTTCTTCTTCTTCTTCATCCTCCTCCTCTTCTACCCGTTCGTCTTCATCGTTTTCAGCTCTCTCGGTCTGCACCTGTGCATTTCCCGCCTCTGCATTGAGCGTCAGGGAGGCAGCTCGGCGCCTCATCTCGACGAGCGACGCCTTTGTGTCCACCGAATGCCAAAACCTGTCTCGCTTGAGCACGAGTCGACCGTCTGGGCTCCTCTGCCATCTCGGAGGGCTCGAACGTAGACGGGGAAGCCATTCGCAAGGTCCTCGAGCTGGCGCTTCAAGCGGCGCTTCGGTTCCCGACTCCCACCTGAACTTCAGCTCGGCCACCTTTGAGCAAAACGATCCTGGCTGTCTCTTTGACCACGGCGAGGGGTCCTTCCAGGTCTCGGGGCCTCGTATCCCCCCAGGCACTCCGTTCATTTCGCAGAAGGCCATGAGCGAATCTTTGTTGCGCATTCGCAGAGTCTCCTGCTGCTCCTCCGATGGTTCGGCGTCCTCGGGTGCGCTGACGAGCACGTGCAGGCCGGGATCGCCCCGTATCGCTGCGGCCCTTAGGGTCCTGGGCTCGGAATGCAGCACCAAGTTGCCAGAGTGTCTCACCGGTATGACCCCTTTGGACCTTTCGACCAGAAGCGCGATAGCATCGTCCTCCCGCGGGCCGTCCGGACGTGACACCAGGTACCCCGTCCTTCTGCTCCTCAGCACGTCCAAGTCCCTCGGCAGCGCGTGGGTCCAGCGACAGGCGAAAGTCTGCGAGTCTGCCTCCGGGGTGTACACAGTTACGGCGCGACTCCTGAAGGGGCCCGTGGCTCCCGCGAACCAAGCCACCGCGCGCTGCAGGTAACCGTACAGACCGCGTCTCGAGCATCTGATCTCCAGCTCTGCGTGAGTGTTCCCCGAGAGCATGGCTCTCGCGAGCGAGTCGGCGAACTCTCCGGCCGAGCTCACCTCGGCCCGAAAGCTCCAGCTCTCGAGCTCCTCTTCGCCGTCGGCCTCCGGCTCGCGGCCGTCGTCCTCTGGAACCGGCTTCGCGTACCACCTTCCGGGCTCCGCTATTTCGATCAGGCTGGAGATGGGCATGCGAGATTCGCGCTGAAACCGACTGGTGCCTCTATTCGTGACGACGCAGAGGCCTCTGGTCCACCTTCTTTCCGAGGGGCACGTCAAAACGCGCGATCGCAGCACGTCGAACCCTCTCCACTCTCTTGGGTTCAGGGCCCTGGCGTGCCCGTCTGCCATCTCCACACGCCCGAGGCCCTCGCCGGGGCGGCCGTGGTGCGTGAACTCCTCCGGCGGAGCCCCGCAGAGCCATCTGACGATCTCGACCCCTGCGCCCTCCGGGCCCGCGGACCTGGAGCTCCGGGACACCGGGTAGTCTCGCTCCCAGTCGCTCGGGCGCGAGGTCTCGGCCGGGACTTTGGCAAAAGTCCACAGAGCGTCCTTCAGTCTTTCCCAGGAGCTCTCGCTCGTGGCGTAGCCCTCCAACGGATCCCTGCGCCCCCGACGCATGAACATCTTGTCGATGGCGGACGCTTTGTCCAGGCACTTGATGCGTGCCCTGGCCTCGAGCGGCTCGGGAGCAGGCCACGCGGGGTCTTCGTTCGTCAGCGCGTCGGTCCGGAACAGCGAACAGTTCTCCGCGACCACGGCCACGGACTCCAGCCTCTGAACCAATGGGCCTTTGCCCCTCAGGTAGAACAGGGGAGACTCAGAAGCGAACGCCACCGTGTGCCCGTCTATCACGGACATGCCGGGGCGTCTGGCGGACGCCGTCGACTCGGGTCTCGAGGCCCCTTCGCTCGCCAGCCTAAGAAAGCTCCAGTCCCCCAGGCTCGTCGAAACTCTGCCCGGGAAGGTCTCGACCCTCTCGAACACCAGCGCGGGTCCCAGCGTCTCAGAGTACGCCCTCAGGAGGAGGTCTTCCTCATCCCCCCGAGGCAGCAGCTCGCTCCCGGGGCAGAGCTCGGAAGCGCTCAGGGGTCTGGGCTCGCAGCACCTGGCCAGGAGCGGAGCCAGCCTGTGGTCCCGGGAGCAGAGGAAGGCTCCGATTGTGTTGACCCTGAGGCTGCGCGAGTGGCGGACCTCTGCGTCCGTTCCCCTGGTCCAGGCAGACGCACCCCTGTGCCTGCTCAGCGTGAACAGCTTGCAGGCCGGGTGGCAGGTCAGTCTGCAGCTCTCGGCCAGGTGGCCCAGGAGAGCGTGCGCCGGGGGCAGAAGGCCCTGTCCGTGCAGGACGAACTCGTAGTCGAGCATCACGTCACCCCGGCTCATCTCTGGCACGCAAGGGTGCACGGCTCTGTAGAAGCGAGTCAGGCAGGCGCTCACGTCAAAGTCCTTCTCTGCCCCCCTCGTCGCCAGGACTCTCGCGCAGTGGCCCAGCATCACAGCCTCATCCAGGCAGGCTTCGTACGCAGAGCCGCACTCTCCGGGGCACCTGTCGGCCCTGTCCAGCGCGAAGCGCTTAGGGCGCGCGTTCGCCGCCAGGTTCAGGTTGTATTCACGCAGGGGATGGGAGAGGGCGTCCTCCGAGACGCTCCCGCTCGACTCCTTCTCGGCCCTCGCCACCTCGACCGTGGGGAAGAACTCTCCGTCCCCGATGGCGCTGTGGCACTGTCGGTCCGCCGCCGGCGACCTGAGCCACGAACGCGTGTGTGGGGGCTCTCCTCCACACGGGCCTCGAGCGAAAGGCTCGTCTACGGCCAGCTCCAGCTCGCAACGCCCGGCCGTCCGGCGGGAAGATCTGAAAATGCGCGACAGCCTGCGCTCCTCGTAACCCCTGGCCTGATCGCTGCGCACGGCCCGTTCCAGGCTGGACGCGGCGTCTGCTGTGAGCGGGAAGCGCTCCAGTTCGTGGCCGGAGCGGCTCCAGATACGTTCCCTCCCTGTCTCCGGGGCGTAATTCAGCTGAAAGTAGCAGTCGGGCGGCGGGATAGTCGAGGAGGCGGCGATCTCGCGCAAGTCCTCGGTGAGCCTCGTGCAACGGGCGCCACCTGATGCGCGGGAGCCCGGGCGCACGCCCTGCGTGTCGGGAATCTTCAGGAGGGCCCTGTGACGGCCGCGTCTCGAGTGAAACACCCCGCAGACCCTCAGTATGTTCAAGTCGGCGGGCCCCAGCGTGCGTATGCCTATCGTGACCCACTTGAAACGAGAGCTCGGCCCGAGCCCCCTCCCGAAAAGGACGATGTGGCCCGTGGTCCTCTCGCAGATCGACGGAGAATCCACGCGGGCCGGCGGATCTGCCTCTTTGATGCCCCTGGCGTCCGAGAGCGGCGCCCTGCTCGGGGTGCCCCGCAGCAGAGCCAGGTCCCCATCCAAATCCTCGTGCATCGGGCGCTCGGGCGACTCGGACGGCCCAAGACTCGCTAGGCGAGGACAGGTGCCAGGTACGTGCTCTGACACGATCTGCCTGAGCTTCGACAGAATGGAGCAGTCGCTCGCCTCGAAGCGAATGCTGCTTTCCCTGGAACCTCGTTCGAAGCCCGCGTTTTCCATGCGTAGGTAAGAAAGGACCAGTGCCCGCGCCTCTGTCCACTCCAAGGGCCCCGAGAACCATAGGCTCGTCGGTACGTCTGGGCCCGCCAGCTTCGCGAAGACTTCCAGCGCGTACAGCACTGCCGCGCAGCTCGCGCCGTCGAGCTGAGGAGGAGCGATCACGTCCATGCCCCCGGGGATCAGACACACGGCCCGATCGAAGAGGTACGCCTCTGACCTGAAGCCCTGCGGCATGACACCGCTGTACCGAGGGGTCCTGTAGACACGCAACGTGGGCGTCCTGCTTGCAGACGGTGATCTAGAGTTCCCTCGGACGACCTTCGGCGAGGATATCAGCAGGCGGGGCGCCCCTGGCGCGCCTGTCTCGATCTCCAGCACAGAGTGCCCGCTGGGAAACCATTCGGTGAGCCGTCCGCTCGGGCCTTCCGCAGCTGTCCTCGTCCTCAATCTGCTCTCGCTTTTGCTTTCGGCCTCCCGGGTTTCCCGTGCTGTCGTCTTCCCGCCTCTGCTCACACCTGCAATGTCCTGGCGGCCCGTGCCCCTTCTGGCGTTCGGACTCGACTTGGGCACGATCACCAGAGCATCCCTGAGAAGGTGCCTCAGCACGGCGACGTGGTCGTTCTCGGCGAGCACCGAGAACGCCAGTGGCGTGGAGATCACCTCCCTCAGAGCCGCAAGGCCGGAGAATGCGCCGTGGCGACTTTCCGCCGTTCCGTCCAGTTCCCGTAGAAATCCCTGCCTCCCGCTGGCGCCGGGGCCTAGCGCGGGCCCCGGGAACCAAGGATCTTTCGGCTCCAGTTCCCTCAGGTCGAACGCGCGGTCGCCTTCTCCGGGTAGCACGCACCGCAGGGCGAACCGCGTCCCCAGCCCGCAGTCGCCCAAGGCAAGGGCGCAGAGCGTGCGGACAACCTCCTCGCGGCAGTCGGGCGAGAAGACGAGGCAAACGCGAGCCTTCCAAGAAGACACCACCTGGTAGAGCGACAGGCCATCTGAAGCGTAGATGATACCCGGGACGACCTCGGCTCCGCTCACGTCCCTCTCCTCGACCTCGTAGCCCACGCTCGTTTCTGGCCACCAGTGGGAAGAGCCGCCCGATTCGATCTCTGAGCGCTTCGAGATCACCAAAGCGGGCTCGGCCCCACCGCCTGCGAGCGCCCTGAAGGCCACGTCCGAGAACACAGACAGGGTCTCCCTGAACACGGCGAACGCGCTGTCTGCGGGCCGCAGCCTCCTGGGAGGACGGGGCTCCGCGAATCGCTGGATGCTCAGCAGTCTTCCATCCTCGTCGGCGGTGATCAGCGCACCGTCACCCAGCCTCGCAGCGTAGAGCGACGAAGCGTTCGAGATGCTCAGGGGGCTAGGCCGCAGGCGCCGCCGACGTTCCCGCTCGTACGCGTCGCGGCACCTCGACCGGTAGCCCTCGAGCCACTGCGGATGGAGGCGGGCTCGCAGGTTTCGGCCCCGCGTCCCAAACAGGTAGGCCAGCTCGTCTTCCGAGAGTTCTGCCTTGCCGGCGCGGAGGCATGCGTACACGTAGCGGATGTACTTATCACACATGCGGACGGGGGGCCCCGAACGGCCTCCTCCCGAAATTTTCGGAGGCGAACGGGCTTCGAGGGAGCTGCTCTCGAACGCTTCTACCCCATGGACACGGGCGCGGCCCCATCTTTCTGCTCCGCGTGGAGCCGGGCCGCCGGACATGCTGGCGGATCGCAGCGCACGACGCTGTTCCAGGCCGTGGAGTCTGCGTTTCGGAGGTATGAGGAAAGGGCTGCCGCTTGGAGGAAGATCGAACGAACGGAGCGTGAGACTAGCGGAGGGGAGCGCAGAGAGAGCAGAACCGGATGGTCCGCACCGGAGGAGGTCGAAATGAACACAGAGGACGAGTCGTTCGATCTGGATTCTCCGTCCGAGAGGTCCTTAGTGAACTTGAGGCGCTGCGAAAGCGAAGAGAGCATGTCTGTGCTCTCTCAAGGAAGCGAAGGCGAACCCGAGGGCGAACCCGGGGACGAACGCGAATACAGCATTTCCTGGGTACCCGTGAGACGGGAAAGACGCTGGCGCGAAGACTCTCTGAGCGACGGATGCCTCGGTCCGGGAGATCCTCCGTGCGGGCCCGCCCGGTGCCTCAAGTGCGAAGCCTACGACGCCCACTGCAAGTCCGCTGCTGAGAGCTACAGAAGGACCTTGGGCTGCTACACGAAAACGGTGTCCGAGCTCATGTTGGGCTTCAGGACCGTGCTGGAGAGGTATCCCGAGCTCAGGGTCGACACGGGCGACGAACGCCTGCACTTCATGGTTCAGGCCGCGCTGGGCCGTAACAACCTGGTCCGAGAAATGGTCCGCCTCTCTGCGAGGAGGACTCACGAGCGCGCGCTCGGGGAATCCAGGCGGGGAGAGTCCTGTCGAGAGTCCTGTCGAGAGTCTGCGGCGGCGGCGACCGTGTGCGAAGCGCTGAACTCCTGCTACACGGACGGCGAGGCGCTGCGGATGATCCTGGAGCGCTACACCGACCTGTACGTGAGGTACATGGAGGTGTGGAGGGGGATGTGCGCCAAGATTTCCAGGGATGTCACGCCACTGGAGTTTGTGGAAATCGTGCGGGACAGGCCCGGGGTGAGCCACGGTGAGCCGTGGAGCGAGGCGAGAGCGTATGTGGGTCGCTTGCTCGTCAAGGCATCTTCGCTGGTGCCCAGGCGCGTCGGGGACGAGTGCGCCCGGACGCTCAGGATGCTGGACCTCGAACTGTCCAGAGCCAGACCTCAGAGCTCAGAGGGTCGGGACAGGGTCCTCATAGGGCACGTGGAGAACGTGCGCGAGCGTCTCGACGAGGCGGGCTCCGGCATGTGGAGCTGGGATTTTCACTCGAACGATGCCTACTTTGACATCAGGAGCGACCTGGCGGTTCTCGAGAGCCTAATCGGCATCGGCGACATCTCCGTCAAGAGCCTGCTTTACGAGAGATCCCTGCTGATCTCTCAGTTGAGAAAGGTCGTGAGGAACGAAGGTTCTCTGGAGCTCAGCCTGAGCAGGGCACGCGGCGAGCTCGCGGAGGCCCGAGCGTCGATACGCCAGCTCGAGGCCGCCAGCTCCTACTCCGCGTTCTGAAGGTGCGCGTACGGGGGTGGGACGGGACGCGGTAAGATACTTAACGCGGAGGGCGACGGGCCGAACTCGCCATCCCCCTCACCATGGACGTCGACTGCGATTACTTGACGATCGGCGGTGTCGACGCTGAACCTGACGGTCTGATTGACTCTTGTCCGCATTGCTCCTCCGCGCGCTCCCTGCGCAGGGCATTGGTGTACCAGCCAGCGCACCAGGAATCTGACGGGGTCCCGGCTTCCATTTCGGTCAGGCCGGTCACTTTCGAGGAGGCTTCTTCCGGCAGCATGGTCCCCTACGTGCTTTCGCATGAGACAAGGGACGGTCGCGGCATCGACCCGGAGGACGGGGACGAGACCGCGCATTACTACACGGTGCGGAACTGCCTCGCCTCGATCCGTGGCAGCGTCCACCTGAGAGACGCGGCGGAATACGGAACCTGGCTGTCAGAGGTGGACCAGTGTGCGGCGGCACTCGGCCGGTTGCGAAGCGCAGCTCACGTCTGCTCTCACCTGCCCGACCTGAAACGATTTGTGCTCGAGCAGAAAAATGACGATGGCCTGCTGCACCTCGCCAGCAAGTGGCTCAGGCGGGGCGAACACGCAACCGTCGGGATCGAGATGTTCGGGCCCTTTTTCGTCGATGTGGCTTTCGCGCCGGTTCTTCACAAGATCTTGAGATCTGACTGGCTCGTTATGCGCAAACGGAACTGTGGCACCTGCAACGAACTGAAACCGGGCTGGGCTCAGGAGTTCTACGACGCTCGCGAGGTCCCGCGCTCGCCAGACAGTGAGATGAGGTTCGTGGGCCACCCGACTTGTCCTTGTTGCAAGCCGGGGGAGGCGAAGGACCTTGGCGTCGTGGCTCGGGCCATTGTGAGGGAGATGAGGCTCTGCGGATACACCCCTTGGTCCGCTGTGCAGGCGGTGCGGCGCTGCGAAAGCTCCATGCTGGAGCTGTCGTGCTCCGAGTGCCGTCGGGTGATTTTTACCCATTGCGCATTTCTCATGGAGTGCGCTGCGGTCGAGGCTTCTCGGGAACGCGACTGGCTGGTCCGCAACGAGGCCGTGATTCAACTGTGCTGGGTCGTTCATTCCCTCCTTCCGCTCGAGAAGCAAGCCGCGTTCCCTGCGACGGACCTTTCGGGCGCCTGCTGCGTATCGGAAAACTTTGCAGAATCAGAAGATGGGGGTGGAGGAGAAGGAGAAATCCCCAGACGAGGAGAAGAAGGAGGGAACGGGGAAGGAAAAGAGGATTTGCCGGCTTGCGAGACGCGCCAGCACGGAGGGGCTGCTGCGATGTACGCTTGGGCTTTTTCGGTGGCCGCGCACTGCGTCGCGTTTCAAACCTACGAGCGAAACGGCTCGCTGGATTTGGAAAAGATCGTGGTGCTGTACGCAAACGATCATCTCCCCATGCTCCTCGACGATCAGGACGCCCGGGGACAAGGCATCCTGACGACGAGCGTGTCGCCGGACCCCAGACTGTTTGAGACGGCAGCGCTGAACACTGGCTTCGTCTCTCCTGGGCTCGACCCGAGGGATCGCCTCGAGGAGCGGGACATGCGGGTCCCCCCCGCCGGAGAAGTGCTGTACGAGCTCCCTGCACCGAGGACATTCCGTCGCTCGGGTTCCGGGACCCCGGTCGCCCTGGCGGAGATCCCCAGTCACACCGAGGCCCGGGCTCAGGATCCCGAAGCGATAGCGGCCGCCATAGCGCTTCACTTTCCCAAAGTGTCGCCGTGCGCTCTCGACCGTCTGAGCCTAAAAGTGCCTCGACCCAGCTCGCTCAGGGCTGACGCCAGCTTGTTCTGGCCTGTGTTTGTCAACCCCACAAGGTCCTGCCACAAGCTGTTCAAGGCCCTGGCTCTGCCCGCGTCTCCGAGTCCCGCTTACGCGCTAGAAACGTTGGCGCGAGGATGGCGACGGGTTAAGGACCTCGTGCGACCAGACTCGCCTCTGCCCACCGCCTCCGGAGGGTGGGTCGCTGTGGAGCGCGAGCATTACGAACGTTATTTCGAGGGCCCCCTGGACCTCTTGACGCGCGCAGGGTTGACGAGTGAGAGCGAAAAGGAGGCGATGCAAGAGGCTTTGGCGAGAGGCGTTTTGCCGTGCTTCGCGGCCGAAGGGGAAAGCTTACCCGACGCGCTTGTGAATTCCACCCTGGCGCTATCGTTCGCGGCCAGCGGGTTGAGACTCTCTGCGCCTCGTCACCTTGGAGGAGTAGAGCGGGGTCGGCGAGGAGTAGAGGCGGACGGCCGGTCCGCGGTGAGAGTCACCGTGGCGGGTCTGTTGTACTTTGCGGCGTGGTACGTGCTGGTGTACGGTAACGCTCTGCACTCTCGTCCCAGCGCTCTCGAGGTTCTGGCTCGCAACCCGGGAGGAACGGACGCAGACAGGCACTTGCGTGCGGCCATGGAACTGAAGATCGACCGACGCGCCACGACAGGAGACTGGGGAGAGGACGACGTCGGCCCAGACCCGTCTTGCCGCTACTCTGTCCACGGGTACAACGACCGCAGCATCGTGAGAGCCATGCTGATCGTGTTTGAGGGATTGCTCGATGCTCGAACCGTGCTGCGCGCGGCACAGCTGTACGTGCCCGAGCTCACGGCTCAGCTGCCTTTCTTCATGGCCCTAAACGTCGTTCCCTGTACGGTGAAGAGCGCGATCGAGGCACGCGACTCGTGGTTCGCTGCCCGCCTAGGCAACGCGGAGTCGTCTCCGAACGACCCGCCTTACGCCTACCTGGGCGACATTGCCCACGGGATTCGCAGCAGTATGAGAGGCGCCTTAGATCGCGGCGACGAGCGGCCCGTCGCGGCTCCTCCAGCGAGCCTCGACGCTCGAGCCTCAGACCCCTGGCACGGCTGCCTCCTGTCTCTGAGCGAGAGCGACGACGACTGGGGTTCTATCCTCAGTTGCGCGACGCGCGACCTGGAGAGCATGTCTGTTCAGAGCGACCCAGATTGCTGGGAAAACGAGGTGGAACCAGGGAACCAGTACGTCGATTCGACCGCTCGCCATCCAGGCACTGCAGACGGGACGGAACGAGTAGCGACCTGCTCTGAGAGCGCCCCTCGAGACCCCCCGGTCGCCTCCGGAGATCAAGACGTTCCGAGCGCGGCACTCGCGCAGCGTGACTGCCCTCGGTCGACGCTGGAAACGCTGCTGGTGGTGGACTCTCCAGATAGTCTCGGCTTTGCGCACCAAAAGGTTTTTCCCAGCGAAACCGCGGACGCGAACGAATGGCCGGGCTTTGTTGGGGTGAGCTCGGTTCCGAGTCTGAGAAAGCCTTGCCTGACGAACGTGTGGAATACGACTTTCGCCAAGACGCGCAGGGACGCCGTGCCGAGCTCAGAACCTGCCGTATGCAGCTCGGCGTCGCGCCCGTGCAAAACCCTGGCGGAAGCGCTCTGGCTGATGTTCGTCGGCGCGTACGGACGCCGAGAGTCGGACTCGGCTGCCCTGACGGTGGAAGCCCTCGCGGTTGTTGTACACTTGGCCTCGAAAATCATCGATAGAAATTCTACCTCAGGCCTAGGGCCCTGCAAAGACATAAAGGCCCTGTGCGGCGACTTGTACGCAGCGCCGGAACAGTTTCTGCCCGTCGTCTCCATAGCGGCAGGTTTGTTCGGGCGCAACGTCACGGTCTGCTCGCAGGGGACCTTCTTTCACATTTGCAACAGCCATCACGGGAACTCGTGGGTGCAGGGCTTTCTGGAATGCGACGGATCATCGTGGCAGCTGAGGGGCCTGCCGCCGCACACGACTCCAATCGAACTTCTGTTCGAGAGTGGACCGAATCACAGAGCGGGCTCGCTCCGCGCCTACGCGAGGCTACACGACCTCGATGTGATCGAGGTTCCTTCGGACGGTTACTGCGGATTCCACAGCGTAGCCCAGCTCCTGTTCAATGACACGGCCAGAGGGGAAACCCGCGCGTCCCTGGTGACGAGGACGGCCGAGTTTGTGTTTCTCAACGCGGAAAGGGCAGACGTCAGAGAGACGTACCTGACAGTCAACGGACCCAAAAACGTCTCTGAGCTGAAGCGACTCTTGTCTGAGGAGAAGAGGTGGCTCAGTGTACAGGAGGTAAAATACATGCTAGAAGCTCACGGCAAACGCTTGGGACTCCTCACGGAGACGTCGTACCCGATCTACGATAGGGCTTGCGCTCACATCGTGTGGACCCGAAACCATTACGAGCCCTTGAAACCCAAAGTGTTACGATGCTGAGCTATGCTGTTTTCTGTCAGATGTTTTTTTTTTTATTTTTCCTTGTTGTTTCGATGAGGTGATGGAAATAAAAATCAAAGACATACCAAATTCTGTGGTGCACGACTGAATTCTTTATTTTGTGAAAAAGGAATACACTGGAAATACTGTACATGAACACAAGTACATGAACACAACCGCAATGCAGTCAGAGGGTGAGTTTCTTTGCTTCATGCGAGATAAAGTAAACTGCAAAAATGGTACATGGCGACTGCTCTCGGTAGAAGCGACACGGGTCACTACACAGTCAGAAGGAACATTCGGTACACTGCCCCGTTGCCGAGTGAGAGACGGTGCGTGCGCTACAAATTGAAGCAAATTGAAGTGGATGAAACCTAATAGTACATGCTGCTTTGAGTGTCCTCTTCCCGCTGAGGGAGCCCTAGAGAGCTTTCCCCCGCCCCGTCACCGTGCGTGTGCTCAGACCCTCTCGAGGTCCACCCGTCTCCAGCCACTCCTTCCCCGTCGAGTTCTTCGTTCTGATTGGCAAAGGCGGCGGCGAGCGCTCTGGTGACCAGGTCGTACCTCTCCAACGGGTTGAGCTGAGCGAGGGTCACGGGCCCGGCGACAGCGGGCTCGACCACAATCACCCGATTCCACTTGATGACTTGATTTTGTATCCGTACGACAAACGGGCCGTAGGGTTGCACCTCGAAGCCTTGTTCCGTGGGCAGAGAAAGCATTTCGTATCGTCCGTCTCTACCCAGCACGTCCTCCAGCGGGCTTCGCGGTCCCGTGGCTCTTTCGGAAAAGCCGCACAGCCCGTACACTTGGTGGATGAGCTCCTCGTCCTCGGGCAAAGTCCACTCTCTGAAGTAGTTTCTCATATCCCCGGCCTGGAGCCACGACACGCAGCTGCGCTCCTTACTGCGGCCGCCCTTTGAGCACATCGGAGAGCCGTAGGCTGAGTGCGGGCACGCTCCGAAAACGGCGATGTACGCCCGCTTCAGCTTGTCAGCTGCCGCGTCGGGCACGTATTGTCGCAGGTTTAGCTGGGAGAGGGTTTCCCACACGGCGGCCAGACCTTCCAAAGCACCCCATGCGGGCCCGTTCCCGTCCCAGACGTACAGCGTGTCGACAAGGCACGCCAGCAGGTCGACCCTAAATCCCGTCTTGACCCTCCAAATGCGAGCCGGCTGTATGCGCTTCATGGTGAAGCCGAGAACCCTCAGGGAAAGGATCTGAACTCTGAGGAGGCACTGTAGCACGTGGTAGGCCAGCAGTACCTTGTCGTCGTAGAACCACGACACGAGCGACCCCTTGGAGCACCCGAGGTTCACAGACCCGGGGCTCTCGCCCACAAACACCCCGAGCGCCATTTCCTCCGTGTCTTTGGTCACGCAGTGTAGGGCGAAGGTGCGTGCAGCAAAGGAGTGGACTTGCAGGCGCGTGTGCATGTCCAGCAGATTCACCAGAGACTCGTAGGCCATGTGAATCCTGTGTATGATCAAGCCCTGGACGTCCTGGACGGTGCACACGGCACCCAGGTAGTTGGTCTTTTTCCCGAGCACTCGAAGGAGATGTGGCGTGTCCTCCTTGCACAAGCTCGGCAAACTGTCCACGAGAATCTCCGTGAGCCTGAAACCCCGGTCCGGCGGAGCAGAGAGGTCCACGGTGAAGTACCACTGCTCCGAGAGCTCGCAGTTGAGCACGGTGCGCTCCACCGCCGGCACGTAGGCAAACTCTGTGGGCCATGAGAGCTTCGTGCACCGGGCGTGCCCCCGTCTCGTCATATCCCCGTCCCTGTGCGAGTACTCTCTGCCCATCCTCCACAGAAACCTTTGGCAAGTGATTGATCCGTGTACCAGGTCCAATACAGCTGGCCCCCGCTGCATTTGCTTGTCCTTTGCGCCCGGGCCCCACGCATCCCATCGCTCCGGCTTGTTGAGTCCGTGGCACGGCCTGCTGACGCAGTCCTCCTCTGAGTGACGTTTCACGGTGAGGTTGCTGATCAAATCGGTTATGTCCCTCGAAACCAGGTAAGTGACGGGGTGAAAGCGGGCGCAGTCTGACAGTTGCCTCTCCCGCCGCGAGAGCCCTCTGGACCTCCATCTCATGCAATTAGCCTTCTGCACCCGCTCGCGTTTGGCCGAGCTGAGACTGTCCTCCTCGCCGCGACTGTCCTCCATTCGGATGGGGCCCTGAAGCGACTGCCTATCTGCGCTTCCCGAGGGGTTGAGTCCTCCCGAAGCGACGAGCGCCTCTTCTCCGTCGCACCGGGTCGTCTCTGGCAAGGGGTCCTCCGATTTTAGGCGAAGAAGGGTTAGAGTCGTGTCCGCACTCGTGCTCTGCTCGGGGTAAAAGGACTCTTGTAAGACTCTGTACACCATGTCGCTGCTCTGGAAATTGTCGATGTCAGTTCTGGCGAAGAAGAGATTCGTAGTGTTGTCTGTCACAATGCAGTCCAGGGAGCCTGCCGTGTGGAGGGAGCCTGCCGTGTGGAGGGAGCCGGTCGAGCGAAGGGAGCTCGCCTCGTCCTCGTCGCAAAGTCCGAAGTCCTGCAGCTCGGCGAGGGCGTCCCGCTTTTCGACCTTGGCACTGGGCGAACTGTGGCAGCCTCTGTCACAGTCTGTCAATCTCTCCCATTCCGCAGAGAGGAGGCCCTCGTTCACGGGGTTCACGTCCGCGTCTAGGTAGGTCACGGTCCGCGGCTTGCTCGAAGGTTCGCTCGACGACCCGCGAGAGAGAGCCAGTTCCCTTGTCAGATCGCTGCTCATCTTCATAATGTGCTCCAGGCCGCAGCATTCTTCCAGCGTCCGCTGGCTCGCGGACTGGGATGCCTCTGGAAAAAGCGGCTGACAGGGATCCATCGTCATGCTTTTTGTGACGTGCGGATTGCTCAGCGTGTTACTCTTGCGCTTCCTCCTGCCGGTCTTGGTTCGGGCTGGACTGGTGGCACGGGCGCGTCCCGAAGCCTGGCAAGACAGAATTTCCGCCAGGGTCTTACAGCGCTCCAGTGTCCTCCTCGCTGGCCCCAGCGAGGACAACTCGTCCTCCTTCAGGACCTCTATCATGCAGGCGAGCCCGGGCGCCGCTGCGGCCCCGTCGCACCGCGTCAACCAGTCGAACCGCTCTCTCAAAGAGCTGCGATCCCTGGACCCGGGCCCCAGCCACGTGGCCCGCGGCCAGCGCCCCGTCTCTTCGGACCGCGGCGGTCTCCCGAGGCAATCCAGCACCGTGGACCAGAGGTGAGCGTCCGCCATGCCCGTCCTGCAAAACTCAGAGATGGCGGCCTCCGTTGTCGAGCCATCGTCCGGGAGCGCTCCGGCGCGCAGCACGCTCAGCGCCAAGTTGGAGCACGCGGCACGAAAACTGTCTTCGTCGTCGGTCAGCGCAGAGGCCCTGTAAAGCCCGGGCATGGAAACTAAGGGGAGCAGCGACATTGTCTCCCCTGTGTGTCGGTGGATGACGAAGGCGCATGAGAGCTTGGAGGTGCGGCTGTGAGAGTCGTCATCCTTTGCGTTCTGGTACAGAACTCTGCAAGGATGGCGATCGGTGGAGCGGAGGTCTCTCAGGGAGTCCAACACGCAGACCAGCGCTCTGCGGACCACGACGTCGCGGACCTGCTTTCCTCGGGTCTCCCTCAGCCAGCTGTGGAGCGGCAGCCACCCGGCCCCCGACGTTGTCACCACGTGCATGACAGTCGACGGCGCTCCTCCCGCTTGCTCCAGCGCGATGCAATCGAGCTGCGGGTAGTGCTGCCCGACCCCCGGCGAAAAGACCTGTCCTTCGTCTTTCAGCCTGACCATCCGCCTCGCTCTGCATTGGTTCTCGTAAGCCCTCGCGGCTTCGTGCAAGGTTTGCTCCAGGTGTTTGTTGGAAACCAACACACTCAGGACGACGGAGACGTCCCCGTGGAGCGAGGTGCGCACCTCGCGCACCCTCACCAGCGGCTTACTCTGTGTCCTTTGGCTCGTCATTTCGGGTCCGGGCGCGGCCCTCAGCTCGTGAAACAGGCAATGGTTCCTCACAAAGCCGTAGAGGGGTTCGGGCATCCTCAGCTCGAAGCGGTCGGTCGACGGGGTCCACGACCAGCTCTCCAGCTCCGAGCCCAGGTTGAAGTAGTAGGGAATCGAAACGCCTAGCCTGGTGCTCTGCTTGTCCTGATATCTCCACCAGAGCTTGAGGATGCTGGCATGAAGGTGAAGCTCCTCTTCTGGGTCGTGAGGCGAGCGCCGGGATGCGTCGGGACCTAGCGCTAGAAGTAGGTGCCTGGCGACGTCCCTCAACTCGCCGGGGGATCTGTAAAACGTGTAGCGCCTCCTTTTGGCCAGGCTGACGAAGAGCATTACGAAGTACGGAGTGTGGAGGGTGGCCAAGTGTTCCAACCGCCGCAGGTTCAGCCCCACTTCTTGCGGTGCGCGGTTATCGCAGCGATCTTCCACCTCCAGCACGTGGCGACACAACGATGGTTCGAAACGTATTTTCACCCCTCTGCACAGCTGACAATATTTGCACTGGCCTGAGACGAAAAACGAACTTAGTCCGATCGAGCCCCTTAGGTCTTGCGGGTGGTAGAAGTAATCTCTGCGCTCTGCTGCGAGGCGGTCCCGCTCCCCCGGTGGAATCTCCCACGTAGCCCGATTGCAGAGGTAACAGATGGCCTCTTCGACGCAGTCGAAGCAGTCTCGGTCGACGTGGAGTTCCAGAGCACCTGCGTGCAGTGCTGCGGCTGCCACCAGCCACTTGGAGACGCCGTCCTTTGGATCCATGGGCTCAGCTGCGCAACTGACAAAAAAAACATAACACAGAGGAATGGTTGGGCAGGGGTGAGAGACAGAGGAAAGGACTCAGATGATGATGATGATGATGATAATGATTATGATTTGTCACAGACGCGGTTAGTTTTTTTTTTTCACTGCGTTTTTATAACTTTGCCTCGTCCTTTTCACTGGATCGCTTCGCGCTTCGAAGAAAAGTCTGAAAAGTCTGTTAATATCCCTCACGTGACGCCCGCCATGTAAGCATCACGAGCGCCCCCCTGTCATCTTGACTCGGCGTCACAGTTTGTAAATGTTCAGCGAGGTGTCGCCGTCCAACACTGTGTGCGTTACCATCAGTCTGTACTCTCTGTCTCTCGCGTGGTAGTACAGGGTGTGTTGCACGGCTATGGCGAGGCAGCAAGCCCCGTCCGTCTTCCCGAGAGCCCAGGTCCTGAACTGGTCCCGAAAGCCTTGCGGCTCACACACACGGCGAGACCTGGAGCCGCTGCTGAAAGGCGTGGGCTTCAGGGTGCCCAGGGATGCCGGCAGCTCGTACCAGAAAGCGGGAGATCCTGCCCGCGGGGAGCCCATCCTGCTCGAGGCCTCTGGGAGCTCACCGATGGCCGCCGCGGCGAGCCCGACATCTCCCTCGAAGTACGTGTGCGCGAAGCAGGAGGCTTCACCCTCGGGTGGCTCGGGCAGAGTCCCCGAAAAACCATCCACGTCTACGATGATGTAGCGCACGCCGAGACTCTCGTTTTTGTAGTCTACGCTGCGGACGGCCGCGGGCAGCGCGGTGACGTACCCGAAGAGCCAGGCCAGCACATCGGACTCGATCTTCACAGGGTCGGGCACGTGGTTGGACCAGACCACCGCCTGCATTCCCCTGATCTTCGGAACCGCCTTCATGCAAGCGCTCATCACGTCGAAGGAGTTCCAGCGGAGGTCTATCACGCAGGCTTGCTCCGTTCTCATGCCGATCAGGTGGTGCTTGCAGGCGACGGCTTTCTCGCATGACTCCGGAGACACCAGGTCGAGCGCCAGGGCTTCTCCGAAAAGCCTGTTTCCGTATTCGGGCGTGGGTGCCGTGATGGCGCGCCCTATCACGTACAGGGCGCTGAAGTTGTCGCGGCCCGGGAAGAGCTCCAGGGTTATCTCCTTGGGCAGCGCACTCTCGAAGCAATGCGGCTCTTCCTCCACCGAAACCGGTCCCCGTCTCTGGACACGAAAATTAAACTGGTCCACCACACAGAGGGGTCTCTCTGCGGTGCATCCGAAGTGGGATGGGCGTGATTTGTACACGTACAGTCCCGGAGGCAGGGTCCTGGAACGGTCTACCTGGTAGACCAACACAGAGTCGCAGCATTTGGGGTATCTCGCGCTCCGGTTGCACATCAGCCACCTGTACGCCGCTGCCACCGGCTCCATTTCGTACGCCCACAGGACTTGGGACTGGGCTCTGGCGATTTCGCGGGAGGAGCCCTGCCCGCCCGGTTTGGTGGCGCACCGTCGGCGGCGTTCGGGGTTCGGAACATCTGCGCCGTCCCCCCCTCTGTAGCGCTGTTCCGCGGACGCGCTAATCCGTTGCGCGCAAGTGCAGGGCCCTTCTTTCGTGCCATGTCGCAGCAACGCGTCCACTGCATGCCTAAAGTTGAACCTGTGGTGGGAGCAGTTGGTCGTGCCCTCTCCGAGAGACCTCAGGCTCACGCCTTCAGTTCCGGGGGCGTACAGCACGCCGCCGATCACTGGCACGGGGTCTAGCGCCAAGGCCCTGTACAGGGAGCAGCACAGCTCCCGCTTCGCTTCCATCGTGGACTGAGCTTCCTCAGACGGCGGAGGGGGCCACGGGTGTTATGTCGACGATGTCGCGAGGAGAGGGGGAAGCTCCTCGAGAGGGCCCTCACGACGCCTTTGCAGGGAGGGTACCCGTCGAACTGTTGATGGAGTGTAAAAGAAAGCGTCAGAAGGCCTCAGTGGAGGCCGCTCTCAAGTCTACGAATCTATACAGGAGAGTTTCCACGATCAGCTACGTCGGCGGAGCGTCCAAGGTCGGCAGAGCGAGGGTCGACAAGCGGTCGGGGTGCGCAAAGTGCCTGTCGTGTCTGGTGACCTTGGTCAAAGGCAGCAAGCAAAGGAGCAGAGCCGGCGTCAAGCTCCGATGTCCTTGCGAAGCCAGGGTGTGCGAGACCTGTTTCGTGAATGACCCACACTGGTACCTGACGGAGCCTCACTTCAGCAGCTGCCCGTCCCTCCGCGGGTTCATCTGTTCCACGTGCGCCTGTTTTGCAGGACTCGTCGAGAAACCATGTTGCCTCTGGATGTGCCCGGGCTGTTCGGACGGGGTCCGAGAGAAGGGCGTCGCCTGCTCGCTGTGCTCAAAACCCGTGCCTCGCGGGAAGCCATCCGCGCGTCGCTCCCTCTGGTGCGAAGCGGCGGATCCGGGTCGACGGGCTGCGGAGCCTCCCTCGGACGCCCCATGTTTGGACGAGGGCAAAGTCTCAGACGGCAGGGAGCTGATCAAGGCTCGCGTCTTGGAGCGTGCGGCAGAGAGAAGACACCTGTCGTCTGCCGACCTCGCCGTCCTCTTCCCGGAGTGCGAGCCTCGGCCGGGCAGATGCTCGTGCGAGGCAAACGGCGACCCCAATCCCATGTGCCCACGCTGCACCCCCGTGCTGGCCGTGTTGGAGCTGCTGGCCAGGAACCCGAAACCGCTCATGGCATCTTTCGCGGAGCGCGCGGTGCCTGGACGAGCCCTGGCCCGTAACACGTACGACAGGGCCCTGCTCACGGAGATGCTGAATGACAGAGGGCTCCCTTGGTGCGCTAATCGCAACTCCTGCAAAGGAATGCTGGTCAACGTGCGGACGGGCCCCTTGACGACTCTGATGTCCCCAGAGGCTTACAAGCAATATGTTCTGGAACGAGATAAGGTGCAGCGCTCGGGCGACGGCGAGCCGAACATCGTGCCGCAGCCTTCCTGCTGCGTCCTGTGCCTGCTGTTTAATCAGTCCGCCGCGGTCTCGCAGATGTGCGGTTCGCAGGGCCTCCGGCTCGAAACCCCCCGCACGGACCCCGTGTACTACTTCAACGTGAAGTTCGCACCAGACGTGGGCCTGCCTGAGGTATCGGTGAGAGACTACCAAGGGTTCCTTGTCAACTTTCAAGGTTCCGTGGGAAGCTACAAGCCCGCGTTCTACTACAACTGGAGACACATGCTGGAAATGTTACACAGAGACGCCTCTGGAGCAGTGACCCTCATTCACCCCGGACAAAGGCAGCTTTAGACTCTTGTCTCTTCGAGGTACGATAAGCTGTGCTCGAAAAGGGCGACTGTTTTGTAAAAGAAAAAAAAAAAGAGAAAAGCCAACCGTTGATCAATTAGGATTTAAAGTATGAACTCACTTACGTGGTCCTGAGCTCTAAGCTGTGCGATCCAGGTTCAGCAACACGAAGCCTTGTGAGATTCTGCAAAGTGGAAAAAGAGGGGAGTATGCAAAGGAAAGATTGCCCTCCTCTGTGTTGCTCTTTGCAGCGTGACAACTGGCTTTGCACGGGCCCTTGGTAGAAATCTGCCACGCTGCACTGAGTCTTAATCTCTGTGGTTGGACCTCACTGTCCTCTTTGCCCCTCCCTCTTTCCCTGCAGCGGGTGTGGGGGGGCTTACAATCAGCCTCCTCCTCCTTCAGAATGAAGGCCCCACCTTCTAACGTTTCCTCTTTTTCTTCCAGTGTCCTCCTTCTCCCTCTCTGTCTGACTCTGCCTCGCTGAAGTCTGACGGGAGTGCGGCGGACCGGAAACGGAAACTAGACCAGAAGATTTGGATCACAGGCCCTTTAAAACTTGTTCCGTGCAAACCAAGACAGGTCATAGTAACCTTACGCGAGTTTAACAAAGACTGGAGGGAAGTTGCTCCGTGAAGAGCGCGACAGTTCGAGAGAGAGAAAAATCAATCCTTCTGCCATGGAAAAGTACTGGAAGACCAGCTTTTGCCTGGGCAAGGGGGGCTTCGGCAAAGTGTTTCTGGGAAAGAGGCGAAGCGACGGGATTTCCGTGGCCCTGAAGATTATCCCGCTCTCGCGTACGAGATGCTGCGAGGTTGATGGGACCAGTAAGCCATTCGAAGCTGTCGCCTTGGAAATGGTCTCCAAAGACCCTCCGTTTCCTGGGATCATCCGCATGCTGGACTTTTACAAGACCCCGTATAATTGGGTGATAGTCACGGAGAAGCCAGAGAACACGCAAGATCTGTACGAATACATCACGATCAGTAAGCGTCTGCGCGAGGACACGGCCAGAGAATTTTTAGGTCAGGTCATCCAGGCCTTGCTCCACTGTCACAGCCGCGGTGTTGTGCACATGGACGTAAAAGACGAAAACCTGCTGGTGGACCTGACGACGCTCGAGCTGAAACTCATCGACTTTGGCTCCGCCGAATTTCTTGAACCCGACAAAGTGTACGACATGTTCCACGGGACTGCGGCATATGGGCCCCCCGAACGGCTCACACAAGGATGCTACAAAGCTCTTCCATCTGAGGTTTGGTCGTTGGGGATTCTTTTGTACGACATGGTGCACGGGGACATACCATTTGGAAACGACAGGGAGCTCCTACTGGGCGAGCTTAGATTCGAAAAAGACCTCTCTGAGGACTGCGTGGCCCTGATAAAATGGTGTTTGAGCAGGACGCCCGAAGAGAGACCGATGCTGAAAGACATACTGGCCCACCCTTGGATGCTGAAGCGAGGCTCGGAGGCGCACGAAGGCGACGCCACGGCTGGAGCCCCGAAGCCCACGCGAGGGGATCTCCAGCAATCGGAGCCCGGCTCTGCTCTGGCGGCCCGAGCCCACGATGTCGACACGCCGACCCGTCGAGGGTCCGTCTCGTCCGTGGGAAACGAAAAGCAGCTTCGTCCGGCGATGGCGACGCTCTGCTCCGAGGGCTTCGAATCAATCTGGAGGAGATTGCCGTCCTTCGACCGACTTCCCAGTCGTCAGGGGAGTATCGCCGCAGAGACAGGACTTACCGAGGCTCGTTGCCACTCAGAGGTCTCGCAGAGCGGAGCTCATCGTCCGGGTCAGGGAGAGCTCCCAAAAACGGAGTAGGATGTAGGATGTTGAACAAAATGGCTAACTGCTCATGTTGTATAGATGCCAGTTCCATGATAACTCAATAGAGCTTGTTCCCTGATGCCTACTGTACAGTTTTTTTTTTTGCCTTGTTCGAATAAAAGTCAAACTGGAACCTCAACGTTGCATATTCGCTTTCTTTTTTGCTCATGGGTTTTGTCCCAACATGACTATTTGAAGAGATATTTTTCTAATTATTGGATACATCACACAATCTCGGTTTTTAAAGATTGAAAAATTAAAAAAAAAAATACATTGGTGTGTACATTTTTAATCGTATAATGGTCAGTATATACACGTTAGATAAAGTGATTACCACACACAAAGGTTACATGATTTTGGTCAGCATATACACAGGTTAAATGAAGTGAATACCATATACAAGGAATGGCAGCCAGAGCTGTCTGCTGTGACGTTACTTTGATGACCCAGACCTCCCGCTCGCCGTAGCACCAACAGAGTGGGGTGGAAATGAAACGGTCCAAAGAACCTTCATGCAGCTCTACTCAAAAAGAAAAACAAAAACAAAACAAGAGTGTGTTGGAAAAGTCAGCAGAAGTCGATGGTATTTACTTACCAAATACCAAAAGAAACAAAATTAGTTGTAGCGTTAGATACAAGGGGGCTTACAAAGAGGCTCCGACCCAAGTTTAGGGACACTGACCTGAGTTCTGAGACTCAGACCATCAGAGGAAGCTTTGGACCTTAATCTCTCACAAAAAGAGTCTCAGTGAAAATCTGCTAAAAATGTATACTGAAAAAAAAAAAAAAAATTGTTCCACACGCTCTCTTGTAGGTCCGTTCGACCCCAACACTAACTAAAACTAAACAGTAGCTCCGCACACTGTCTCGCGGGGTCCGTGAGACCCAACGCCGACTGGAACCAAACAGTGGGTCCGCGCGCTGTCTCGCGGGGTCCGTTAGACCCCGAACAGAATTGGAACGAAACACAGGCTCTGCGCGCTGTCTCGCGGGGTCCGTGAAACCCCGTACAGAATTGGAACGAAACACAGGCTCCGCGCGCTGTTTGCACGGTCCGTTAAACCCCGAACAGAAGTGGAACGAAACACAGGCTCCGCGTGCTGTCTCGCGGGGTCCGTGAGACCCCGTACAGAATTGGAGCGAAACACAGGCACCTCGCGCTGTCTCGCATGGTCCCAGCGACCCCGTCTCGATTTGGAACCAAACAGTGGCACCTCGCGCTGTCTCGCGTGGTCCGTGAGACCCCGTACAGAGTTGGAACGAAACACAGGCTCCGAGCGCTGTCTCCCGGGGTCCGTGAGACCCCGTACAGAATTGGAACGAAACACAGGCTCCGCGCGCTGTTTGCACGGTCCGTTAGACCCCGAACAGAAGTGGAACGAAACACAGGCTCCGAGCGCTGTCTCCCGGGGTCCGTGAGACCCCGTACAGAATTGGAAGGAAACACAGGCTCCGCGCGCTGTCTTGCACGGTCCGTGAGACCCCGAACAGAATTGGAACCAAACTGTGGCTCCGAGCGCTGTCTCGCGGGGTCCGTGAGACCCCGTACAGAGTTGGAACGAAACACAGGCTCCGCGCGCTGTCTCGCGGGGTCCGTGAGACCCCGTACAGAGTTGGAACGAAACACAGGCTCCGAGCGCTGTCTCCCGGGGTCCGTGAGACCCCGTACAGAATTGGAACGAAACACAGGCTCCGCGCGCTGTTTGCACGGTCCGTTAGACCCCGAACAGAAGTGGAACGAAACACAGGCTCCGCGCGCTGTCTCGCGGGGTCCGTGAGACCCCGTACAGAATTGGAACGAAACACAGGCTCCGCGCGCTGTCTTGCACGGTCCGTGAGACCCCGAACAGAATTGGAACCAAACTGTGGCTCCGAGCGCTGTCTCGCGGGGTCCGTGAGACCCCGTACAGAGTTGGAACGAAACACAGGCTCCGCGCGCTGTCTCGCGGGGTCCGTGAGACCCCGTACAGAGTTGGAACGAAACACAGGCTCCGAGCGCTGTCTCCCGGGGTCCGTGAGACCCCGTACAGAATTGGAACGAAACACAGGCTCCGCGCGCTGTTTGCACGGTCCGTTAGACCCCGAACAGAAGTGGAACGAAACACAGGCTCCGCGCGCTGTCTCGCGGGGTCCGTGAGACCCCGTACAGAATTGGAACGAAACACAGGCTCCGCGCGCTGTCTCGCACGGTCCCAGCGACCCCGTCTCGGTTTGGAACCAAACAGTTGCACCTCGGGCTGTCTCGCGTGGTCCGTGAGACCCCGTCTCGATTTGGAACCAAACAGTGGCACCTCGCGCTGTCTCGCGGGGTCCGTGAGACCCCGTACAGAGTTGGAACGAAACACAGGCTCCGCGCGCTGTCTCGCGGGGTCCGTGAGACCCCGTACAGAGTTGGAACGAAACACAGGCTCCGACCGCTGTCTCCCGGGGTCCGTGAGACCCCGTACAGAATTGGAACGAAACACAGGCTCCGCGCGCTGTTTGCACGGTCCGTTAGACCCCGAACAGAAGTGGAACGAAACACAGGCTCCGCGCGCTGTCTCGCGGGGTCCGTGAGACCCCGTACAGAATTGGAACGAAACACAGGCTCCGCGCGCTGTCTCGCACGGTCCCAGCGACCCCGTCTCGGTTTGGAACCAAACAGTTGCACCTCGGGCTGTCTCGCGTGGTCCGTGAGACCCCGTACAGAATTGGAACCAAACAGTGGCACCTCGCGCTGTCTCGCGGGGTCCGTGAGACCCCGTACAGAGTTGGAACGAAACACAGGCTCCGCGCGCTGTCTCGCGGGGTCCGTGAGACCCCGTACAGAGTTGGAACGAAACACAGGCTCCGAGCGCTGTCTCCCGGGGTCCGTGAGACCCCGTACAGAGTTGGAACGAAACACAGGCTCCGAGCGCTGTCTCCCGGGGTCCGTGAGACCCCGTACAGAGTTGGAAGGAAACACAGGCTCCGAGCGCTGTCTCGCGGGGTCCGTGAGACCCCGTACAGAATTGGAACGAAACACAGGCTCCGCGCGCTGTCTAACACGGTCCGTGAGACCCCGAACATAAGTGGAACGAAACACAGGCTCCGAGCGCTGTCTCGCGGGGTCCGTGAGACCCCGTACAGAATTGGAACGAAACACAGGCTCCGCGCGCTGTCTAACACGGTCCGTGAGACCCCGAACAGAATTGGAACGAAACACAGGCTCCGCGCGCTGTTTAGCGGGGTCCGTGAGACCCCGTACAGAATTGTAACCAAACAGTGGCACCTCGCGCTGTCTCGCGGGGTCCGTGAGACCCCGTACAGAATTGGAACGAAACACAGGCTCCGCGCGCTGTCTCGCGGAGTCCGTGAGACCCCGTACAGAATTGGAACGAAACACAGGCTCCGAGCGCTGTCTCCCGGGGTCCGTGAGACCCTGTACAGAATTGGAACGAAACACAGGCTCCGCGCGCTGTCTCGCACGGTCCCAGCGACCCCATCTCGATTTGGACCCAAACCGTGGCACCTCGCGCTGTCTCGCAGGGTCCGTGAGACCCCGTACAGAGTTGGAACGAAACACAGGCTCCGCGCGCTGTCTCGTACGGTCCGTGAGACCCCGAACAGAGTTGGAACCAAACTGTGGCTCCGCGCGCTGTCTCGCGGGGTCCGTGAGACCCCGTACAGAATTGGAACGAAACACAGGCTCCGCGCGCTGTCTCGGGGGTCCGTGAGACCCCGTACAGAATTGGAACGAAACACAGGCTCCGCGCGCTGTCTCGCGGGGTCCCAGCGACCCCGTACAGAGTTGGAACCAAACAGTGGCACCTCGCGATGTCTCGCACGGTCCGTGAGACCCCGAACAGAATTGGAACGAAACACAGGCTCCGAGCGCTGTCTCCCGGGGTCCGTGAGACCCCGTACAGAGTTGGAACGAAACACAGGCTCCGCGCGCTGTCTCGCACGGTCCCAGCGACCCCGTACCGATTTGGAACCAAACAGTGGCACCTCGCGCTGTCTCGCGGGGTCCGTGAGACCCCGTACAGAGTTGGAACCATCAGTTTCTCTTTGAAAGCTCAAACACGAACCTGTTTCTGTAGATCCATGACATGTGGGTTACAGTGGGCCACAGGCTGGTTTACCTTCTCCCTTTGCTGCGGATCAGCAGCACCAGTGTTGCTGGCTTGTGACTGTGGGGCAAGTAAGATTAACTGAATATCAAAAAAAATAAGTTGTTTCAAAGAAGTTGGATTTGACGAACATCCCACGTTGACCAACCTCAGAGTTCTTCATTGTTTTGGTCCTCGCCTCGTAGTTTAGCATGTCAAACGGGTCGAGCCACTCACCGTTGACTGTCTGTCCGGAATTGGACAGAACCAGACTGCAGGACAGCAAAAACAACCAGAGCATCTTCTCTGGAGACCAAATTGGTTTGAACTAACTAGCTAGTAACGGAAGAAGAAAACTATGGAAGCCGAAATTGCTTCCGGTTATTTTTTTTAAAAAAAAAGCAGCAGAAAACCATTTAGGTTTGTTCATTTGTTTCTCTTGACCTTTCTTGATCACATAAAAAAAAAGAAACGTAAACACAAACAGTACACTTCGAAAAGCCTCAAGGGTGATGTAGAAAAGTGAATGCTAAAGAAAAAAAAAATACTTGGGGTCAATCGCACCCCATGAGCCAGCGGGTGGAAGGGAACCGGAAAAGCGAGAGCCCCGGTGGTGGGCCATGAGAGAAGAGTGAATGCTAAAAAAAAAAAAATACTTGGGGTCAATCGCACCCCATGAGCCAGCGGGTGAAAGGGAACCGGAAAAACGAGACCCCCGGTGGTGGGCCATGAGAGAAGAGTGAATGCTAAAGAAAAAAAAAAATACTTGGGGTCAATCGCACCCCATGAGCCAGCGGGTGGAAGGGAACCGGAAAAACGAGACCCCCGGTGGTGGGCCATGAGAGAAGAGTGAATGCTACAGAAAAAAAAAAAATACTTGGGGTCAATCGCACCCCATGAGCCAGCGGGTGAAAGGGAACCGGTAAAGCGAGACCCCAGGTGGTGGGCCATGAGAGAAGAGTGAATGCTAAAGAAAAAAAAAAAAAAAAAAACTTGGGGTCAATCGCACCCCATGAGCCAGCGCCAATCCCCTCAGTGGCCACACAAAAAAAAAAAAAAAAACTTGGGGTCAATCGAACCCCACGAACCAGCGGGAGGAAGGTGGTTGCTAAATAAGTGGCGCCCCTGGTGGCTGAGGGCAATAAAAGAGAATGGGGTATTAGTGACCCCTAGAGGCAGGGTATAGAAATGAACGGTGGAAAACAAGACCCCTGGTGGTCGGGGGGTATAACTAAAATGGAGAAATGGCGGCCTCTGCTGGACGGGGACAAAAAGAAAAGGGGGGTTTGGCGCCCTCTACCAGTCGGGGATATAGAGGGTGCCTGAAACGTACAAAAAAATTTTTTCAGGAACTCGACCCTCTTCGATTGCGGGAGGGTGTACGGGGTGTACCTGTCTGGGGTCAATACCAAAGGGGGGTATGCGTTTTTAAAATGACCCCCCCTCCTTACCTTTTTTTTAATCCATGCTTTTCTTTCCCCCTAAGACAGCACAAGGG
>13I17
[truncated: 695,503 more chars]
