# Supplementary material for: Complete fusion of a transposon and herpesvirus created the Teratorn mobile element in medaka fish
Source: Nat Commun. 2017 Sep 15;8:551. doi: 10.1038/s41467-017-00527-2 (PMC5601938; doi:10.1038/s41467-017-00527-2)
Supplement: Supplementary file 3 — Supplementary Data 2 [file 41467_2017_527_MOESM3_ESM.txt]

Supplementary Data 2 | Sequences and gene annotations of Teratorn and Teratorn-like elements

LOCUS       LC199500              181795 bp    DNA     linear   VRT 06-JAN-2017
DEFINITION  Oryzias latipes DNA, Teratorn transposon, complete sequence.
ACCESSION   LC199500
VERSION     LC199500.[1]
KEYWORDS    .
SOURCE      Oryzias latipes (Japanese medaka)
  ORGANISM  Oryzias latipes
            Eukaryota; Metazoa; Chordata; Craniata; Vertebrata; Euteleostomi;
            Actinopterygii; Neopterygii; Teleostei; Neoteleostei;
            Acanthomorphata; Ovalentaria; Atherinomorphae; Beloniformes;
            Adrianichthyidae; Oryziinae; Oryzias.
REFERENCE   1  (bases 1 to 181795)
  AUTHORS   Inoue,Y., Saga,T., Aikawa,T., Kumagai, M., Shimada,A., Kawaguchi,Y., 
            Naruse,K., Morishita,S., Koga,A. and Takeda,H.
  TITLE     Direct Submission
  JOURNAL   Submitted (29-NOV-2016) to the DDBJ/EMBL/GenBank databases.
            Contact:Hiroyuki Takeda
            The University of Tokyo, Graduate School of Science, Department of
            Biological Sciences; Room 231, Faculty of Science Building #2,
            7-3-1, Hongo, Bunkyo, Tokyo 113-0033, Japan
            URL    :http://www.biol.s.u-tokyo.ac.jp/users/hassei/index.html
REFERENCE   2  
  AUTHORS   Inoue,Y., Saga,T., Aikawa,T., Kumagai, M., Shimada,A., Kawaguchi,Y., 
            Naruse,K., Morishita,S., Koga,A. and Takeda,H.
  TITLE     Complete fusion of a transposon and herpesvirus created the Teratorn
            mobile element in medaka fish
  JOURNAL   Nature Communications (2017)
COMMENT     
FEATURES             Location/Qualifiers
     source          1..181795
                     /clone="73I9"
                     /clone_lib="Md-series"
                     /db_xref="taxon:8090"
                     /mol_type="genomic DNA"
                     /organism="Oryzias latipes"
     mobile_element  1..181795
                     /mobile_element_type="transposon:Teratorn"
     repeat_region   1..18
                     /rpt_type=inverted
     CDS             3689..4048
                     /codon_start=1
                     /gene="ORF1"
                     /product="hypothetical protein"
                     /protein_id="########.[1]"
                     /transl_table=1
                     /translation="MTDSDRPVEPHSRAGGRNSKADPEEELWCLQLRAGSFEEGGGRE
                     LGRSAVFFCVFKAAQPLSSAKTGATAQGGRMQPYSQTSHTASELCEDRGQPRGRPQPF
                     LVGEECSLSNQSQPHSL"
     CDS             8022..8630
                     /codon_start=1
                     /gene="ORF2"
                     /product="myogenic factor MyoD2-like"
                     /protein_id="########.[1]"
                     /transl_table=1
                     /translation="MDILLKAIRYVEAQQLQQGFKSSLSSQPSREEGGTRAQTAFLDG
                     RSFARSSDARGSVEILPSSSAFSSVSRPPQRLKTEDDEEQKPQGGRRWAERCKRARFR
                     DTLEKPRRCTAFDPPKKPTNMDILLNAISYVEGLDALLLQQGYMSASAQPAISDGRSF
                     EWSSDAGDSATWDNLRPEAVQDRTSGPASAQPAFSDGCSYCA"
     CDS             complement(12667..13026)
                     /codon_start=1
                     /gene="ORF3"
                     /product="hypothetical protein"
                     /protein_id="########.[1]"
                     /transl_table=1
                     /translation="MTDSDRPVEPHSRAGGRNSKADPEEELWCLQLRAGSFEEGGGRE
                     LGRSAVFFCVFKAAQPLSSAKTGATAQGGRMQPYSQTSHTASELCEDRGQPRGRPQPF
                     LVGEECSLSNQSQPHSL"
     CDS             complement(13388..13702)
                     /codon_start=1
                     /gene="ORF4"
                     /product="hypothetical protein"
                     /protein_id="########.[1]"
                     /transl_table=1
                     /translation="MRRPPLCEADRGTLEKSPPLSSQENSQRNSRPDAEEGPCCLQLR
                     GKTRVFFFEEARELGRSAAFFCVSKQGGSQLRERAGPCKKSSVSQLCRAGFSMSLITK
                     RK"
     repeat_region   16696..16713
                     /rpt_type=inverted
     repeat_region   16768..16785
                     /rpt_type=inverted
     CDS             complement(19344..20096)
                     /codon_start=1
                     /gene="ORF5"
                     /product="hypothetical protein"
                     /protein_id="########.[1]"
                     /transl_table=1
                     /translation="MQRTRSGLVGGFDSLISSGKEMLMGRKSNPVLSVARFRGKLGAA
                     IAVITSLIVGFLALPNNILYLIDSSHAVRGSARDVSFGSSTAQERSSYDHAYIHGGIA
                     VITMGCLAMVVSVVLSFFAAKSKRKMDDAEDGTRRLNKGTRTVLACLIMMNLELFMAV
                     VSGCMELLYRPLIRDEHRMHNVECAIAVFNILIYAMYVITMVLTSTVLKERQGDGKNT
                     DAFMSHNAHRDGLNAAKTYGDGDYYSQSSLFL"
     CDS             20228..21406
                     /codon_start=1
                     /gene="ORF6"
                     /product="hypothetical protein ORF60-like"
                     /protein_id="########.[1]"
                     /transl_table=1
                     /translation="MKLGRPVIEFRGSRRDLQAKAVTQDRWYRVRGITRTLNSIARRR
                     RGVRSHNMICVDLYARFLSHLVRDRRNPLGWLSHHLAILNAPEDPARKFEGELRRLLA
                     YGSLNFESCRRAWDRSRMSRGIGNAVDAQCKDVFNGKKAASETGPVSRLLLAQLEALR
                     LKPICAGLKVAGVPTPDRGGSTYHNGCTRGCGPLPGRNTFYTEVDLLAHDATTDTVAL
                     LELKTRNSDVLDAPTLWRYNAQLWLTWTMFSLTYPSVAERSNAYLVIVRPGTNTVTIR
                     SCLRPSVTKTLRTKFPWINCLCPQVLNCLTPTCVNVRVQAYPKPGSGGRASIDPKDLC
                     YRNVMFNREKARVRQRRYPDQGSQGRPPHPTPSSETSGAPQGSWVRITWEPNTAPTQA
                     "
     CDS             21471..23450
                     /codon_start=1
                     /gene="ORF7"
                     /product="hypothetical protein ORF54-like"
                     /protein_id="########.[1]"
                     /transl_table=1
                     /translation="MGLRHQALHGMLANPDVSPFKVIEKPSEQQDWILIDHLIVTHTV
                     RESDYRESEPEMSVARMASYFASWYVRERAHGRCVVLVKDGPGAQKPSVREERANRTV
                     PGHLKFCKAHLAEIEYGTMKLLADVGMRDSFFLVTGAVGESRWAQTAGERASNLVSFH
                     NERGGEGASPLTEPDHFKIETLHFPVVDLSYCDGKTYRPEGTPGVFLTAFGSPEDERL
                     QGLLKACVECRETEADTLMVELANALTGSVTVCTGDTDLIAVLAASGRPGLTLRLDNK
                     SYTEDRAMHESPFGELLVEPAVRRTANRAPGATDDWLSALCDLGSAEHHLLPNGAAER
                     HADLGRLLESHGGEAFKLSVYEFLYRGGVRGSVYVAFLSAFFESDARSKLSELALESQ
                     KTYPPGTRSANTLRFAFTVLCGADDPKVLGAGNAPSSQLFGNAARSVERGSKRPREPE
                     VDREGEAEPEIGSDPQKTKVKITAGLKRTAKAYADGAIPESTHARYLRLARSGRHLFL
                     RAKARAQEDQSVRSKHLLFMALCGTDYSFTPVGLGIKRLLSGAIRNREKFSSWCAKLV
                     TALWSQDGEDGGGSERSLEFRAMGEQLASLTGVPKSTSSKHWTGKKFEIMCRTLKYVC
                     DLWTLKGPRIGPHYGFRVHDGVVRFIEEEDPESVS"
     CDS             join(23875..25396,25493..26466)
                     /codon_start=1
                     /gene="ORF8"
                     /product="piggyBac-like transposase"
                     /protein_id="########.[1]"
                     /transl_table=1
                     /translation="MNKGRKRTLRSRSRPLAHKRGTRAVEPEDPRPDSQGQRGGPKPG
                     RYEPYDWDSDSDGGHRDGGGHGRVGRKTRAGRRDKAREPDAAAVEPVGPRHDSEGQRG
                     APKPGRYEPYDWDSDSDGGDGGGHGPPRDEALEPDAAAVEPEGPRHDSEGQGGGDGDR
                     GGHGQVGRETLEDRRSDPPRDEALEPDAAAVEPEGPRHDSEGQGGGDGDRGGHGQVGR
                     ETLEDRRSDPPRDEAHEPDDGAVEPGGPQHELEGQGRGDEPSDWDLYECETDVDELDG
                     SQSETEEQHRGPRSSGEEDVEEAVEEDAEEDIEEEPAAESASVYPDTFSSKNGEIKWS
                     ANERDRSSVRASPPHQASGPTTEAREGAQDILSSFLLFFTPNVERLILIATNRHSADK
                     AHALKTPKPMDEIELRAYVGLLILAGVYRSRGEALVSLWEPECGRPIFGATMSLRSFY
                     QRSATLRFDDRSTRASRSASDRLAAVREVWEEWCDRLPRLYDIGPEVTVDERMVPFKG
                     RCSFRQYIPSKPTKYGLKLWVACDARTSYAWRVQPYMGKLASGARETNLASRVVSDLT
                     RGLEHRNVTCDNFFTSYALATELLKRNITLLGTIKSNKPELPPELASARRREALSSRF
                     AFTDCAAALSYVPKKNKNVLLLSTKHSRVEICHERRDKKPEMILDYNKTKGGVDNLDK
                     LLATYSCRRMTKRWPLAMFHNMIDMSAYNAYVIWREMHPDWMPWNRNRRRIFLEQLGK
                     DLVRPLVLRRKRVPRARPAYDLMVSMQEAGGTSARSEGKRKRCQICPRSKDTKTLISC
                     KSCGKSICRGCTVPFCPLCSERQGRDGDTDASQ"
     CDS             complement(29685..30569)
                     /codon_start=1
                     /gene="ORF9"
                     /product="hypothetical protein"
                     /protein_id="########.[1]"
                     /transl_table=1
                     /translation="MRGRLDRAGERLKAGWIVLCLRAARRQALCGVETRRLVSRGGQR
                     RGRLEPFASEAHEPAGEGMRGRLDRAGERLKAGWIVLCLRAARRQALCGVETRRLVSR
                     GGQRRGRLEPFASEAHEPAGEGMRGRLDRAGERLKAGWIVLCLRAARRQALCGVETRR
                     LVSRGGQRRGRLEPFASEAHEPAGEGMRGRLDRAGERLKAGWIVLCLRAARRQALCGV
                     ETRRLVSRGGQRRGRLEPFASEAHEPAGEGMRGRLDRAGERLKAGWIVLCLRAARRQT
                     VELWPVSVPSSGWIRLYL"
     CDS             complement(40287..44351)
                     /codon_start=1
                     /gene="ORF10"
                     /product="hypothetical protein ORF56-like"
                     /protein_id="########.[1]"
                     /transl_table=1
                     /translation="MESDKKAQQKERAALPHRESNTAVVRMVELPTDRRALFLALDTE
                     MLHDDETVELAFRALPPCERSLVQLLLYLTYCCKGQVLQLTLEDPDFSSMSAPVREDF
                     AHGRLFCFVLDMNGGDSPGISSFVAAGRESGKRRGREDGDPAECVYGGGLLRFVEADA
                     SVFRSPGASGDEHSDTSVDSEPDEGDDGDEEPHDWTAIDYELGEEAYNAFMRLQLVRQ
                     KAVSLNNAMIVMRDPKGELNPAFEWLDIRSDTLNPDKIDRKKVKELQGSMYVPACQGG
                     KQTTALPEAITGLTLKSLAEAIGRITDTESRDQGKELFERLVSRLAEDNWRRHKVVQR
                     YSSSIPNDARFLEEVRAFTRALAGGTAPQVCVGRLLVFRYSIERLIDRDKPDAFLNSM
                     LHRHMPVTKPRISRALREIRANRRTRHLARLLTGGRCHCPCPRPGPAVDQDRRGRRCR
                     EDCQTAYACFYNVCEQHPFSVSRCDYNHYFAHLYPHLGKLERLSKDMKTKYGGHRHFE
                     SIANMVFDILAKRRSSHADALYAGLRDLMGEGMLNSRLSLGRALPDIHEELCLEFPAE
                     DYYDDYAEDPRSLNPVKVYDHALVRYMFSDSLQVGRLFQASTTFNYVVTNTAPRYTIE
                     RIMLFNVTGPGEGKSYANNVLNCQFRQVKGCIETLTSFTPQAFKYKQQRKACVVMIDD
                     AHITHEKNLKALDKESSVIPNTFKNLLDTSVLESDVVGKDACSGKVDTVRYHAVHNCG
                     FVWNTNTLGFVSDAWADRCVIMESEFSAHVTRTRSSKQLQDTVEKRSMDKVAAVCLYR
                     QNLVQSATMIAESEIMQFDRRFDAARDACVEAMYASHVVCAGALSRRVSFCINQLVFA
                     EAMKLACHFVFDVWVPPWTEVPDEGSFPDLRGFWTQLNRNRLRALDRLSFGQICLETN
                     AAFKLCAAACLPDICPRVLDAQGRFACKALGRLLCQVREKGLKTAVKDGQMCISGVDS
                     LSFSGPEFRGGNDAAHEMLQLCSNCTFPERGGTGPRSRRLCSYKCAPSQNTQQGRRGH
                     ARPKKVSSVTLSLEAVYDMLALYAPEAHRGFWDQLGEAMMDAYDNETVEKTNAFGTAQ
                     ADGDEEMDRSARLVFSLDFGDDPVRSLILEATAGVDPLNELSFNKCAIGGQLFRCTAP
                     LYYGGLVARAFRLRGDDPPRGSLDPLHERESERGPADTFHGPRLSVYSPEYSGLPVKN
                     LSSFCATRTVYHQERILLREEDGTRRPVVELEPDWEWLEACEVFNRLHGHDAFTVESL
                     KRDYAVAMTVVKGEDASRAPMRSRRLARAVSVLRKADGRAALEMRTWPSTQSRAGETR
                     HEVRTSGLRGMGRSRKRLTSRSVCSESLDKRRRR"
     CDS             45181..50085
                     /codon_start=1
                     /gene="ORF11"
                     /product="DNA polymerase"
                     /protein_id="########.[1]"
                     /transl_table=1
                     /translation="MDRPIPFVNLFPDIFPKRRAVSPSERGLIGLMVKSVMFHRLEEA
                     LLCRGLVLQAHNGTTVYTTVCFKVVGIMPVVGYDLELDSDQGDACESWERVSREWRRH
                     FAAEPAHVRVVHDDVKREVKAAAFPLGSIALAKKYMETVKGALTFGDFHPESGYYVAR
                     DGNTPALCCDVMYGRVYFLPEEKCGGTLVPSELVYDHERSEEEAKLFDTVHAPHVYRA
                     ACLDIETVVDEAFRDRSLRCEFFAHRFPYCTERTVSDLTAYRSKLVKILSDLKKGPLR
                     GACRVSIPALASDMPGQEHEITCVSLVLMNSHLPKPEPGSHRKQLIVVYNKLKVKGQG
                     RPKPDGALVEAVGLESASRILFYPCAGELALLEQTLRLLDRHGVELLYVYNAEFDLRV
                     IDQRVHFYADSNYAERSDEDTRRRCAEILRSWHGLFVTRHLSEDLPPVFRFESVRHLE
                     IYKEMLTAVGSSLTGGKLTEREVEAACRHVDKFNKDKGKLGHFKMIGCGMTVVDLYRM
                     AGTREIRFACTSMKLNDVAPFVISRDRELRGLPPKDPRKLRKLTDVPYSMMDGMIHRG
                     GTELFAVLLYNLVDSQLCSRMAKALKPASALFHRCRITLNIDVVVHGRGDNFGGFVQS
                     IHSVQMPQLKYVLDTLRVRAGPSGRELSSREPWDASPPGLDGAGEDTWKGGSVCEPLS
                     GLHYSGPGMGLELAFDFASMYPSIMCALNISPETTVPWPPRSFPHDLSGWVVYKWEAE
                     GFEYATLILRYDADRAVFERAPAVFSSSVEHYLNRRDEFKAKLKDPALCDAERAYYKV
                     QEAECKVMANSFYGTAPPPCGSLISGHGRRQISVVNDCVSTFYKNRCPVMYGDTDSVM
                     VSAGYGPDDLPESDVSDEQPGDGESPELETERLRNFAAASLAALGAKFERAASEVPGF
                     LRYVHLALVEDTLKRMYTIERGNEPVAVIRDPEGAFTEEGYPVYVAQTPDSRSLLDVT
                     RPFVKDRRVKLEYEYSSSVYCHVAKKSYVSLTHNLDGRGRMSSSTVKIRGLSAVKSLR
                     SPCDSAVADTFVACVMRGDCVKLEPHGLSCFSTLPWHRLSEGDLVLYPESELTVDGRG
                     RWEQLDRAQALLVGHRVLRVTELELDGGFLAVSVTLARPGSGVVTARALYKDGTYCMN
                     HLFSSRHGVLRDLLACRASELIASKMGAGFFPWSALVKSAKNKHFSQQTLERFKASKS
                     GVKTTYVEIVRTWLQRITGLSVKPVECEEFYKCSPIEAAFYRYPLNLQATSGCTTAMF
                     GGSLACLSDKHARGCDGEAGARSASAGRLVPHPCQPQSQCFADARVLTAHKADRELVG
                     RSGKLVAHCIVDYCLPRRMYGSGADELEILADCRRHLILSFSAVRERLSRATATFNAL
                     MNVCPEHMEPACGLRELERLRALRRAAPRLTGDKLEACRRVLEEDLALVPREVYAGLI
                     GELGRSLALLTREGVVRVGTSDEGEGLSSERIALRLPTCLLVDAGLAGSEGSLSISKS
                     EASERALVDLAGLLYQTLLALHVRSPDAFSSVVAREPDSTLRIMPYTTEDPDALRAWI
                     EDFKSKKWLVRPAPPTGQKRTARDRASLGGTAGVTYHCAGCKDFFRDLCANKVSGRTL
                     LRSVYGDNGKRKLGRCVNEAWWLR"
     CDS             50203..51330
                     /codon_start=1
                     /gene="ORF12"
                     /product="hypothetical protein"
                     /protein_id="########.[1]"
                     /transl_table=1
                     /translation="MAFSQKTYVFCHDVAKDSVSKQPLLFAVDLRDLISPFEGCSPMF
                     VIEQMSLRAYKRDTFERIPAKFAVLNYAKSRVVTNDPSRLSSAWEVELNGKDVRIRAA
                     GTDTDPFCRTPSTHDDDNRQALLNVLAFMMSGGVRASDGARRSLDAMKGCLSSEHFTY
                     ACELCKGQCEATVIVTQPGYPSLSLPLCVDGYVCVPERSGSTSPKSQTYRSVISLLRT
                     AYEDNTSLVDRAIQAAFANSGFGRYLERGNGEVELFPNPLINFVVSLYDTLSDQAGNF
                     VAVDKHEPGLKVLVESPAEKVGHVTGSLTLTLLYGQSVLDVYSNVKARHRGTDCPQDL
                     LDMHTAVTRLGCDALLRRFPLDFCSKKRHLTTVDLCNFDND"
     CDS             complement(51603..53297)
                     /codon_start=1
                     /gene="ORF13"
                     /product="OTU-like cysteine protease-like"
                     /protein_id="########.[1]"
                     /transl_table=1
                     /translation="MDSTPVSGGRAGSDSDLDVMYIESAPGNKMTFDPVRGATLLDLA
                     AYVVAAPEKPRALCRGPNFSPVPLGRPCATVPVMGDGNCFFRAVSYLVCGRDDYHYKI
                     RSWCVREMSSNKEKYRDLLRSQYSSVEQYILERRPKDRGVWATEVEIAALANGWDVNV
                     YTHNHGGWVVYSPDGRPRSNELPGIYVQNQLGHYEPIVCVKDPSGSGCYGFCRHTFVG
                     ECRQAVSEPLRCIARGLRDSKFATSQKPGEADEEKVGEGRKEKEEREYEDVEMDKEEE
                     CIINGEDGSQLLVPSTMFSRRAVEVNMEELYSDSDTLVQNWLSVMRSWKGFLNWLDDR
                     WWGSVSRDDIATFLRSEKGRCAVVVSEPLEPKIGALCSVTMQGSSDAVLTTEIAMERG
                     LYVCKELKGYYDDPRDIVLLLGCQRTVARKPSNVTSSQRSFFADARIPERLHRLIRGP
                     MGKVWWGTYTNLAQVPKLTYPLTALQRQRRPSAMIALTDVKEERGPGYLFEIMYLSKR
                     NGGYGLLINKCKVVFGIRGFTVVCGPRDKKCLAYHMDMEALVYGLSRLKRLIFLSK"
     CDS             54098..54694
                     /codon_start=1
                     /gene="ORF14"
                     /product="hypothetical protein"
                     /protein_id="########.[1]"
                     /transl_table=1
                     /translation="MDVDSDEEVNAGRRFVPRRRTIGTNTGTSPEGPQASVEDSESDS
                     DNDRAMMAYLKKRIKESRQSGSDSSELESGGESVESYDDKEIFPAHLWGFGDHEIDCE
                     CCNCVFWRAKYRRNYYQSKHGRIYYDRTTQTGATESTSAPAQPEKSEPARVDRGTRPI
                     TSRFTSKKMRLAQAKSHFRHTGDIYVDSTSDEDEPRKP"
     CDS             complement(55227..56054)
                     /codon_start=1
                     /gene="ORF15"
                     /product="hypothetical protein"
                     /protein_id="########.[1]"
                     /transl_table=1
                     /translation="MLCAPEGGSRSVYKMNSEMRQKIAFSPHASVALFECLIVAGAPA
                     TGLLQNEVVSKHRPTLQKSLELLRDMWTRSDALHVCQDDLISLHRMECESAGHAGAKV
                     PKCIAVDHRKLSRYYVYLLFRYSVSFASSDRGGFIYNRFRAWGAGAGAVEPLRDIPHA
                     WLPPFQSPAPSAPPEESDFAQLSRAGKLRAQTRGPGRHAERVDPSEAVESGWREADES
                     RFDRTERGRVPVRNGCRSSAKEFSSTRHGQGREVKQGGRGYREDSDRDSTVDSGREC"
     CDS             56053..58443
                     /codon_start=1
                     /gene="ORF16"
                     /product="serine/threonine-proteine kinase-like"
                     /protein_id="########.[1]"
                     /transl_table=1
                     /translation="MEDGGRCTRRLLGLLGEHRLYHVKTLCCSDAPGALEWLGAKSVD
                     LCEPRRGRENLVAWLTRLCGLCGVDTDKVEICSVDAKPRVRETTERLVVCVERTWFLG
                     RDGSLVLFSTVGRNAPSQKNDEVRSLCAAANAILGAGGFEYVARRVARGCECSIRPKE
                     QGSAPVLRSLRPERYDTVPPTTPIVTADSFGRRSEPEAPTRSSEKWTLRAVPETASAT
                     AVDLESLLRDGKSVLGRGGFGVTVRIEEGLVAKVNLFPEMLNWSLPVVEDEFKRYAHV
                     ATQMEEVLIGASIKHPNVLRTFGGLWCEAPGYPLGGRVVSLMEEAACSLHEFSAHMGT
                     ETRYVPLVELDVLRALDHLRSRAIQHRDITHRNVLVCRAESRRPLPLVFKISDFGTAC
                     NFSTPDQPRGTRANRAPEVLWCLESDTQADVFSWYCMIWELYSGAPLIGHRASGQREG
                     FCSRTYARNLSELLGTYEPTSEAAFDSYYMKSLDAMELRRQFRSRPRTRDVAEKLEAA
                     AARASGRAGPDPEFVAIGAACVTLFPQERWSASELLELPRYRDLGADAVSVPAREIPT
                     NIGAGCYRACDAVACEDCEPPAFRVPDTSSLATTFRSESKIFYGVDVIRLAPGYIQPY
                     VWYSRKASASSQVAKEDSGRVGRSPERLTFAQMRIGSPEPDPCSASASSPAGGPRVIV
                     KGKSGCCEGEVDTKMAILTQASPEDAERFREHVVELSIAVTEQRPDLFAGPIRGLCRS
                     SESCDGVVVFQYAPMFADCKKASEWTLENAPFSADAFAAQVHFTRPWRQRSSPRAR"
     CDS             58410..59327
                     /codon_start=1
                     /gene="ORF17"
                     /product="hypothetical protein"
                     /protein_id="########.[1]"
                     /transl_table=1
                     /translation="MEAKKLPTRALNLDDLLICRGCALIDPVAYLAKHFGRGGPFFGV
                     RNEGLLTFCIEVLGRCGFREADSISLLSSRDPVGILSGALGILSERAGRGRAVVPSRL
                     TLDSAYFAFEEYTAERSTWRAEPSLTGTKYESARGLGLLVFGNPPPRRGKQTLPGPPS
                     DSKSLSSLIRNLTLRLKVRVFESHKVEVVAFNCTRAPLTVDLSRAGLRDVAGVDLLSP
                     DRVQLSRDGRCYTHDADPRVALGLLKWAPVVMISKHAARSPVPELTKVYYRIVIALVR
                     LCGNGASESSLVDLFARLSPLIVSTHLRC"
     CDS             join(59157..59326,60060..60313,60384..60620,60710..61143)
                     /codon_start=1
                     /gene="ORF18"
                     /product="CD276 antigen-like"
                     /protein_id="########.[1]"
                     /transl_table=1
                     /translation="MISKHAARSPVPELTKVYYRIVIALVRLCGNGASESSLVDLFAR
                     LSPLIVSTHLRCYFQRGDNPIVHWIKDNEGTPFLSYYNANPQFRNVKGRGFLFSDQVS
                     KGNASLRLSWVQLHDQGRYTCYVTTRKNERYTYVNVNVQAAPVLDSSEGISREREPVR
                     STEPTTASRTLNAAITPRWSTQPFPNKGGYHGPTTENVDADRDRTAATPERDDGATKE
                     AEAAPVLEVRMEEVDDTVVCCSKGIYPKPELTWSTEPPSGGALNATTAVWRTSLLLYD
                     IRSSLLLSHEDAVMVYSCVVTSGKHSKKATLMVEGVRSKWFICLVSFFLHLLLDFRLC
                     TNARGVTILNLFSLSRLISFRFPQADSEKF"
     CDS             join(62103..62166,62281..62589,62678..62992,63067..63348,
                     63554..63705)
                     /codon_start=1
                     /gene="ORF19"
                     /product="CD276 antigen-like"
                     /protein_id="########.[1]"
                     /transl_table=1
                     /translation="MRGFLLGPWILLTLAWTLRAEVTDTDVTCLVMETCILPCSVPRE
                     GSITVRWFKDPEIVPFLTYGITNPDRGNVNNRTSLFEDQIFEGNASILLSKVQLQDQG
                     SYRCVVVSSRNGHTRNVKVMVQAPVTDGHAKEGFDRDPSLARPTPPPPPGWSNGGGAA
                     GEEGSSRDPSLASPTPPPRTHTMTTPQQSTQTVHAISDSRVRPTEVVDVDPNETQATG
                     KGDDKASREVEVSAASPVTKVRLEQVDNTVVCISEGIYPEPELTWSTQPPSGRTLNAT
                     TAVRRTSRMLYDIRSTVELSPEDAGLVYSCAVASGINSKKATVKIQFCRLRNRVLFVL
                     IPIGLAALAICAIVWRMRRKMKRGLAPASINLSDLLHKT"
     CDS             complement(64024..64353)
                     /codon_start=1
                     /gene="ORF20"
                     /product="hypothetical protein"
                     /protein_id="########.[1]"
                     /transl_table=1
                     /translation="MESRRPGPSKTLRSHGAQSSRMMTYLEELADHVEVPRSGEASSS
                     SGNRDVGLVSVYSHRGRADDGAKRTKTESLCLRFHTPSVDESTDSDLCSASTAVVPDA
                     ASQCDHV"
     CDS             join(64751..64814,65007..65192,65282..65558,65646..65805)
                     /codon_start=1
                     /gene="ORF21"
                     /product="HERV-H LTR-associated protein 2-like"
                     /protein_id="########.[1]"
                     /transl_table=1
                     /translation="MTGLPFLPWLLLTVARTQSVEVSEEVVYYDIYYDPDYAFNYSYE
                     GINPEPDLTRPTERPPSRWTLDDTQATHERDNDATRDAEAPVTEVHLEQVGDTAVCSS
                     VGIYPEPELTWSTEPPSGRNLSATTAVWRTSQLLYDIRSSLLLSPEDAGLVYVCTVVS
                     GESSKKATVKVKRGECLLRRTVCHDIHRCHGSDCLHGSLDLENAKWKQETSSRLGVGL
                     FTMCLSASAP"
     CDS             complement(66376..70044)
                     /codon_start=1
                     /gene="ORF22"
                     /product="hypothetical protein"
                     /protein_id="########.[1]"
                     /transl_table=1
                     /translation="MATVSATEAAASTNQTFVVSSSPPWYFDTVDHDEVFTCSHPRGV
                     FDAVVSMMTQKERRLSNEEHLRYRPRVLNKMIRDAVIADSGRIPQRPSRSLLLALMDL
                     VDLLGGSDFGSIVTSDRAGLKQVLLTCGNYTAYYLPAEELRGKDRTVVPVVTQHSTKE
                     NLLRYDPARSMVGTYMTDIPGNDGESKGSYFVQEVLFAPTLDSLKLLRKVAGHAFDFW
                     DMSLEMPTHVEALCPSFQQIQPCQLLISNTPGSPGRDQSSQAALASHLEDVEPMCCAP
                     EVSHAWESSSDRKNEGDAGVDCFGEDAVKCDLSRFTYKASEPRMVYFRSGGKASDGRR
                     SNLVPTVAVRAEQRHLPTLYVSTTLRFYRLLKRSCVKGNGELASCWNETLQEMARETY
                     LSGQLTFQEINQWALSAFTKRVDPNGWCDRIPRHVESKLADPRMIEIAELAITFMNAK
                     IPGAFAVAELLHSPLGKLQRYCEFLSRYASDATFRKSERDRFAASVMELIRKECGSLA
                     RQLRCYSQNRKDADPETARRAKACAEMVDREPWEVNKIQKDWYTMCKRDQCNKEDKEA
                     QAHAKEVNAAAKVAFLKLKVYCSKLKKLGINAARFDGDMGGRNPACGEPVEPGEGCRQ
                     PPNDRSELFNPIPEPVPVSTWMKNLSVLLLSYPWLHDSLGYQREAVCKLLNLDSALLG
                     EANRELLREWVAYNQGTVNELRRRGIKDRLSRALIQCLESQSTQRWSDKVARSFAALQ
                     RKAASRRVPRRHLSPPPPVKKPERSCRQTVGRARRRLSPWAESVRASRSPATKRRKVG
                     RRQRNSFLLSEAEEDNGLEPLSSESEEEPEYLSDRDTESSSDCDKSSDDYDRSDSFID
                     DASSSSEEDIEAGEDNVARAKRREDGVDRPYCVSRPSSPSSAYRQRAGEEAGSKARWN
                     EDGVGRPYCGSQPSSPSCKSDRRGYKRALSSDSSETEGPWAMRVSARPKGRGSKSRPS
                     VEREKRPGLETALTRRQRNDTEDHSKTYSSGRKDVRRPERGLQKSASGKPLRFSGEKG
                     READGRGSKRSGARIARSRSSSSESRGSASEGSGWESEGADLSDKSTAGLRSRREREA
                     RSSLKSTDLGRRCQTVRSRGERRETDGRIVTSPAKPKPITPVKLSCSPGSSEASDPQR
                     KRSAERAGSHAEHPQLTEDPEPTENREPGADLLAGGFGEGPGRLCTDGKDERKASQRR
                     LSQDESDGEGSAPYTVWM"
     CDS             join(70917..71076,71159..71457)
                     /codon_start=1
                     /gene="ORF23"
                     /product="mcl1-like"
                     /protein_id="########.[1]"
                     /transl_table=1
                     /translation="MDEEIRILIKGVLGHFVGRRQDFEVERPRCREAVNAMTRAVCEV
                     LEVHRPKYTEMVSDLGDSFPDAAMVNVAKSLFEDGIINWGRVVSLICLGAAVCQHQDR
                     FSGSPGSLLADTVSEAIASYLLTEHRGWLEEMCWVSGLYSRGLNFMLSLL"
     CDS             71862..72749
                     /codon_start=1
                     /gene="ORF24"
                     /product="cyclin dependent kinase 2-like"
                     /protein_id="########.[1]"
                     /transl_table=1
                     /translation="MEKYYKDPVRPVIGQGTYGVVYRVRDVRNGQEYALKCHKQADVI
                     EDATVRELSCLTALKGHPNIIQLLDCFMDEDRVAMLMPHVPFELTKAIHRQPPAPLSF
                     VASFSLQTANALEYMHGLNILHRDLVPSNVLLEEDLTVKVGDMGLARQYSRRMSLCVV
                     TEPYRAPELFVRGNAAEYTCAVDMWSLGAMILDAKEGAVVFAATRGSSTLSKVMALAA
                     SDPDGGAEESTPARQELIPNTMKCEHTKRIAFRLIALRHDKRLTARQLLDDEEWKRLS
                     HMTDGEKAEVLQQCVTGVM"
     CDS             74275..75075
                     /codon_start=1
                     /gene="ORF25"
                     /product="zinc finger protein 36, C3H1 type-like 2"
                     /protein_id="########.[1]"
                     /transl_table=1
                     /translation="MVGFIYNSNKLLPALAPSEPRAALNTQQLSQSRTSSRFINHHGS
                     PTSALTNKMSKSGCYRDGGMPQQKPDCLNISANYKTKLCWFFAKNGVCKYGGKCRYAH
                     GYGDLRSLQLKMNLCHHFYKGRPCLHGGSCGFIHNSHQLLPAQPTSEPRAALNKDGYR
                     QMDVSPPQQLSQSLTSSGFFNHRGPSTVNAGAITCCIPTVPAVVFSKVPNPCNPCPGL
                     IPTVPAVVFSKVPNPCHPCLGLIPTVPAVVFSTVPNPCNLCPGLLLLH"
     CDS             complement(74362..74691)
                     /codon_start=1
                     /gene="ORF26"
                     /product="recombinase-like"
                     /protein_id="########.[1]"
                     /transl_table=1
                     /translation="MGIVNKSTTSAVEAWAPLIEMVAKVHFELQAPQVSVAMGVPTFP
                     SVLADAVLREEPAQFSLVIGGNVQTVRFLLRHAAVSVAARFAHFVGKGRRGGSVMVDE
                     ARGCPAL"
     CDS             complement(75467..76012)
                     /codon_start=1
                     /gene="ORF27"
                     /product="hypothetical protein"
                     /protein_id="########.[1]"
                     /transl_table=1
                     /translation="MHKLRLGETNGRRTLIVRTSSEETTYAELEGMGGRTEDGRYPLG
                     RCACPDEDFAGWDSDVDALSGANALIAAGIAALPVRVRRVGKTHLFVEYAIATEKNGD
                     PDLRRMGVAWLCTNYSGEGTILANGMHGVIRCCERRLLEGIAEQTPTWTLLHVPPDRD
                     KHWGTRIQPVSLEEIRCVKRK"
     CDS             complement(76476..79142)
                     /codon_start=1
                     /gene="ORF28"
                     /product="CAP-Gly domain containing linker protein 1-like"
                     /protein_id="########.[1]"
                     /transl_table=1
                     /translation="MSREAKPKNFTVARRPRRSRTLAGGSGRNGLDSNSGRRCSDAQL
                     EKIPPTSGCGAATTRTGGPTSCERSSGGLLSRQTIGKDCLAEFLGIISGLVRSGSTAT
                     CSTSRTDPAVSADRPSTRNSYLEEALDEAHAFHRQFDALAKWFHKNLAYAEGQEAMLG
                     FELTSELCVSYDAALHRLTGAVQDMFRDRTFVREPGGLALADETLGVVSEILAGGNEA
                     EDERGQRALMRALESLESASPGCGTFHWPQAEPQGRLSPSHVRACWKSVVSVGWVLHD
                     KVQSLAERLQVASREARDQKTYESRLAELSDQLGQVSLKYTTDKSAHQQMKIDLAKEH
                     MEMEAKVRKANLDLAELRQELSFAENVIASSKKDLSEKGRVLEKLQNEVKEIKAEKET
                     ALMLSKKSEAEMKRNEAEKKSLSKRVIELEAHLKQSRELAAEHLDRSKVEEERASKLI
                     AQLQDREKQAEAENESRSKRVNELEAELKRSRELAAENATATDESQSQTKALLTRLKR
                     ADETIAGQKCLTEKLTYETEILKGIVAVVCQLIGVEKSAVETELIERIRCAALCSAKR
                     VSRLLRHDCVRRLKGLDRSEDEAMGSPGGSLFQDYENYIRTTVSSLCTEQTPMEHTEA
                     SCSDTWRRVAKRKLNLGSRQASPTSELTEVDEGSKTGASTPTKVHRAASSGGDAFRSN
                     CASSKRPDFLKTEAKSERSEHLRVHCVRLGESSASVSLPNIVRHYTHQDVRLIHLGES
                     KSAPKTLCGVLQTTDDVARECSAVDLRCSKAFLQLSQLLSCKLVAIWSPCEGYEIHGA
                     STEHLYAIVLSKDPDPARETRCYMVATREGGANPEEPYLYNLAKLTKVKSAQPAAVNC
                     SDPPHWDHVDKASNASGRAPVVEVSEITLIGN"
     CDS             complement(78757..80472)
                     /codon_start=1
                     /gene="ORF29"
                     /product="hypothetical protein"
                     /protein_id="########.[1]"
                     /transl_table=1
                     /translation="MRQINEQKKKVGVVFKLNLSSQVDPGLDGMCATGPSEPQLVVEL
                     EGSDAPVLLEYTWVQLYEIEKRLPSSVTLTGPKLGGPVFIPVGPGALRGARCMVLRVV
                     YSQGSESYGLVTDRHFRAAKGHAKGYPVKRISVLASAPLAWVELRHSEHYDTAEPGAS
                     LACGHGTDKAEKLVSSIYTSLNRFSYYTVAASRDGDLSERERVAREVTVATLATLGAP
                     LAFKILHEQSRLTVARAALRTDGRASDSSWLPDPTQAVWGTSVLWRREGDADPGALSR
                     WVVNSPLRPPSPPSSGVWLLAHLTRSGIEVVEPEGPDVISADRQVRAPYWAVVLTALC
                     CGALSRWSRELDLLSRELRSAGISWGRICQRCGFANGVCPSACEPAALRTLAVSQIDG
                     LLLGKICTTLCATVPAQGGRLCLNHRRTFGVSAEELREGGRHGGGLEGSRGDEPRSEA
                     KELHRRAEAEEEPDAGWWIWQKRARLELREKVLGRSVGEDPSYLRLWSSYYSNGRADE
                     LRAQLGGASLSSDYWKGLSCGVLGYHIGTCPFGLYCDLLDIEDRSRRLSRPPVDEEQL
                     FGGSP"
     CDS             complement(81622..82077)
                     /codon_start=1
                     /gene="ORF30"
                     /product="hypothetical protein"
                     /protein_id="########.[1]"
                     /transl_table=1
                     /translation="MDREPGTEASVFRSVCELPDPTFRDIMDRHYGSEARFASSRRPR
                     GGPALKTGKYDNLSAYLDTVYVLGRREPVIEEIVRAHKSLAVVEEDPAPNEGKIPEEA
                     SSAGAPVALVDPLHDSQYLDGVASNTTLSFYAEIGGERWDEDRPGGCEA"
     CDS             complement(82121..83569)
                     /codon_start=1
                     /gene="ORF31"
                     /product="hypothetical protein ORF44-like"
                     /protein_id="########.[1]"
                     /transl_table=1
                     /translation="MQRDGRSEEHGCESFHGARVSDGGVVRSGCHAKAALVQAYLECL
                     HNHAVCHNKIRQGSRDSSSVRAQLVRLLTSKAKAPVEDYGEAYSLCSNLWDSTLRPAL
                     VGSDGLFGEGTVPDCDELSKLRGREAMLRVALLVDFYRFQAEDLFFDESHSSHKALAL
                     RLEAFRLISDQRAEGSSVVRPPSREKSGAPLDGEAGPQAKSRRSRAGLGANERGRRVT
                     RVLRTASPFATLRTTSAPLSSRPEGDGSSEDPVKWSRFCFAPRRRSYHCKLVRAFQCV
                     KASGHSMLALNSEWPLSCYYRLAAAYTTDRPLEMAAACIPQLREAADMISREQFGQLR
                     SQSPERRMLLYAVLSCHINWIDYNHKQILLAPVGLPGRDRARAAEGDLRCVRCLKNQT
                     FRSSEVKGNPRNIDVAFDFEQMKFVSSCCAAPVANVPLSTSTVNTCTFTDLKQMYTVC
                     PACKQTIFSEVLVDLETLHTRCVFCASNRIGT"
     CDS             83417..86155
                     /codon_start=1
                     /gene="ORF32"
                     /product="hypothetical protein"
                     /protein_id="########.[1]"
                     /transl_table=1
                     /translation="MAHGVVVEALKVSLDEGCFCVATGPHDSAVAYPCPVEAFAPVLL
                     GSPVTLHVYCPALFPDRVLRVHAEHLGHFTGMRNVPRVDPEQERALFSGLCGLFGTER
                     VLGLYREALSVGDGGEGAPSQDGGAIEKPPMSDGELCPSVFVKFRRENTREARRIASL
                     ASQLTGLFDVEDLREKAIPHVKGEEPAHMLFLFLVQLMAVFLSSCLDEASLATLMSVA
                     LSPFLEGNFCDPLCAATLLKPMFIPWFEAFPRKADGPEAKADPEAKLKYYRLYKGYEI
                     TNEGADVSSVLEDDLTWTSASLQLRTLGYKIEESLSKTLWFVAPQFGDRLRMTRDSCI
                     GKMAVSPGEHVDLIRSCLLCDNVMAYVQCALFGTIRNMLPCHANSEFCETVMAALNGS
                     MRRFAAEARHQSRELFSRLEGWSGPCAGNCLYTSGVSFAGQSEGRSLFFGKIFTGPED
                     RKPPGKYKTAFGDFSSVTLGLSLKTGLLEALRVALERDEAPKAGCGLRREAGGRMQKM
                     LSTAQEPVCAERVVTEVAFFARYHHRFNSGEFTEVGCVKAMSEPGFNEQIHKDVLDDK
                     SEYRLSLAHGALPMCALTLSMTMRQTVMMTLGFFCVELAHGAYAGAKLNYSTLCSRLV
                     SLSTVAKFRHGKDSDNTNVFQALYGNCLKLTCAMFSKPNPHAPINYHDLDLVEWLHPD
                     NPRLPCYLRKSLAMIGGTKARVRDIMRQHGLCYNRVMFSDGQRRLLFSHAFANADCLI
                     HAPVTICSSLRLFSNTQKSFGSLKACRWGCYYRVTIMSNGCVNTALYTNRGYGGFDSI
                     ASQGSATGDEVLERIKQEVSRVLPRIDVGRIRMMAPEMKETEFAALVSAVKDSNIEVT
                     GQMDGDAELEPWQEDGAGEENAKRPLDHSDADDAKRGRWDACETGRVSEDEEFFFL"
     CDS             complement(86700..87455)
                     /codon_start=1
                     /gene="ORF33"
                     /product="hypothetical protein"
                     /protein_id="########.[1]"
                     /transl_table=1
                     /translation="MSTQTGGSRPADIPELFFVASAVKACYGSLPDWEGEGEPNDEPP
                     VPKRIREEDDDRGESPIDVEYRRLYGELRAKALSDIKDMVREHVERQSTASTSYQFMN
                     MYGLCSFEEPRDPRDRHHGREETPRCKFTNLACPVARERTANSEMLVSVCGALSPLVS
                     ARVQPGELQLTRCGELDYSRAEESLRRLEARRKTRPVGTTQEGRLGNTIGSMESRFAF
                     CVRRDLHALGCAYRQLMLTVELLHLNILHFLHS"
     CDS             87418..88338
                     /codon_start=1
                     /gene="ORF34"
                     /product="hypothetical protein"
                     /protein_id="########.[1]"
                     /transl_table=1
                     /translation="MSAGREPPVCVDITDCAHLIRYLVDELGSASLADLPLVECLVKH
                     LELVSGPDVWSPRARAYVGYDPQVHGSFGRLRPGPAGRVRFLGKLLPVYCRLCFLCDC
                     HGRALDAARTLRSRLTAAAESGGSAAPPSLAYETRALEYLTENLSSAPPPEWDCVRRS
                     PDVSAEVKIASELLWSHLVLVYAGNRRLLLFNAELFFSRQLQSTALCSSELREALFLH
                     GKHGPFSQRKGRRQARGASIGSAWQGRDCPVLPPDPRAQRGPRSDRGGGMLRETRVSR
                     LCWLAVLWLLDQHRCHSELGWLSRPVPCRP"
     CDS             88079..89569
                     /codon_start=1
                     /gene="ORF35"
                     /product="hypothetical protein ORF34-like"
                     /protein_id="########.[1]"
                     /transl_table=1
                     /translation="MDPSPSAKAAVRREERVSALRGRGETAPFFHQTRVHSEGLDPTG
                     GEECCERPECLDCAGSRFCGSWTSTDATANLVGSVGPYRVVPSPDVLGRGGEPEPRRP
                     SPQETNDTLRAAGSCVVDLNGSVLLHVLHVNTVGNRKFSAVVYSESLRRYALQQSNTT
                     KTKLVSRLRFVSDKKKLSSRHGYKNTRIEFSSNPSRSANYTSNAKHALQPYFRGLFET
                     VSMAQGTCVVSAKPFEVNNENLTSYMYGVANPASVVIRMKDTKKDFHTPFFFSSVNVT
                     GEENRHQLFSSMSINSQRVKSAAEELPRALASVASLVELHGHFNRLCCELAHERGGTL
                     TTREKVCLVYLTEMYFLRVRDRNHPTRWPGYREALRGSFAGRYGSRLTAFQDRVLSNY
                     YQKNPEFVHLVPWLLDNPSVRHREMLLAHEAYLREEGKEAARAELIAAVVCHCENDLT
                     RRPPEGFPDLLDVDFSRLGYSELTLRHALDRSTKASDDARPGGRAK"
     CDS             89566..90429
                     /codon_start=1
                     /gene="ORF36"
                     /product="hypothetical protein"
                     /protein_id="########.[1]"
                     /transl_table=1
                     /translation="MTGAVPTIASPPTMTTEVSGGTELGSLPRASILRVWEIVNRHYE
                     STLSSLEREDTSRRAAARVSSLAKELRDLTAACTERLDRVEARVKELKALEFGGVRNE
                     QPDGARAGEALGGEWHFVYTRRGDVFGYMRLIPETLSRLPSDADDTSLCGGQRAEFTL
                     PTQVAAEARRVPTGRSGSARGRAECPRCGESLDLSEFWRHAVYEIAERGARVPARRPP
                     VRSDGPRPRWTLQEGEGWDEPIYRPRDLTSTCEIGECLSQLNLKHFLSDDEFSGALDR
                     AFELLALRLRS"
     CDS             complement(91720..92091)
                     /codon_start=1
                     /gene="ORF37"
                     /product="hypothetical protein"
                     /protein_id="########.[1]"
                     /transl_table=1
                     /translation="MCRDAGGLSTRALFAPLSSLTGAQEALFGESGETFRVPFGCGAQ
                     GSFGRRAQRAGTQRARLQPHDEAGPLRVKPRFALEHPQGFQAEFLHFLQRYPYPQGLP
                     AARLQRAERNQGGFSWHAAVP"
     CDS             complement(92640..94820)
                     /codon_start=1
                     /gene="ORF38"
                     /product="hypothetical protein ORF37-like"
                     /protein_id="########.[1]"
                     /transl_table=1
                     /translation="MKADEEPLDVREAALAECALADRGDARVLEDFRNGRCAHRARNR
                     NRPRGEARWDCYEQCYDLLPLHRDVASWAFVSEDPQLAVVIEEIVNTFSPALSVELLL
                     CNVLGSNSESAACLVRYLVGHYVANRPCCGHIKSTLRNMIRWTVLAGFVPCLFLPWKK
                     IRSLGLGLSGKAAVINMVSGSGGPDARPSKRCRKDAEAAPPRSAGRLFVVSPDGLSPP
                     GAAAEAIQEKEAHDEALPRVLEVPLDSLAETAKLLMMASVPCAPTAVVCKIVADWVRG
                     EREAFVRNPVKETELKMSVVTLWGVMKTFEHGRCPVVPECRASSCLAFYDKRTALVTA
                     AVDGVLYRRASVWDSSWSASGPSFSSLAERAHDTVKNWRTLFGRITRGLNEAAARHVY
                     TSAGADRSSLARVADVMLSSRAEQRDAGISVVGNATDRPLLDNLSRALACNQQTDMLG
                     LLNDAELPDSLLQSGACASVSKHKSASVSHSLSKMMASMISEGKEVLLVRGFLTEVTS
                     RPRAALEKLRSECEDPGLLRMAENVSRRLERRLAEREDGAEGDRDPVTELGSDVRLVC
                     SYPSSVSVAHLEETLSIWTNFWRSALSGFSHFNRRHNTIQYNHRDGVRELESGSPVHI
                     FHSALVALLNTSGATFADSLSGRKPDGSLSVSDIMLTKDSLHPPAYGLLLANKLGLRP
                     SDVKSCEEVTTEERVPGAPHDPSALYISPQPREASAETAVGTGR"
     CDS             94944..95378
                     /codon_start=1
                     /gene="ORF39"
                     /product="hypothetical protein"
                     /protein_id="########.[1]"
                     /transl_table=1
                     /translation="MFCVLFKALCCLCGNGRTARGPSGYRYEVLGDSGDEYGVEEGDE
                     ADEAEPRLRDFALTRKRAIGLTRLKLKAINSASDVSVAERLLERHGQNDPSLLTYEGR
                     CREEMLAALSKLPPYAHGTQIDRPYRITPASSIGSERNGAIV"
     CDS             95469..98927
                     /codon_start=1
                     /gene="ORF40"
                     /product="major capsid protein"
                     /protein_id="########.[1]"
                     /transl_table=1
                     /translation="MSVVKTDPSVYSLRSLEAAKRLVKAPGFLADSTGAFSELVAENV
                     IRASAANTSVSADAVVMILQAHMGVSLFKQQKDTSRLLAGFVYKMLIPDKSVPTGTRF
                     TRRYKITDQREAQRGTYDTVGNGVRTREYSQVFQHTSKVVTMQFGFLLGITVPSVAEE
                     LIRRELEQARTSWELTKTIEVLEYCAAQPTLTDRICQKLASLPRAEKLDSVLTMAELM
                     CGTVNAHPDSFVCVVENARRVLCSDRPEVLVMGDTLFRVVSQDSSAVRTRIACENVKL
                     APEFCVYTAADEKSRGDGLHEFTMELVNKRELGDGDLAFADDSSFRDQVTEMPVNHIL
                     IGGGRSVGIPIALVDGVQMEHGCGRETSTEHKAFSNTQGFKWEYFTVGCTAPALGQIS
                     PSKVLSATDSEEVGYKQLAQRSPSVSYLHQYDGAVVCVTLRELHRLGSPRALFGRERR
                     DKLQGDLNAFMRNGPRGIAVGRMAQLAHSDDWYQKIKNPASLLEFDVRNMVVPEAPDD
                     ASHGSAAVEPVRWVVRPRVALFNTSAMNSLSNEIAQIGSELLARFGDSEHAKTVTLNL
                     TFLSKALDYRGGAQRMLEMRGKILANQPIRDLEVDGWTRGRLFWSWMADPICAVYMRK
                     ALGAKEIGANAPDFTVEEREVLVQLEGLITGVLALFRNVVGDRANSVVASMPCCFSHR
                     RYAAMDGSQATVNERGYPVWFTLDDMDYCNLMYWIILPSLGARVYRRQPVVENEAHAV
                     RDPLRYRDGEPNLSLELGIDGNLGLTVARLTGECVFSRVAPEAFAEDASEQFEPTASR
                     HVSCTDLGFHRNSVVTYMWSIRLRKISGIGNDLAKALLGMHYSTLLTHDVVRDHYDTV
                     YYSGLSYLMFRGVRFTGCGVSLMQQKSALYALGTQVLCNPTANNTHQVCTVNQYCESV
                     VIPDTLESPGLYIPNLYMKDVRGGDVHLEGRGGPYDMVIADAFNGFCPESDSACGYRR
                     PYIFTTGRSQSLQGLTGEVPLDPLMRSEAYTCMPTLLRPFSSALRSRGRRRGDGGEDS
                     NHSVFCDALHAAEFEKSVLDHVGDLFKDTTERANGNKRATDIMQPSLGVAFCGTYSIG
                     KTSDRKLMSACAATGGEPLVDRLAPRISGTGLFACNPMQTTARLIAPIFSRIFESPNH
                     GRRLFL"
     CDS             99000..99578
                     /codon_start=1
                     /gene="ORF41"
                     /product="hypothetical protein"
                     /protein_id="########.[1]"
                     /transl_table=1
                     /translation="MPRVRGPGLARKVARGLWAFAELVLLCGVNFFVTLYMHPVDRER
                     AIALIRKREEAEVDAAINTVARSITGLDANIEMIKGIIGSESCDRAVTAEYVNELRSA
                     ETQRDQLRYMLMALRGRIDAVRLVGAVDTLSDSVGLQLNASAKINRTVLALNVHRDLD
                     DMREPVSKMTVEDASGAYEDGHLTQRHPHWLV"
     CDS             complement(100296..101141)
                     /codon_start=1
                     /gene="ORF42"
                     /product="digyanylate cyclase-like"
                     /protein_id="########.[1]"
                     /transl_table=1
                     /translation="MHSFKSLTFLSLISLSLFFFYAAFQTLIKNPANDMSFTYWENKL
                     LPEYDAYRYVCMPHIPGFWDRVLVGKWCPESTQAAIGPDVHLPRLFDVDMGTHYFHWC
                     CFVFKEQIVLAAWCTTRVCQGGSMRVLPLIDSSLRETVSEVKFKRMIFLLRTWLTVQY
                     RSREGGGRVERDIHVVLDCKPLDGPTIVQAIAELAARSGMEKADPSYVHKRVRPFALD
                     ADVFSAKNAAAAALFDYRPLSCCQSQTLYMNVAEEFSDCHRNSETGNTLTRPICYEGD
                     KNVYV"
     CDS             complement(101152..101997)
                     /codon_start=1
                     /gene="ORF43"
                     /product="hypothetical protein"
                     /protein_id="########.[1]"
                     /transl_table=1
                     /translation="MTSTEDEEYGTLEEEASAMLCESVITKAYDDINLITYPDCIEPR
                     AAEPPNGYQVPPRVASTCAETIELPGSLLPPPETGDEDLDHGGDGRPSSQPDVEPPKD
                     EPGAALQSESPGLCLSVESNRREPRTPAEEELACWSAEGSAGPRPWDGIPGVSLSTLE
                     DLITCPSCRRVFNRAPVCCGYLLQLNRPVQCLCGCVLCTLCIRAQGGCRKHWVVSENG
                     MVNATANALADMPEMEAVGAWELEREGSDRFMTRIEKEECVERMLAEGSPSDEELQRG
                     KRHTL"
     CDS             complement(102065..103342)
                     /codon_start=1
                     /gene="ORF44"
                     /product="hypothetical protein"
                     /protein_id="########.[1]"
                     /transl_table=1
                     /translation="MRVISAGYENEKMQRKARPEQRRIGGGQRRYTTPSPLRNLQQRR
                     RQETEKRRRERKRFDWTPEWAEGEISRRDQRDGVRDRYRGSGRERALGCVRLDREPPL
                     YPTLKRQVGKELDPEFAPRRRRTNPAGGCVRKGDGKYHRSERIKRKRDPSLSPRRTKS
                     EIRLVKRRTEPEGPTGEEPSHFGVDVGEAHDGRRKAVRWAVPHAGCNFDRANPQSSSS
                     RRGRRTERDTATRPWRLGCCSTKEDSSSEGEYSEGEEEKGEIRTAEYEAKERACSPSD
                     VSASSSDEDDKSRGRVENEAASPEETEDEAEEARGEPLCPGAESAGCREALADGGRQP
                     VPGGAICVGLEALRKANHVEPTPAPPPSPVDATEQDRGAESERSLRPGEIDVPESEEG
                     VEVAKRMDEELHTAIWSISGQPWVSPSILGGMV"
     CDS             complement(104618..108688)
                     /codon_start=1
                     /gene="ORF45"
                     /product="membrane glycoprotein"
                     /protein_id="########.[1]"
                     /transl_table=1
                     /translation="MLALVATLAVWLLCRARTQAPADYEPYGYAPYAWISVTKCGAHT
                     GWCMGTSQGGFALRRIGSQEGERDQCTHYCPGSIGALWRDTRGRSPDLTRYQTEGVML
                     GAYVKKLDRSSCVPVPGGFGCSERVVPHAPLNRISAMLHASPRNRDYYFGANSSAECD
                     PGAQCAAYKLMKRTLRAPEASRRWPDSDDVLAIRNSAYACVLVYVGLGDAEAMGACHQ
                     QLGDNCFESNGNTFCVSSSEHARPGLTNWDGLASAPLAMCEISSVDDLAARGPDYSPT
                     PEDIRDFVAPSMCDATVISVERALYSSAGGYLAVALDAALFATVAQAGHVVAKVPFDE
                     CVVPVSPDRKEFPAVLESVAETLARVSTSVSSTALLLDASRWGLTNCSKSNWERRQFG
                     RVAKLAASALHRRGVRKLFLGLPPSRGLLASTDFLDLAEFEAFVTPRGRADAKDPRHC
                     QNAWVSPSGQRTDGGDDERYAVVPYLMTLLRTGVRANKIVFTLSLTGGLKLSAPEGAG
                     RWEVEGGLPLADLETNTALRCEEDLNTKCCSGSSTTVWARGVMVNVTVSSTSFETLKR
                     FPELVAVAFGVNQFMIAPVDSDFKRGVRSDMPAILGIASAVHRLRDWKRQQMAAGIST
                     AKAGAAKPSRFARSAELRTPPPLPSTNERLPELDELGDIVITVPESAYKDPASGSKSS
                     LDPRYNVGLSHTLVCPGLVAVHGALGVFKEPHREMYSTSYDRIYVGNLYAMESCTPGE
                     PDKRVESSGRPPQVAININTMVPTTDPNHYTVGILDAKRFVEYAPPVSRVCTAHNTGE
                     SSQGLNLVSVDDSYALDRPVVEHDRGVIVKPAEAIHFVSNFTPGLDYINLNVSCVNYD
                     VSALKPCLISVCGGDDGCRRDYGKLCDSAHEITDDARRAGDLMREGLEELAAQERKAS
                     AYALPDNAPFPALDGPERRRTRHKRFLGSLLGGAALGLALHVSQRVDRLEVQMDSVKN
                     AFTNVAGQLVEVSNRLDANVALIDGRIDEQERKMKRNTEIANKNFRLLRDAMKRNTEA
                     ALRDTNVKFSVMASYQMWYAQMQSVTHQMTQAAMHTKFMARGVENCLRQIASKRSGSC
                     PSGMTVMRDHPGLSEFPTVGAALYRNRKLFIVHSLPNAVERAVVRGIIPMPKISTDGV
                     PCWPDYDVWLIDGRFYEPSECHGKYCRRPELHERYRRCVEDPSECKTVCGECHRNICY
                     RDKKVTWMEGSVTVEIESPPLKPFSRPHISDGPVSFADLLKDSLPGTPEMELLRAVNT
                     TSNLLSVRQNLNNITRDLTDFDAKYNEIVAGRVSLGGWLSGFASSSALWISMGLLTTW
                     CGALSAGIIYLVYCGGGGGAGPAIPRSAKLRRTKML"
     CDS             complement(108803..109411)
                     /codon_start=1
                     /gene="ORF46"
                     /product="hypothetical protein"
                     /protein_id="########.[1]"
                     /transl_table=1
                     /translation="MASEAIFQMFPEAGASDLTEGELRSVSEADQFLRKQYPMLHMNI
                     SGGEHPSIRSLCYEKERSKCLLCERLDKNTLDSIGVLEPQEVAPYLKSCHHAFTRKQI
                     NLHLAHCARDDENVAGVLRSMTLDLISGSYSLASQASVRVMNRVRTHMGRLFLVPDQA
                     VAKVHNDAVKQFIGLAATCQSLMKRKQTDADKGNGDPAHPLL"
     CDS             109609..110190
                     /codon_start=1
                     /gene="ORF47"
                     /product="myopalladin-like, partial sequene"
                     /protein_id="########.[1]"
                     /transl_table=1
                     /translation="MDGPRLHRVKTGGARAQSPSFASREEPGAPSRGVWGVMESDRST
                     VRGALFSSTNPWFWGIPAHRRCVFRTSSERSIAVIDRARCKWCKPSRGEVPRFDQDEF
                     ERIRTRSYLRGTFGLSPAEAGRLSELLAELALSAEGKGACPFAGTPPYCTVENVVHIS
                     GPALERLMEFDDEFVWGDNLIFHAGARPRSCHT"
     CDS             110276..112294
                     /codon_start=1
                     /gene="ORF48"
                     /product="capsid maturation protease"
                     /protein_id="########.[1]"
                     /transl_table=1
                     /translation="MPSGDCRGSPYVPRTGPLFCLKGQSVYVKMTEADEKRALLSESD
                     MTLVGYADSGECEGEELRSDPSVFVPIFCRECYGTETRDYEEALRDILARGTNSFIVG
                     VCSVYGAAPDEIYPESRAEFSVENALSFSGACHPQPGKAVFLHDAERDIGCVKCYWHV
                     HSRSADKTFLFCCVACDGTEYTARLLSELRKNETLSTAFSLGTVGDNSVGPVVEECSL
                     VSVPMRPACFCVALTDKDLVSRTMTRMGFCSVKDKALEAGLRPDEGGSPWEPEGTGHP
                     GLREGESSEDGIEAVRRLAIKQADELRALEDVLKAIKVQNGVLAQRLKWPQDPDTLFT
                     MRGAKDFTERTGVSNRLCAGEEARTNAATPDRGGRGSEKDMEAREDQSQQALSRYELE
                     EVRRLLSASRRAGEEVGQRLPQYGVRGGDALAALGGSTRRAPHYSYCEDDDYDCNEVA
                     SGRPRTRSQSGKTKPSPVDRLTEQQRREVALEYNRQESEREEASRKKRETMIEMIKAS
                     MGDLIKSGIKDAMHQERGFQATAEEVGAPQSALPSAELETLARDTPYNRQPRNLDGRR
                     PLPESLSVDVPALLKELEELRQRSFARSSGKSGDSEGSLPMDTDDDAPTGGGAEATSS
                     LRSNGTDTTAAKNKQQAGYTLRPSGEVPGISDSHGTLQEFISAVSVHR"
     CDS             112609..113673
                     /codon_start=1
                     /gene="ORF49"
                     /product="hypothetical protein"
                     /protein_id="########.[1]"
                     /transl_table=1
                     /translation="MANSICVTLNLPSVTVAQVQQLQHSRCEEADDDDAVHTGASSCW
                     KRSCDNMAMGAVDFSYVASQMIPSTVKQAPQVGDLCVQLAPLAARTEEYASIVDLYNT
                     YCAKGSAQMAVRCMRSFARSQSELCIPAIPIHIFVSEWNRSLKRFHDMVRCNREWTNA
                     RTGAAPAQAVRTSLLNNVITLTLGDVPARSEHLWYLLHCVISKPSLVKEALQLVGCVS
                     SCSGTLYRTGDVTNSTVPCKNGSSASRLYLIAKSAAGANDTRLGENAGASLGLIWASS
                     EDELFDHFRNARCCHYVHLGTESGNAFRCNGYCAWRTHDREVFERMSELGAEVASMPC
                     VQDSHLAGNTADAVRAACQL"
     CDS             113800..114390
                     /codon_start=1
                     /gene="ORF50"
                     /product="hypothetical protein"
                     /protein_id="########.[1]"
                     /transl_table=1
                     /translation="MLPRTFVPDCDLIASAALNRGAVLTSGVHPLYLSPVVCWLNRTR
                     ERLRRAKRSAVCALKGASNAASMLAILSHSVKLWDYPTLDATAAGWSLTVCGALIAGL
                     AVAANSSRALVSRADPKVIAQPLRVIPLWVKCLLSALLFSAYTYTWMYCADPSRSGCW
                     EEGRRAWPPLWSCTVGLFLWINAVGLLGLLRQTRLC"
     CDS             114397..114924
                     /codon_start=1
                     /gene="ORF51"
                     /product="hypothetical protein"
                     /protein_id="########.[1]"
                     /transl_table=1
                     /translation="MGLCAIGARFGLSFFIFCSLIIRNPLERGFQWIVGYETLLAVAA
                     VTSVASCVCTKFACLIETHRRMQHLALSNTSKGETVAVYREKKLSTVSPQDDDAARYG
                     KRAFGQLQDTPFHPRDRYDAPNSFWCALTTVALAYNTAHIALTDASDPEPLACGAPAL
                     ALYWCVTRSAQLALS"
     CDS             114956..115129
                     /codon_start=1
                     /gene="ORF52"
                     /product="hypothetical protein"
                     /protein_id="########.[1]"
                     /transl_table=1
                     /translation="MVFTNGTREKRMMHPRTPVRSESCLEVLLEVFLSALVIANIVLW
                     LQRLFFQIHQRLE"
     CDS             115138..115542
                     /codon_start=1
                     /gene="ORF53"
                     /product="thiopurine S-methyltransferase-like"
                     /protein_id="########.[1]"
                     /transl_table=1
                     /translation="MGTAGSSGSAWWTKLASPKDDGALRKRLGFSSPEADPASLRWWS
                     DLARGGASEQQRDLGHQSVEDGVDLGSKQKLQPQISSNLSARKSTSKTMSTDDFWRLK
                     VAKVQGGQTLHRSYDRKQRKKEKSQPELEKLL"
     CDS             115680..116837
                     /codon_start=1
                     /gene="ORF54"
                     /product="zinc finger BED domain-containing protein
                     4-like"
                     /protein_id="########.[1]"
                     /transl_table=1
                     /translation="MSHKREHSFICFFFKKKRKHHHQRDHHSQGHPSPHTPTPLHTIH
                     LPAKPTHSEFKLKRQRETEKFDTVATRRPINKQTGMLRKYSQRSLLAIWAPRSAPPSP
                     AVRESEMIDRAALSSRTQPSQSPECSPSLLQGVVLLPFCKKVEAGIQKTTTETDLEQG
                     SDLDMTPELDLSQHNLPSTYKNTSESHKVQGGYLPHLQEKAEKKIKKTTRESQNSQTS
                     STEPCGLRSREPDEVEALISGPLVKAVKIVVFHLLTTCLSKVRKEECYGCQVDHPSQM
                     QHPCLFVIEEGFVYSNFPALVKKLLTPGYLPAVKTFLSMRNIVEKDERIRAVTDALLY
                     ELRHSALNSHGDLVSTVYEGLTEAEEIDFEQLEVVSKVWEGDLSACPNCLI"
     CDS             complement(117519..118388)
                     /codon_start=1
                     /gene="ORF55"
                     /product="capsid triplex protein"
                     /protein_id="########.[1]"
                     /transl_table=1
                     /translation="MSSTRIHEPIRAYTHGLSESKPRSQSVPYGAYKYDSSKNYLPPG
                     LFHFVKDSNRYVPTLHGLSLESVGRLKEVAVCCASSSIVDRPFLNAPHLYEVELINTG
                     HETLKQGDRFSVQLPDRKDVAAQLGVEGDPGYDLNVNKGIWGGLLATRRVNCDCGGDP
                     VEEVVQALKHDGDFDVFQLVSPYHPQSVLAIMTLLANGADYHRVDIVTRNAAASLVND
                     RFDSNLAARLVQDQEAKRFLKTVIGHAMTVVESVQGFAGGQVLRARKGHIASSIRTGD
                     RFVAQLDMHRWLL"
     CDS             complement(118445..118855)
                     /codon_start=1
                     /gene="ORF56"
                     /product="hypothetical protein"
                     /protein_id="########.[1]"
                     /transl_table=1
                     /translation="MWHELTLEELILLASPKSAARGPSRVAARATNPRTRGEDGSVEK
                     PEPPRAESRCDLRSYIVTKWCPWFSRTFGELLEENLNMLTVRLLRVHVEEGPVLLEVL
                     AAALIVLKAPNAPHAPTCREPLRALEFLCRPIAD"
     CDS             complement(118921..120687)
                     /codon_start=1
                     /gene="ORF57"
                     /product="helicase"
                     /protein_id="########.[1]"
                     /transl_table=1
                     /translation="MDEPGVDVSPAEGFGAPGARKRAREEPRVADEDPAARALLSLSG
                     YCQEEWVRRMVKLHMFRGDRLKVALLSGDAGCGKSYAIGLLEKKLKALRISVAVSAMT
                     NKAAGTLMESGHLDKVQTFHKMMGLKKDLLDDSLEADAFVERYRRCYLGAILAFRAFR
                     RSKVDRAVDKHSCELPRPESCSACSRIFARLRGRSALADAPPFLGTNVLVVDEYGLMT
                     ARLLERMLRILALFYGPDAGPLIILAGSVSQLQPAGSGPLLWETGRMETLLCCSTPLF
                     VNRRQFDDPGYAETLSYLQFNTVTQQSRTIFRSQLLVSERQAMDPEHEPHKTRIFHQD
                     QQLAAYTKAYAARATRKAEVFLSVTKHGSSSKGPAQWYNVLQQATQALPKLFAMPRVF
                     FKGGQRPRERDYLRNPELWVGCKVRMLWHMDHNGIQPVEDGPVPRKALSPAANLAGDP
                     VSPLEVEGLISGMAFRKETQAYEFYVRGDRTGRLYKVGPSKWHCENWTVTTHPLACML
                     AMNTYDCQGCTISGEVLYHPPRNFSMSPIKPSVYVALSRVTRREKLQMTNCNFAESVG
                     RVGFYDERLVAYRKRVEMNYSA"
     CDS             complement(120719..121948)
                     /codon_start=1
                     /gene="ORF58"
                     /product="hypothetical protein"
                     /protein_id="########.[1]"
                     /transl_table=1
                     /translation="MNMIASMRREIAELKGALDRTERERDRGALHERVDLRSGVRESS
                     GNLARAGRSGEEAVVRMAYELEVCRRDLEEAKQALHRALEDRKALEIELREKAARSAE
                     GEAGKSESPRSHPHLDWVGRHFLAVSLPEDRMFRPGESVTPVGVLQKLFEMRMGERRS
                     AGFSILLENVNIALSQKEPEWYAKHFGFTRPRVYANGYRCTDKVDTEDFAWLLFEYGA
                     QAPFVELLAGLLTVLNSTGKGGVTAVAVKLSQILYSSSVTLFRETVARASESFLCVRG
                     RAAQARESLGAVTVPVDAGLPEEHSDRHRGSNRARNGVLRSVLEGIESPRFASFSPKQ
                     REEDGSLGARDSLNIDRSLSAFIKRRQRDPGELSGGNGGSRTSRFDRAEQLRVAAPHR
                     PERSSLLAKRVQIEPFL"
     misc_feature    123657..124283
                     /gene="ORF59"
                     /note="permease YjgP/YjgQ family protein-like; Start
                     codon is not identified"
     CDS             complement(124919..125347)
                     /codon_start=1
                     /gene="ORF60"
                     /product="zinc finger and SCAN domain-containing protein
                     29-like"
                     /protein_id="########.[1]"
                     /transl_table=1
                     /translation="MEVGKSTRWSDDEVKCLLSLWGDETMQTELQDHYHNKFLFEDIS
                     TNMGRQGFKRSWLDCRQKIKNLKYKYRSVKDHNNKSGNSCETFLFYDKMEGILGDRPS
                     FRPPELLDTTRVDDVPSSVDSEEPEFENSNSTGKGKRNLF"
     CDS             complement(join(126419..127072,127200..127532))
                     /codon_start=1
                     /gene="ORF61"
                     /product="chemokine receptor CXCR-like"
                     /protein_id="########.[1]"
                     /transl_table=1
                     /translation="MFGKRTTYNATGPSPTNASSEIHSSIAFSVVPMLHFAVMVLGLI
                     VNVCMINLGLRLCRPPKARSRCDYFFVVVGLCDIGTLSATPLWVMQNMAKEWIFGYVV
                     CKATKGVITFCLQYGVLMMVCISVERYNRVVLRKAAFSSLKRVKGEWARRAFLSLVCA
                     IPPSVSALVNISNHETFKVGLITLCADTYSPSERFVITWIRMTICFIAPCIILAACYG
                     AIFFTVRRHVRRGSAHLKREQLPLAKSYILSLLTVIVFVCCWTPWIAVSIYYSLTKTL
                     VHNQLKLFLVTNVSLAARNMQCITTPALYLSMRTPQSVRRIGSTSTKSGSNT"
     CDS             127937..129121
                     /codon_start=1
                     /gene="ORF62"
                     /product="hypothetical protein"
                     /protein_id="########.[1]"
                     /transl_table=1
                     /translation="MEVTQQTYVSCPALDFGLAATDTKDLRKGLEDQLRLLDLFDSSA
                     GLDRFLLSSSGLFWEYRNRRSEAAGWFADSIRRLNVDTSDVRSLFLGSLNVMDRYVAT
                     RDTESELVELLTNSENVRAACFSLSAKMHATCSQIDLDDICVRNRVWANSTVKSQPGP
                     NLTVADASSTGEGILRAEKDVLIALGGAAFPVREEDIVRLLVRFLALKRSKRVAFQEP
                     LSALREPLSELRPTDVEPLAAPISRAVDLLTRAALDIELKTRVSTWQLAAVCSLIGFL
                     DVSGASPDERELGEGGLMALFDSLRPGSLTQSIIREIEASLNSRCLVCGSGDLHLLVA
                     RSLLSVSKKTCSKCRKGKARGKTPHARGPKVRGETSTTHHSTNSPRAALLTCHETMMG
                     SQ"
     CDS             join(129414..129776,129852..130005,130063..130175)
                     /codon_start=1
                     /gene="ORF63"
                     /product="75-interferon induced dsRNA-activated protein
                     kinase-like"
                     /protein_id="########.[1]"
                     /transl_table=1
                     /translation="MAGKEENWVDRLQSFADQRNLTVVYDTIISRDDDFEMYKCSARL
                     FAEGSVKEDSLALGIGPQKRLAKLAAAKALLLGVLKESAADNAKLPSLEATKDEWESK
                     LVAKFASLPTAENYVGRLQELCQRYNWPFPTYNFEELTQDQWVPSGRFRCFCSAFAIF
                     LDGATKVDVQATGPLSYTGTGETKKAAKAASAMGALDVVRLLVPLVEKT"
     CDS             complement(130819..131172)
                     /codon_start=1
                     /gene="ORF64"
                     /product="hypothetical protein"
                     /protein_id="########.[1]"
                     /transl_table=1
                     /translation="MVNENYSFWWWYERNEWAAYTMVAAPLMVLGLVLIMHRFCKRPA
                     GNIYKPNAQRVGAVYQPTTERQPSTLSNWRETVETCNCRGAERRVAESPEPAALSRSD
                     QVLEVPIDEKYPSVL"
     CDS             complement(132599..133129)
                     /codon_start=1
                     /gene="ORF65"
                     /product="hypothetical protein"
                     /protein_id="########.[1]"
                     /transl_table=1
                     /translation="MLFLTVLACTALVPFRSCHEVREADEAHGTHVSADGGECAVALT
                     CPRENPERFMAFSWYQVVRGTKRGLFYIRDNGTALEYELEESISATHKFLGSNSTLLI
                     SPISTGYEGSYECSRWANVGHRNEQYSFSVSNCSVTLIVKPPSPSVWAKGGSTKPSVS
                     SLTLLTLSSLGILILL"
     CDS             complement(133776..134714)
                     /codon_start=1
                     /gene="ORF66"
                     /product="hypothetical protein"
                     /protein_id="########.[1]"
                     /transl_table=1
                     /translation="MPAQDQEGVCKLVHVMANAALLREQKVLRAEESWNREFENALAN
                     YLPVREHHVAFLTHNMVVTMIGAVVARALEQATRSGAAKRLGDGADESELRGLTLDLL
                     ADRHYVRNIACHDCSKTSEVEDVAYSGIMAVNMTRALLEESFKRRCRLSGSPTGSKTD
                     DSYKDHATMTAPMANIGFRHHYENNQHHPEHYTNSDKRMPGVYVVEAVVDGLACVFER
                     VKPPHVKAWLGMFSKERFPHPQNKDLARMVLDALQEYITDADYTALEAFRASVFAITG
                     ESCPWARVSMTSCCDHRPLEGDRYSEKDLSTYFEDP"
     CDS             complement(135058..135489)
                     /codon_start=1
                     /gene="ORF67"
                     /product="hypothetical protein"
                     /protein_id="########.[1]"
                     /transl_table=1
                     /translation="MLFLTVLAYSALVTFYPCSEAKEADKAKGISDKKYVKGCEVALT
                     CPQPNPGQFKGFAWFVDVQGTKHGLFRIENGITTNYDHKASVGASHFLLGSNLLIMPF
                     TRGYESSYGCFRWAIAGHQSEQYTFLVSNCTVTSIFSNPCS"
     CDS             complement(135683..137212)
                     /codon_start=1
                     /gene="ORF68"
                     /product="hypothetical protein"
                     /protein_id="########.[1]"
                     /transl_table=1
                     /translation="MKRPTRAACLLSTVALTLFRVTPGPEATRSEESGPSAPRDPRVI
                     LRPGRWKILRPGDSQTFLSYQFYLNSNLTFFVPSDYPECAKVSCQGLPDDGERLGCDV
                     LCGSGSWRDADVALSTSVRSQYRTARELQAAFKDLEALADAHLGSDLDSGSQPSATVD
                     VMGYHRSLIEEARAAAKATEEKFQKKREGDYENDDDSQLSGSAFAARMNAWRSGALLL
                     SAQLNAVTFALVGARERLAVCAQGLMRADMTGCAPGSPSEFHTDVPTAARPILSRSTH
                     GGLALDVERKKWEPVLLSRWYMAFVDSSSGNRTCWLDRGMVNDSRSSYREPRCDRRGL
                     CDSLRVDGDTLSACQVKRGSDISQDCPLVCGSACFGPLCYDSHFNSYTLTKGVEAESW
                     RGRSREILVAGEPQTLSGAHLARGEDERATVLEMRARANAALDLLNRGVSVTRAVETL
                     NATFKGYAKRLESKADERSLRQRQCEKAAVRGTAAASVALFLSTVTCPVLVLVIVKMK
                     C"
     CDS             complement(137209..140187)
                     /codon_start=1
                     /gene="ORF69"
                     /product="hypothetical protein"
                     /protein_id="########.[1]"
                     /transl_table=1
                     /translation="MKTKKKKKKKQQGAMFPSWQVRLLLAVALLEWRTVANPQQQQSP
                     GCNCTKDLLRYSSPAGPCSPECALIGLRHAYHGLGGNDWTLEVSGRQFAIGAAQGRTL
                     WGTTTRKTERLCQATSAVFDGAPAPRRDSPNAPLDVKSCDVMLLEVPVLLHNDAGRQG
                     GPYLRLPARQTSARRQKQVETGPRVPAGANETLREMSRQGWGGAIGVRLVRPEPRSRD
                     LRVEETAAVLDWLLGGCPDLKFAVLDADPREPGFGAYFGVVRDMYGSRVDVMPSMSGK
                     TIARLMSAKNDNATRYACTKTYSECSEIGTLYGEDGRMLHRRHGRRPLLECGRTAPHG
                     RNCTMCQERGTVYALCPTGLRPAEVAEKGSRTPGKPALWLETSRAEEAEAALREAGEV
                     AAQHGALLDLDSWMEKLEGPCKWTEPGRWPPEKHNSVESIAGEAPLGLTGPSVFLELS
                     RRSNNRAGIAVTLPTARYEPDEKCSAMRMRNRHMGKKSSTDRMYSAGELRDIVSDMAR
                     WGVSRYSLGYLDHTFGRPEGSSLFAELSTAIDSATRRSGTLHYRYTRSSSFDDGGSSH
                     VEVDGLYKLQSGIFFQRAAENAPLAKGFVTIPGVPGLRLGLSSRMNIGDPLKGGGAQL
                     LREQAEIAESVPVGAQVVKLTSGGKLVAFVEADRIYVHEAKRQGHARLRTQVSRARSM
                     ESPLCHRRPQGDHGELECCSRRVREARTRVKLELSVPSATKPVTKARLRKLMDSKRWL
                     PPPVLTRREEEWLSGDGASERTRPAVSWPWRARDQLSLLLECFGEQSGSCLELADSAE
                     GDWPEGATGYPVAARIAVDYGDDILLRILLRADHGAVRAAVPCNLRPFSFGSEGPGDG
                     PQSFPGFFTRPGERVRSASRDYAQEARALALLAYESLALRHCGEASSPLSQLLDCLRQ
                     ANQSLASLGSEASLLERRARKNDALESVVSERRALAMERSYALCLTAVAVSVLINAAA
                     MGALCAVCSRSRTPRYRKLK"
     CDS             140334..141221
                     /codon_start=1
                     /gene="ORF70"
                     /product="DNA methyltransferase-like"
                     /protein_id="########.[1]"
                     /transl_table=1
                     /translation="MALDQGFPSSRRCVSKPKTLLSLFDGTGSICRPFVAAGWTVRRL
                     DMDGRHGADIVTDVRQWDPSRDWRGPAPDVVFAGPPCENYSLARTRACTPRDLRLADS
                     LVTKTLEIIEHFHGQNPRMLYFVENPDSSMLWRRWVSHRLYEDPGKHFLSSFVEYMDA
                     KRGAKSYKYLTWVKRKSFTSGCRDSRIVRLDYCMYGTKYRKRTRLMTNSPFEASLCKK
                     NCSGFRERKHAEAAQRGPYDRGAKGEGHSLDELHAYPARLADAIFTHVSRAEWRVRQG
                     LSPSTAEPVLRPVKRQKNV"
     CDS             complement(141798..144128)
                     /codon_start=1
                     /gene="ORF71"
                     /product="primase"
                     /protein_id="########.[1]"
                     /transl_table=1
                     /translation="MKRAKRRVNTAEQQQQQRSGPLGGTQRPSPDRVYKPVCYLTRGS
                     EENEWNVWNASSEAVNLRPGDKCSARILDRNFESCASIVVQALVDLVLLGCSGRACAL
                     DRDVRFHTDARGVLQCAARQDELTRLCLSKGVDCSLFLNCYAQKPEDEKGEDSRLGAR
                     LQVLFARSVKEMLRRQYDVTHHYPLFRRALSLHYTSEVRSGPPEVEDMVAPGGLLDRS
                     AEEHVTLHGVPLVGSDRFSFSRWRYYEEDEDPAEDHRKGEARDGSVDETEGDKLDVEE
                     PGSAEAEGETPISGGNGSSREEEVGGNDGEDLASGEDEDVAAVDPGIAHGVGEIYAAF
                     NNLSGTLTDGPKGFPYAFTVFTGAELRFNDLVDYCLKRASGPLGPLPARCHWGSINPV
                     LLMEDPVDRDTGKVSRRYTVTSRGHLSTLIARSSSSSPCDRPPPCYNEVFLPGRPVSR
                     LNLDLDLKCCRGCSEKFSNRTDRATKARLCQNVVSSLVLVAAESVLGLAGVKRAEVEG
                     NPELSGELCRSLGKFAAYQRVSTAKAKLSMRILWYLPVELCSFDGIEVYGRLLREMER
                     RSLRYSVLSYPDDQSQCGLCDLRRAVGERRVSGSGWLRTEDPNAGSRRRSAIDKAPYS
                     CRKCVRLPNCSKDGFAFEYVDTFNAREDLEDPRFEDPCALSVGLSSNPIAPDVTSLGA
                     RFECAVGAERIWPGPEMERPGAPDRAVAESEARRLSDQWGVPVTLRTTGSGLVYVQAD
                     EKSETYPCPIHGRVHSRTKLCALVFDSHTKAKCFVA"
     CDS             complement(144317..144970)
                     /codon_start=1
                     /gene="ORF72"
                     /product="hypothetical protein"
                     /protein_id="########.[1]"
                     /transl_table=1
                     /translation="MERRQGDEPTVYSNIVRRDGVYVPIGLDLYFDVSMSRRLEWLNS
                     TNGGRDVHPDDNSYFAQEMVRLGMPRENDETGISQAAQGRAPAEPTGHSRCFSCGMDV
                     VVAAPGETYLNQHAFVSGGACPVLTSNYTPERIAIELGQARFTRGLIAHPQAVWVPAG
                     TDISLKVHLTHGLYVTLSEKLWCYMCGRCPGEHGPRCYHKIRVLAGALQDTLLNSVL"
     CDS             complement(145083..146207)
                     /codon_start=1
                     /gene="ORF73"
                     /product="DNA packaging terminase subunit 1"
                     /protein_id="########.[1]"
                     /transl_table=1
                     /translation="MSSAGHSASPAALSSSSELTRGPRPLRLARPGLSRAPWRALSPD
                     PDDILWLRREIVRDPVPGSRPPVPLAVAVDCVRLRLYKDQVEEESRRSERERVSEYNR
                     LMTDRVAQAVLIRELGLEGAKARVREIRASGNLEGDASDRLMYRFRRMVERVFEYFQT
                     NGMRMEPFQMELLRGVVLGVTEAQFGDELFRHKHALLSTLNLAPLGSESYDYQDPARS
                     HLHEVEKEFARYANPYTLCLAPRQCGKSLAMRLILAAVLLHLDINVMVQAQNKHMCTT
                     LRLGVEAAMEELQRLPSFLQTERTVSVHGSPENRVYRFDPGYKGSSFAHFLSSSNDVS
                     GHSFTSPPRPSLSISFSVTSLLLLAVFAFFFLSLSFHFIS"
     misc_feature    146149..147051
                     /gene="ORF74"
                     /note="hypothetical protein; Start codon is not
                     identified"
     CDS             147148..147954
                     /codon_start=1
                     /gene="ORF75"
                     /product="hypothetical protein"
                     /protein_id="########.[1]"
                     /transl_table=1
                     /translation="MDPPKFEDKEETIRSMLSTRFGSYRVVFKQAACDVWVRGRDCTV
                     QYQVRKRPDGAGWYAYSKSESRILGESAEDVIKLCVKDTISEQDEREDEVVGKEDNED
                     ENEASRHDYEVIRKLLEREKDSRPQGETIPDVGDYRRAGGWLNSGRRCEDGDRSTEDD
                     ESGDERDRLRESFGNLRLGATDRVKVQHRHAARPVSPSLANWDLDPSERRWPGFPPPV
                     RRDLKPVERLFARGIRSIYCGDEEVTDSKGPSEYDSEEDGYAWGCRDNKS"
     CDS             148268..148777
                     /codon_start=1
                     /gene="ORF76"
                     /product="hypothetical protein"
                     /protein_id="########.[1]"
                     /transl_table=1
                     /translation="MSTTPEQDLYSSDVTRTRASSFTVTTDTESFTTARSPEGDGVVP
                     VFSPREMARSEHDGDSGLEETEAEPDSVLYLQLSSNPGIAEPRIDFEPPSDSSGSEIY
                     SSSDDDEEDSSIENYDRYDPALRWHHPDVVDHMRGLGLAIDEEGYWFDPGSFPLFSEP
                     KGVVFEDDD"
     CDS             complement(149071..149904)
                     /codon_start=1
                     /gene="ORF77"
                     /product="DNA packaging terminase subunit 1"
                     /protein_id="########.[1]"
                     /transl_table=1
                     /translation="MSLDELEIRDLDQVTRVYAALLSAHVRLLKVLLPSAHWKEVPVV
                     VVFEQNTYVNALADLKELLEHALARAGFRVLFYSKWSQVNSRYMLGKHVSAKTKLAMV
                     LSTVSAIERDDLGYCECVMSLGWAVLAEAVGKGRAVEATLGVSRGAGSSTRTGSSMAV
                     HMYRRSRSGINLATDATARALEIRDTISLPDSRLADRLHAEHGKRLLGKLREEMAAVS
                     IKESAKGSGGTVVTGGKKSKGGEYTRDDVLSAFLLLCHTRDEIHGGESSVRICGEVHC
                     T"
     misc_feature    149947..150927
                     /gene="ORF78"
                     /note="cbp/p300-interacting transactivator-like; Start
                     codon is not identified"
     CDS             151279..152451
                     /codon_start=1
                     /gene="ORF79"
                     /product="hypothetical protein"
                     /protein_id="########.[1]"
                     /transl_table=1
                     /translation="MDRWPSELIDDPQWVSHCVEEECAFDDRYIPGCYVCSAHLSKHS
                     CSGFDCALVRAMAARVSYASASGEFSCPVVGLAAFRREDPDFRGPWYSGTEATVGYGA
                     LEVDPRTGGPRGGPWVEDQCGVSARVLKSCLPAMIALFSTVLTREFADEYRTVERGEG
                     QVPSQRCRWTSRVFRLAGCIEFRTVGERVRADLGDLGTVRDAALKSAAAVSTLFCSPE
                     ARIKRFVKKMVNKQSDKHSRRDGFYTLVIMASLCFFPYLKLAVLSEMFDNRTLVLMFF
                     DKTLARHNQWSMLSTNVHLHVKRPQFQRALADADPGRLLPLVVRAALDDYVSLSGQSS
                     ELKCLPATVRAASQSEPRSEKMETRSDAAPEAKGGCPLRRAFTRSTEAGSRRRESA"
     misc_feature    complement(152882..153208)
                     /gene="ORF80"
                     /note="hypothetical protein; Start codon is not
                     identified"
     CDS             complement(153189..154802)
                     /codon_start=1
                     /gene="ORF81"
                     /product="hypothetical protein ORF64-like"
                     /protein_id="########.[1]"
                     /transl_table=1
                     /translation="MDRTHGLSGRVARSPARRERAGSGRPGSPDGSRDEARAVTARRS
                     VAELYDRACAARLLGHADATLLEFARTFSEPRTAASTPADPGGERVNEFTLWLAVRGI
                     EEGEAIARRPGQPLTFSEALEVYARLSREFGTISTEESLLALDSLRDFFALVLRYPMI
                     PRLVADTKECPECYFETDITLDTWEETRRMFSCCHFTLRHEGAEPPVDPDSAASAALD
                     LGNSEGFGEVAGARPSGGAFPGTERPAEGTGGGPRSVRFLEQLESIKRRDEMDKQIAL
                     GKEVVHQLRSYVRTLEELEAPRYLSTHPVRWLHRFYGSLNRSRERARLLATRCPDPAR
                     EDYRTRAGLEVEQLKLSLASVASTGTNDKLLSYVCMASLDPVRRYTDRYNGTAERIVL
                     FKHLVASGLSVETSWSLVRSVSRVAKVPLIGATLSEGVDRQLKHTTRPTPYNRKIASL
                     VWLFAHITSYCTLRKLPHGYVLMGDSPEELSRDGIYVFDDDHVGFRLSARGQRGSDSA
                     QPVASAHVPFERIAELLAMRDRVCEIFRR"
     CDS             complement(154685..160591)
                     /codon_start=1
                     /gene="ORF82"
                     /product="hypothetical protein"
                     /protein_id="########.[1]"
                     /transl_table=1
                     /translation="MCDKYIRYVYACLRAGKAELSEDELAYLFGTRGRNLRARLHPQW
                     LEGYRSRCRDAYERERRRRLRPSPLSISNASSLYAARLGDGALITADEDGRLLSIQRF
                     AEPRPPRRLRPADSAFAVFRETLSVFSDVAFRALAGGGAEPALVISKRSEIESGGSSH
                     WWPETSVGYEVEERDVSGAEVVPGIIYASDGLSLYQVVSSWKARVCLVFSPDCREEVV
                     RTLCALALGDCGLGTRFALRCVLPGEGDRAFDLRELEPKDPWFPGPALGPGASGRQGF
                     LRELDGTAESRHGAFSGLAALREVISTPLAFSVLAENDHVAVLRHLLRDALVIVPKSS
                     PNARRGTGRQDIAGVSRGGKTTARETREAESKSESRLRTRTAAEGPSGRLTEWFPSGH
                     SVLEIETGAPGAPRLLISSPKVVRGNSRSPSASRTPTLRVYRTPRYSGVMPQGFRSEA
                     YLFDRAVCLIPGGMDVIAPPQLDGASCAAVLYALEVFAKLAGPDVPTSLWFSGPLEWT
                     EARALVLSYLRMENAGFERGSRESSIRFEASDCSILSKLRQIVSEHVPGTCPRLASLG
                     PSESPERPMHEDLDGDLALLRGTPSRAPLSDARGIKEADPPARVDSPSICERTTGHIV
                     LFGRGLGPSSRFKWVTIGIRTLGPADLNILRVCGVFHSRRGRHRALLKIPDTQGVRPG
                     SRASGGARCTRLTEDLREIAASSTIPPPDCYFQLNYAPETGRERIWSRSGHELERFPL
                     TADAASSLERAVRSDQARGYEERRLSRIFRSSRRTAGRCELELAVDEPFARGPCGGEP
                     PHTRSWLRSPAADRQCHSAIGDGEFFPTVEVARAEKESSGSVSEDALSHPLREYNLNL
                     AANARPKRFALDRADRCPGECGSAYEACLDEAVMLGHCARVLATRGAEKDFDVSACLT
                     RFYRAVHPCVPEMSRGDVMLDYEFVLHGQGLLPPAHALLGHLAESCRLTCHPACKLFT
                     LSRHRGASAWTRGTDAEVRHSRSLRVNTIGAFLCSRDHRLAPLLARCCEPRPLSASEL
                     CPGSELLPRGDEEDLLLRAYSETLGPALVFERVETFPGRVSTSLGDWSFLRLASEGAS
                     RPESTASARRPGMSVIDGHTVAFASESPLFYLRGKGPLVQRLESVAVVAENCSLFRTD
                     ALTNEDPAWPAPEPLEARARIKCLDKASAIDKMFMRRGRRDPLEGYATSESSWERLKD
                     ALWTFAKVPAETSRPSDWERDYPVSRSSRSAGPEGAGVEIVRWLCGAPPEEFTHHGRP
                     GEGLGRVEMADGHARALNPREWRGFDVLRSRVLTCPSERRWTRGLCVVTNRGTSRFQR
                     ESRMPISSLIEIAEPGRWYAKPVPEDDGREPEADGEEELESWSFRAEVSSAGEFADSL
                     ARAMLSGNTHAELEIRCSRRGLYGYLQRAVAWFAGATGPFRSRAVTVYTPEADSQTFA
                     CRWTHALPRDLDVLRSRRTGYLVSRPDGPREDDAIALLVERSKGVIPVRHSGNLVLHS
                     EPRTLRAAAIRGDPGLHVLVSAPEDAEPSEEQQETLRMRNKDSLMAFCEMNGVPGGIR
                     GPETWKDPSPWSKRQPGSFCSKVAELKFRWESGTEAPLEAPARGPCEWLPRLRSSPPR
                     WQRSPDGRLVLKRDRFWHSVDTKASLVEMRRRAASLTLNAEAGNAQVQTERAENDEDE
                     RVEEEEDEEEEEEDQDLEGVAVDEGEEGDPAVPTPAPLRVKCDFRERGLSSILTLNSR
                     LEIELVPDVPAVEGHVFFAPAPNPAWKRHFDLTERGKLVRYYRPCSFSPLTYHVHTVL
                     TFGCGLRPVFEHGSADPAGDKILDLVLCALALGNVLSTDAPPGRFGVTLVVRGGRGEM
                     LKRARELSRCVIVTKAGAYEFEELPKRLDRELAASPSSSSYGARPVYGEPRRFLSESG
                     AATFAQLTTLWPQAGLRSDVKHPSCSGDPRWIGLMVCLAEWQGHRLVANALVPGALEA
                     LMAPEMKREP"
     CDS             160679..162142
                     /codon_start=1
                     /gene="ORF83"
                     /product="hypothetical protein"
                     /protein_id="########.[1]"
                     /transl_table=1
                     /translation="MDTGAAPSFCSAWSRAAGHAGGSQRTTLFQAVESAFRRYEERAA
                     AWRKIERTERETSGGERRESRTGWSAPEEVEMNTEDESFDLDSPSERSLVNLRRCESE
                     ESMSVLSQGSEGEPEGEPGDEREYSISWVPVRRERRWREDSLSDGRLGPGDPPCGPAR
                     CLKCEAYDAHCKSAAESYRRTLGCYTKTVSELMLGFRTVLERYPELRVDTGDERLHFM
                     VQAALGRNNLVREMVRLSARRTHERALGESRRGESCRESCRESAAAATVCEALNSCYT
                     DGEALRMILERYTDLYVRYMEVWRGMCAKISRDVTPLEFVEIVRDRPGVSHGEPWSEA
                     RAYVGRLLVKASSLVPRRVGDECARTLRMLDLELSRARPQSSEGRDRVLIGHVENVRE
                     RLDEAGSGMWSWDFHSNDAYFDIRSDLAVLESLIGIGDISVKSLLYERSLLISQLRKV
                     VRNEGSLELSLSRARGELAEARASIRQLEAASSYSAF"
     CDS             162226..166377
                     /codon_start=1
                     /gene="ORF84"
                     /product="hypothetical protein"
                     /protein_id="########.[1]"
                     /transl_table=1
                     /translation="MDVDCDYLTIGGVDAEPDGLIDSCPHCSSARSLRRALVYQPAHQ
                     ESDGVPASISVRPVTFEEASSGSMVPYVLSHETRDGRGIDPEDGDKTAHYYTVRNCLA
                     SIRGSVHLRDAAEYGTWLSEVDQCAAALGRLRSAAHVCSHLPDLKRFVLEQKNDDGLL
                     HLASKWLRRGEHATVGIEMFGPFFVDVAFAPVFHKILRSDWLVMRKRNCGTCNELKPG
                     WAQEFYDAREVPRSPDSEMRFVGHPTCPCCKPGEAKDLGVVARAIVREMRLCGYTPWS
                     AVQAVRRCESSMLELSCSECRRVIFTHCAFLMECAAVEASRERDWLVRNEAVIQLCWV
                     VHSLLPLEKQAAFPATDLSGACCVSENFAESEDGGGGEGEIPRRGEEGGNGEGKEDLP
                     ACETRQHGGAAAMYAWAFSVAAHCVAFQTYERNGSLDLEKIVVLYANDHLPMLLDDQD
                     ARGQGILTTSVSPDPRLFETAALNTGFVSPGLDPRDRLEERDMRVPPAGEVLYELPAP
                     RTFRRSGSGTPVALAEIPSHTEARAQDPEAIAAAIALHFPKVSPCALDRLSLKVPRPS
                     SLRADASLFWPVFVNPTRSCHKLFKALALPASPSPAYALETLARGWRRVKDLVRPDSP
                     LPTASGGWVAVEREHYERYFEGPLDLLTRAGLTSESEKEAMQEALARGVLPCFAAEGE
                     SLPDALVNSTLALSFAASGLRLSAPRHLGGVERGRRGVEADGRSAVRVTVAGLLYFAA
                     WYVLVYGNALHSRPSALEVLARNPGGTDADRHLRAAMELKIDRRATTGDWGEDDVGPD
                     PSCRYSVHGYNDRSIVRAMLIVFEGLLDARTVLRAAQLYVPELTAQLPFFMALNVVPC
                     TVKSAIEARDSWFAARLGNAESSPNDPPYAYLGDIAHGIRSSMRGALDRGDERPVAAP
                     PASLDARASDPWHGCLLSLSESDDDWGSILSCATRDLESMSVQSDPDCWENEVEPGNQ
                     YVDSTARHPGTADGTERVATCSESAPRDPPVASGDQDVPSAALAQRDCPRSTLETLLV
                     VDSPDSLGFAHQKVFPSETADANEWPGFVGVSSVPSLRKPCLTNVWNTTFAKTRRDAV
                     PSSEPAVCSSASRPCKTLAEALWLMFVGAYGRRESDSAALTVEALAVVVHLASKIIDR
                     NSTSGLGPCKDIKALCGDLYAAPEQFLPVVSIAAGLFGRNVTVCSQGTFFHICNSHHG
                     NSWVQGFLECDGSSWQLRGLPPHTTPIELLFESGPNHRAGSLRAYARLHDLDVIEVPS
                     DGYCGFHSVAQLLFNDTARGETRASLVTRTAEFVFLNAERADVRETYLTVNGPKNVSE
                     LKRLLSEEKRWLSVQEVKYMLEAHGKRLGLLTETSYPIYDRACAHIVWTRNHYEPLKP
                     KVLRC"
     CDS             complement(166751..171127)
                     /codon_start=1
                     /gene="ORF85"
                     /product="hypothetical protein"
                     /protein_id="########.[1]"
                     /transl_table=1
                     /translation="MDPKDGVSKWLVAAAALHAGALELHVDRDCFDCVEEAICYLCNR
                     ATWEIPPGERDRLAAERRDYFYHPQDLRGSIGLSSFFVSGQCKYCQLCRGVKIRFEPS
                     LCRHVLEVEDRCDNRAPQEVGLNLRRLEHLATLHTPYFVMLFVSLAKRRRYTFYRSPG
                     ELRDVARHLLLALGPDASRRSPHDPEEELHLHASILKLWWRYQDKQSTRLGVSIPYYF
                     NLGSELESWSWTPSTDRFELRMPEPLYGFVRNHCLFHELRAAPGPEMTSQRTQSKPLV
                     RVREVRTSLHGDVSVVLSVLVSNKHLEQTLHEAARAYENQCRARRMVRLKDEGQVFSP
                     GVGQHYPQLDCIALEQAGGAPSTVMHVVTTSGAGWLPLHSWLRETRGKQVRDVVVRRA
                     LVCVLDSLRDLRSTDRHPCRVLYQNAKDDDSHSRTSKLSCAFVIHRHTGETMSLLPLV
                     SMPGLYRASALTDDEDSFRAACSNLALSVLRAGALPDDGSTTEAAISEFCRTGMADAH
                     LWSTVLDCLGRPPRSEETGRWPRATWLGPGSRDRSSLRERFDWLTRCDGAAAAPGLAC
                     MIEVLKEDELSSLGPARRTLERCKTLAEILSCQASGRARATSPARTKTGRRKRKSNTL
                     SNPHVTKSMTMDPCQPLFPEASQSASQRTLEECCGLEHIMKMSSDLTRELALSRGSSS
                     EPSSKPRTVTYLDADVNPVNEGLLSAKWERLTDCDRGCHSSPSAKVEKRDALAELQDF
                     GLCDEDEASSLRSTGSLHTAGSLHTAGSLDCIVTDNTTNLFFARTDIDNFQSSDMVYR
                     VLQESFYPEQSTSADTTLTLLRLKSEDPLPETTRCDGEEALVASGGLNPSGSADRQSL
                     QGPIRMEDSRGEEDSLSSAKRERVQKANCMRWRSRGLSRRERQLSDCARFHPVTYLVS
                     RDITDLISNLTVKRHSEEDCVSRPCHGLNKPERWDAWGPGAKDKQMQRGPAVLDLVHG
                     SITCQRFLWRMGREYSHRDGDMTRRGHARCTKLSWPTEFAYVPAVERTVLNCELSEQW
                     YFTVDLSAPPDRGFRLTEILVDSLPSLCKEDTPHLLRVLGKKTNYLGAVCTVQDVQGL
                     IIHRIHMAYESLVNLLDMHTRLQVHSFAARTFALHCVTKDTEEMALGVFVGESPGSVN
                     LGCSKGSLVSWFYDDKVLLAYHVLQCLLRVQILSLRVLGFTMKRIQPARIWRVKTGFR
                     VDLLACLVDTLYVWDGNGPAWGALEGLAAVWETLSQLNLRQYVPDAAADKLKRAYIAV
                     FGACPHSAYGSPMCSKGGRSKERSCVSWLQAGDMRNYFREWTLPEDEELIHQVYGLCG
                     FSERATGPRSPLEDVLGRDGRYEMLSLPTEQGFEVQPYGPFVVRIQNQVIKWNRVIVV
                     EPAVAGPVTLAQLNPLERYDLVTRALAAAFANQNEELDGEGVAGDGWTSRGSEHTHGD
                     GAGESSLGLPQREEDTQSSMYY"
     CDS             complement(171416..172927)
                     /codon_start=1
                     /gene="ORF86"
                     /product="hypothetical protein"
                     /protein_id="########.[1]"
                     /transl_table=1
                     /translation="MEAKRELCCSLYRALALDPVPVIGGVLYAPGTEGVSLRSLGEGT
                     TNCSHHRFNFRHAVDALLRHGTKEGPCTCAQRLSASAEQRYRGGDGADVPNPERRRRG
                     ATKPGGQGSSREIARAQSEVLWAYEMEPVAAAYRWLMCNRSARYPKCCDSVLVYQVDR
                     SRTLPPGLYVYKSRPSHFGCTAERPLCVVDQFNFRVQRRGPASVEEEPHCFESALPKE
                     ITLELFPGRDNFSALYVIGRAITAPTPEYGNRLFGEALALDLVSPESCEKAVACKHHL
                     IGMRTEQACVIDLRWNSFDVMSACMKAVPKIRGMQAVVWSNHVPDPVKIESDVLAWLF
                     GYVTVLPAAVRSVDYKNESLGVRYIIVDVDGFSGTLPEPPEGEASCFAHTYFEGDVGL
                     AAAAIGELPEASSRMGSPRAGSPAFWYELPASLGTLKPTPFSSGSRSRRVCEPQGFRD
                     QFRTWALGKTDGACCLAIAVQHTLYYHARDREYRLMVTHTVLDGDTSLNIYKL"
     CDS             173599..174402
                     /codon_start=1
                     /gene="ORF87"
                     /product="hypothetical protein"
                     /protein_id="########.[1]"
                     /transl_table=1
                     /translation="MDEGKVSDGRELIKARVLERAAERRHLSSADLAVLFPECEPRPG
                     RCSCEANGDPNPMCPRCTPVLAVLELLARNPKPLMASFAERAVPGRALARNTYDRALL
                     TEMLNDRGLPRCANRNSCKGMLVNVRTGPLTTLMSPEAYKQYVLERDKVQRSGDGEPN
                     IVPQPSCCVLCLLFNQSAAVAQMCGSQGLRLETPRTDPVYYFNVKFAPDVGLPEVSVR
                     DYQGFLVNFQGSVGSYKPAFYYNWRHMLEMLHRDASGAVTLIHPGQRQL"
     CDS             175073..176215
                     /codon_start=1
                     /gene="ORF88"
                     /product="serine/threonine-protein kinase pim-like"
                     /protein_id="########.[1]"
                     /transl_table=1
                     /translation="MEKYWKTSFCLGKGGFGKVFLGKRRSDGISVALKIIPLSRTRCC
                     EVDGTSKPFEAVALEMVSKDPPFPGIIRMLDFYKTPYNWVIVTEKPENTQDLYEYITI
                     SKRLREDTAREFLGQVIQALLHCHSRGVVHMDVKDENLLVDLTTLELKLIDFGSAEFL
                     EPDKVYDMFHGTAAYGPPERLTQGCYKALPSEVWSLGILLYDMVHGDIPFGNDRELLL
                     GELRFEKDLSEDCVALIKWCLSRTPEERPMLKDILAHPWMLKRGSEAHEGDATAGAPK
                     PTRGDLQQSEPGSALAARAHDVDTPTRRGSVSSVGNEKQLRPAMATLCSEGFESIWRR
                     LPSFDRLPSRQGSIAAETGLTEARCHSEVSQSGAHRPGQGELPKTE"
     CDS             complement(180402..180593)
                     /codon_start=1
                     /gene="ORF89"
                     /product="chloride channel CLIC-like, partial"
                     /protein_id="########.[1]"
                     /transl_table=1
                     /translation="MLWLFLLSCSLVLSNSGQTVNGEWLDPFDMLNYEARTKTMKNSE
                     VGQRGMFVKSNFFETTYFF"
     repeat_region   181778..181795
                     /rpt_type=inverted
BASE COUNT        38594 a        52548 c        51439 g        39209 t
ORIGIN      
        1 cccttccgct cgcttaggtt ggcatgtgct ttggggtctg catgaccccc ctccaaaaaa
       61 atataactcc ctccgctgtt ttacagggca taagtgaccc cacgaggcat ttctcggtgg
      121 ccagcacgaa acccattccc tccgctgttt tacagggcat aagtgacccc acgagacaat
      181 actttatttt tttttctctc tccatcctct ccgctgtttt acagggcata agtgacccca
      241 caaggcattt ctcgatggcc agcacgaaac ccattccctc cgctgtttta cagggcataa
      301 gtgaccccac gagacaatac tttatttttt ttctctctcc atcctctctt cattttcttt
      361 acaccccaag accagggggt ggagagggag ggaggagggt atcaatttat ttttataccc
      421 ctcgcgctgt gctttggcgt gcattcgacc ccgtattatt aaaaaaaaaa aagcgttcac
      481 tccgctgttt tacggagctc aaatgacccc aagagacaat actttatttt ttttttctcc
      541 aaaaaaagcg ttcactccgc tgttttacgg agtgcaaatg accccacgag acaatgcttt
      601 ttttttttca cccactattc atttccttac agcgcacgac caccaggggg aggggaaggg
      661 ggggcatcaa ttcatttatt tatttacata cccctcgcgc tgtgctttcg cgtgcattcg
      721 acccctgtat tatttaaaaa aaaagcgttc actccgctgt tttatggagc tcaaatgacc
      781 ccaagagaca atactttatt tttttttctc caaacaaaag cgttcactcc gctgttttac
      841 ggggctaaaa tgaccccaag agacaatact ttatttttat tttcctccaa aaacaaaagc
      901 gttcactccg ctgttttacg gagctaaaat gaccccaaga gacaatactt tatttttttt
      961 ttttctccaa aaacaaaagc gttcactccg ctgttttacg gagctcaaat gaccccaaga
     1021 gacaatactt tattattttt ttctccaaaa acaaaagcgt tcactccgct gttttacaga
     1081 gtgcaaatga ccccacgaga ctatgctttt ttttcctatc ttcattttcc ttacaccgca
     1141 cgaccaccag ggggaagggg ggggggtata attttttttt ttgtttatgg catttggcaa
     1201 ttccctcgcg ctgtagtttg gggtgcattt gacccccgta ttttttttca aaaaaaaata
     1261 aaaattccaa ccgctgttta tcggagcacg tgtgacccca cgaggcgttt tttttttttt
     1321 tttttggtgg atggcatttg gcaattccct cgcgctgtag tttggggtgc atttgacctc
     1381 cgtatttata taaccctccc actcgctcag gtgggcatgt gctttggggt ctgcatgacc
     1441 ccccaaaaaa tccgctgttt tacgcagctc gtgtgacccc acgagaaatt tctcagtggc
     1501 cggcataaaa aacattcagt ccgctgtttt actgatcgta aacgacccca cgagaaattt
     1561 ctctgtggcc ggcataaaaa acattcagtc cgctgtttta cggatcgtaa acgaccccac
     1621 gagacaatac tttttttatc atcctctctt cattgtcctt acaccccacg accaccaggg
     1681 ggtggagggg gaggaggggg gcatcaattt atttatttat tttcatacct ctcgcgctgt
     1741 gctttggcgt gcatttgacc ccatattttt tatcatcctc tcttcattgt ccttacaccc
     1801 cacgaccacc agggggtgga gggggaggag gcgatgaggg ggggcatcaa actatttatt
     1861 tattttcata cccctcgcgc tgtcttttgg gtgcatttga ccccgtattt ttaaaaaaaa
     1921 aaacattcac tccgctggtt tacggaacgt aaaggacccc atcctctctt cattgtactt
     1981 acaccccacg accaccaggg ggtggagggg atgagggggg gcatcaatct atttatttat
     2041 tttcataccc ctcgcgctgt cttttgggtg catttgaccc cgtatttttt ttttcttcat
     2101 tgtccttaca ccccacgacc accagggggt ggatgggggg agaagggggg catcaattta
     2161 tttatttatt ttcatacctc tcgcgctgtg ctttggcgtg catttgaccc catatttttt
     2221 tcatctcttc attgtcctta caccccacga ccaccagggg gtggagggag aggaggggat
     2281 gagggggggc atcaatctat ttatttattt ttatacccct cgcgctgtct tttggttgca
     2341 tttgacccca tatttttttt aaaaaaaaaa cattcactcc gctgttttac ggaacgtaaa
     2401 ggaccccatc ctctcttcat tgtacttaca ccccacgacc accagggggt ggaggggatg
     2461 agggggggca tcaatctatt tatttatttt catacccctc gcgctgtctt ttgggtgcat
     2521 ttgaccccgt atttgttttc ttcattgtcc ttacacccca cgaccaccag ggggtggagg
     2581 gggggagaag gggggcatca atttatttat ttattttcat acctctcgcg ctgtacttta
     2641 gggtgcattt gaccccgtac tttaaaaaaa aaaaaaactt tcactttcac aaactttcat
     2701 ttacacagag tataaatgac cccacgagac attacttggt ggcctgcatt tggcaattcc
     2761 ctcgcgctgt actttagggt gcatttgacc cctgtgtttt tttttttttt tatccatcca
     2821 ctgttttact gtgagtgacc aaccagacat tctttttttt ttctctctct tcatttcctt
     2881 acccctcgca cttgcttagg ttggcgtgtg ctttagaaaa atcccctccc cagacacagg
     2941 gacacagaca cagaaagctg tagaacgagc tcagagaaca cgcgcgagag agatagaggg
     3001 gggagggagg catgcggaga cctccgctct gtgaggccga ccgaggcacg ttagagaaat
     3061 cccctccgct gtcaagccaa gagaacagcc agagaaacag caggccagac gcagaggagg
     3121 gaccgtgctg cctgcagctg cgaggaaaga ccagagtttt ttttttttga ggaagcaagg
     3181 gaactcggcc gatcagcagc tttcttctgt gtttcaaagc agggaggttc tcagctcagg
     3241 gagcgggcag ggccctgcaa gaaaagcagc gtctcgcagc tatgccgagc aggattttca
     3301 atgtcactaa tcacaaagag aaaataaaaa ggatgctcgt tggagcattg ctggttttac
     3361 acgcctgagt gtctgcaagt cacgtccaaa gccgcttggc ttcggctcat tcgcagagct
     3421 ccctccctga aaacgacgtg tttgcatttt tacacacacc aaatacgtgt ccacagctca
     3481 gctttttgtg gggccagatc agagatgagg gcagtgggca gacacagaaa gctttccgaa
     3541 ggggctcaga gaacgctcgc gacagagaaa cagagagaaa gggaagaagg aggaggtgga
     3601 ggaggaggag gaggagagaa ggaatgtgag gcagagactg gggagagggg gttggagaca
     3661 gagatgattt ggcctcggct cttggagaat gactgactcg gaccgcccag tggagcctca
     3721 ctcacgagcg ggcgggagaa acagcaaggc agacccagag gaggaactgt ggtgcctgca
     3781 gctgcgagca gggagttttg aggaaggagg gggcagggaa ctcggccgat cagcagtttt
     3841 cttctgtgtt ttcaaagccg cacagcctct gagctctgcg aagacagggg ccacggctca
     3901 ggggggaaga atgcagcctt actctcagac gagtcacaca gcctctgagc tctgcgaaga
     3961 caggggtcag cccaggggca ggccgcagcc tttcttggtg ggggaagaat gcagcctgtc
     4021 gaaccagagc cagccgcaca gcctctgagc tctgcgaaga caggggccac ggctcagggg
     4081 ggaagaatgc agccttactc tcagacgagt cacacagcct ctgagctctg cgaagacagg
     4141 ggtcagccca ggggcaggcc gcagcctttc ttggtggggg aagaatgcag cctgtcgaag
     4201 cagagccagc cgcacagcct ctgagctctg cgaagacagg ggccactgct cagaggggga
     4261 agaatgcagc cttactctca gacgagtcac acagcctctg agctctgcga agacaggagt
     4321 cagcccaggg gcaggccgca gcctttcttg gtgggggaag aatgcagcct gtcgaagttg
     4381 agccagccgc acagcctctg agctctgcga agacaggggc cacggctcag agggggaaga
     4441 atgcagcctt actctcagac gagtcacaca gcctctgagc tctgcgaaga caggagtcag
     4501 cccaggggca ggccgcagcc tttcttggtg ggggaagaat gcagcctgtc gaaccacagc
     4561 cgcacagcct ctgagctctg cgaagacagg agtcagccca ggggcaggcc gcagcctttc
     4621 ttggtggggg aagaaagcag cctgtcgaag cagagccagc cgcacagcct ctgagctctg
     4681 cgaagacagg ggccacggct caggggggaa gaatgcagcc ttactctctg acgagtcaca
     4741 cagcctctga gctctgcgaa gacaggggtc agcccagggg caggccgcag cctttcttgg
     4801 tgggggaaga atgcagcctg tcgaagcaga gccagccgca cagcctctga gctctgcgaa
     4861 gacaggggcc acggctcaga gggggaagaa tgcagcctta ctctcagacg agtcacacag
     4921 cctctgagct ctgcgaagac aggagtcagc ccaggggcag gccgcagcct ttcttggtgg
     4981 gggaagaatg cagcctgtcg aaccagagcc agccgcacag cctctgagct ctgcgaagac
     5041 aggggccacg gctcaggggg gaagaatgca gccttactct cagacgagtc acacagcctc
     5101 tgagctctgc gaagacaggg gtcagcccag gggcaggccg cagcctttct tggtggggga
     5161 agaatgcagc ctgtcgaagc agagccagcc gcacagcctc tgagctctgc gaagacaggg
     5221 gccactgctc agagggggaa gaatgcagcc ttactctcag acgagtcaca gcacggctca
     5281 gaggcaggag gcaggctgga ggcggcagcc tttcgccatc agagacgcac agcctctgag
     5341 ctctgcgaag acaggggtca gcccaggggc aggccgcagc ctttcgaaac ctgagccgca
     5401 cagcctctga gctctgcgaa tgagccaaag ccaagctctt cctctcagaa gagtcacaga
     5461 ggccacaaga cagagccgtg gcctatgtct tcgcagagct ccttgggaaa ggtttttctc
     5521 tagctgtata acagaaatca aaaattaaaa aaagtgacag aaaatccaaa gcagcacaga
     5581 aatttctttg gtgcgcgatg actttttatt tatttttttt tcattacaac ccagggatag
     5641 ctcagcgaaa tggagaaaga gttggagcag gatattcaat gtcactaatc acaaagagaa
     5701 aataaaaagg atgctcgttg gagcattgct ggttttacac gcctgagtgt ctgcaagtca
     5761 cgtccaaagc cgcttggctt cggctcattc gcagagctct gagagcctgc ccccacagag
     5821 ggcccctgag gaagcagcgg caggcaggcc agagtggaat tttcctctct gaagacgacg
     5881 tgtttgcatt tttacacaca ccaaatacgt gtccacagct cagctttttg tggggccaga
     5941 tcagggatga gggcagcggg cagacacaga aagctttccg aaggttctca gagaacgcgc
     6001 gcgacagaga aacagagaga aaaggagaga ggaggaggag gagagaagga atgtgtgtga
     6061 ctgcaagagg cacagactgg ggagagaggg gggagagaga cagagatgat tttgcctagg
     6121 ctcttggagg ctgactgact cggaccgccc cagagccaca cagcctcgtc gctctgtttg
     6181 catttttaca cacaccaaat acgtgtccac agctcagctt tttgtggggc cagattaggg
     6241 atgacggcag cgggcagaca cagaaagctt tccgaagggg ctcagagaac gcgcgcgaca
     6301 gagaaacaga gagaaatgga agaaggagga ggaggagaga aggaatgtgt gtgactgaaa
     6361 gaggcacaga ctggggagag aggggggaga gagacagaga tgattttgcc taggctcttg
     6421 gaggctgact gactcggacc gccccagagc cacacagcct cgtcgctctg tttgcatttt
     6481 tacacacacc aaatacgtgt ccacagctca gctttttgtg gggccagatc agggatgagg
     6541 gcagtgggca gacacagaaa gctttccgaa ggggctcaga gaacgcgcgc gacagagaaa
     6601 cagagagaaa tggaagaagg aggaggagga ggaggagaga aggaatgtgt gtgactgcaa
     6661 gaggcaaaga ctggggagag aggggggaga aagacagaaa tgatttggcc tcggctcttg
     6721 gaggctgact gactcggacc gccccgtgga gcctcactca cgagcgggcg ggagacacag
     6781 caaggcagac gcagaggagg aaccgtggtg cctgcagctg cgagcaggga gttttgagga
     6841 aggaggggca gggaactctg ccgatcagca gttttcttct gtgtttcaaa gcagggagtt
     6901 tctcagctca ggcaaagacc agagtgttac ttgtttgttt atatctttct ttattttcct
     6961 ttacatatgt aaaatacatt taaaaaaaaa atacagattg cgagaggagc aggagggata
     7021 gaccagcatt tcaacagttt gatttctgcc tgaggcctcc agcacaagcc ttgtctacag
     7081 aatcaatgtc ttttctcttt cttttatcgc gaagcccttt tcgcacctta aaagagttgt
     7141 aaagtgctat atgtatgaac aaagtgtcat tcgttcaggt tcccttcaat gaaataacaa
     7201 tatttattaa aatataactg cctcatccag gcctgtgttt gttgagagta atttctgttt
     7261 cccttcatct gccgtatgaa aaacagcgat gcaggacagc ctccgggcta catgctgaat
     7321 ttgaccaaca tgattccagc tggagctcca gactctcctc ctcctccaac atactccagt
     7381 taggtttttc tagtaaccgt aacggcgatg ctgctcttgg ttattttcat cctcaccttg
     7441 tacccccttt acggtccaaa atgcaacaca gaaccaacga taatgtaaag atttgtctga
     7501 aatgttcact gatttgtgcg tgcgtgtgga gtgaggaatt tggaaaacaa atcttcaggc
     7561 tttgaagcga tggtcaggga accaagcgtc agagctatta ggcgtatttt ctccccggac
     7621 acgaaacgct cccgctagac actgcatcct accaccacag ttcgaggggc caacgcggag
     7681 aacgaggcag gctgaggcgg gctgcggcac gcagtgctta acagcagccg gactttcctg
     7741 gagagttctg ttggtggagc atccccctct gacttacagt cataacgccc gctcgcacac
     7801 acccaaaagc gtgcacaccc cctgcagctg gtcaccgatt ggtcaccgat tgaccctcac
     7861 ccctaaaagc ccagatataa aaaacgtcga gttgacagta gcctagtcaa aaagaaaata
     7921 aaacgtctac ttattaacgc cggcagagag cacagttcaa ggacacctta gaaaagctta
     7981 ggcggtgcac tgcgttcgac ccccaccaga ggcccaccca gatggacatc ctcctcaagg
     8041 ccatacgcta cgtggaggcg cagcagctgc agcaggggtt caagtcctct ctgtcatctc
     8101 agccatcacg cgaggaagga gggacgcggg ctcagactgc tttcttagac ggtcgttctt
     8161 ttgctcggag ctctgatgcc aggggctcag tcgagatttt gccctcctcc tcggctttct
     8221 catccgtctc gcgtccgccc cagcggctga aaaccgagga cgacgaggag caaaagcccc
     8281 aaggtggaag acgatgggct gaacgttgta agagagcacg gttcagggac accttagaaa
     8341 agccgaggcg gtgcactgcg ttcgaccccc ccaagaagcc gaccaatatg gacattctcc
     8401 tcaacgccat aagctacgtt gaggggctgg atgcactgct cctacaacag gggtacatgt
     8461 cagcctccgc gcagccagct atctcagacg gtcggtcttt cgagtggagc tctgacgccg
     8521 gggactcagc cacgtgggac aaccttcgcc cggaggccgt ccaggaccgg acgtccggcc
     8581 cggcctccgc gcagcccgct ttctcagacg gttgctctta ctgcgcctga ctaaaactgc
     8641 agagagacct tctcggtagt actaggaccg tcagctcaga acgatgcctt gcttaatttt
     8701 tcattatttt ttttttattt tattttttaa tgagaccagg ctggactctt tacagccatt
     8761 ccccccattc gttctgacat gcaagataag tgtgtgtgtt ggattatgta aaggaaattg
     8821 ttttagtatt atcattggtt taaatgtgta tgcttaaatg ttaactcaga ttgacctttt
     8881 taccttttta gaaagatttg tgtgtttgtt catctgcttc tcatcccagc acggctgagg
     8941 gggtttgacg acacactgtc cttagctgat aaggactggt tgaagttaga atgcaccaaa
     9001 tgggtcatta tacgacaccc acaatgaact tttttctgtg ttttgaaatt tttaccttct
     9061 tcttgtgttc ttaataaaaa cagcacgagg agagacagaa ccttggtgtt gctccaccaa
     9121 cagaactctc caggaaagtc cggctcgctt caaagcctga agatttgttt tccaaattcc
     9181 tcactccaca cgcacgcaca aatcagtgaa catttcagac aaatctttac attatcgttg
     9241 gttctgtgtt gcattttgga ccgtaaaggg ggtacaaggt gaggatgaaa ataaccaaga
     9301 gcagcatcgc cgttacggtt actagaaaaa cctaactgga gtatgttgga ggaggaggag
     9361 agtctggagc tccagctgga atcatgttgg tcaaattcag catgtagccc ggaggctgtc
     9421 ctgcatcgct gtttttcata cggcagatga agggaaacag aaattactct caacaaacac
     9481 aggcctggat gaggcagtta tattttaata aatattgtta tttcattgaa gggaacctga
     9541 acgaatgaca ctttgttcat acatatagca ctttacaact cttttaaggt gcgaaaaggg
     9601 cttcgcgata aaagaaagag aaaagacatt gattctgtag acaaggcttg tgctggaggc
     9661 ctcaggcaga aatcaaactg ttgaaatgct ggtctatccc tcctgctcct ctcgcaatct
     9721 gtattttttt tttaaatgta ttttacatat gtaaaggaaa ataaagaaag atataaacaa
     9781 acaagtaaca ctctggtctt tgcctgagct gagaaactcc ctgctttgaa acacagaaga
     9841 aaactgctga tcggcagagt tccctgcccc tccttcctca aaactccctg ctcgcagctg
     9901 caggcaccac ggttcctcct ctgcgtctgc cttgctgtgt ctcccgcccg ctcgtgagtg
     9961 aggctccacg gggcggtccg agtcagtcag cctccaagag ccgaggccaa atcatttctg
    10021 tctttctccc ccctctctcc ccagtctttg cctcttgcag tcacacacat tccttctctc
    10081 ctcctcctcc tcctccttct tccatttctc tctgtttctc tgtcgcgcgc gttctctgag
    10141 ccccttcgga aagctttctg tgtctgccca ctgccctcat ccctgatctg gccccacaaa
    10201 aagctgagct gtggacacgt atttggtgtg tgtaaaaatg caaacagagc gccgaggctg
    10261 tgtggctctg gggcggtccg agtcagtcag cctccaagag cctaggcaaa atcatctctg
    10321 tctctctccc ccctctctcc ccagtctgtg cctctttcag tcacacacat tccttctctc
    10381 ctcctcctcc ttcttccatt tctctctgtt tctctgtcgc gcgcgttctc tgagcccctt
    10441 cggaaagctt tctgtgtctg cccgctgccg tcatccctaa tctggcccca caaaaagctg
    10501 agctgtggac acgtatttgg tgtgtgtaaa aatgcaaaca gagcgacgag gctgtgtggc
    10561 tctggggcgg tccgagtcag tcagcctcca agagcctagg caaaatcatc tctgtctctc
    10621 tcccccctct ctccccagtc tgtgcctctt gcagtcacac acattccttc tctcctcctc
    10681 ctcctctctc cttttctctc tgtttctctg tcgcgcgcgt tctctgagaa ccttcggaaa
    10741 gctttctgtg tctgcccgct gccctcatcc ctgatctggc cccacaaaaa gctgagctgt
    10801 ggacacgtat ttggtgtgtg taaaaatgca aacacgtcgt cttcagagag gaaaattcca
    10861 ctctggcctg cctgccgctg cttcctcagg ggccctctgt gggggcaggc tctcagagct
    10921 ctgcgaatga gccgaagcca agcggctttg gacgtgactt gcagacactc aggcgtgtaa
    10981 aaccagcaat gctccaacga gcatcctttt tattttctct ttgtgattag tgacattgaa
    11041 tatcctgctc caactctttc tccatttcgc tgagctatcc ctgggttgta atgaaaaaaa
    11101 aataaataaa aagtcatcgc gcaccaaaga aatttctgtg ctgctttgga ttttctgtca
    11161 ctttttttaa tttttgattt ctgttataca gctagagaaa aacctttccc aaggagctct
    11221 gcgaagacat aggccacggc tctgtcttgt ggcctctgtg actcttctga gaggaagagc
    11281 ttggctttgg ctcattcgca gagctcagag gctgtgcggc tcaggtttcg aaaggctgcg
    11341 gcctgcccct gggctgaccc ctgtcttcgc agagctcaga ggctgtgcgt ctctgatggc
    11401 gaaaggctgc cgcctccagc ctgcctcctg cctctgagcc gtgctgtgac tcgtctgaga
    11461 gtaaggctgc attcttcccc ctctgagcag tggcccctgt cttcgcagag ctcagaggct
    11521 gtgcggctgg ctctgcttcg acaggctgca ttcttccccc accaagaaag gctgcggcct
    11581 gcccctgggc tgacccctgt cttcgcagag ctcagaggct gtgtgactcg tctgagagta
    11641 aggctgcatt cttcccccct gagccgtggc ccctgtcttc gcagagctca gaggctgtgc
    11701 ggctggctct ggttcgacag gctgcattct tcccccacca agaaaggctg cggcctgccc
    11761 ctgggctgac tcctgtcttc gcagagctca gaggctgtgt gactcgtctg agagtaaggc
    11821 tgcattcttc cccctctgag ccgtggcccc tgtcttcgca gagctcagag gctgtgcggc
    11881 tggctctgct tcgacaggct gcattcttcc cccaccaaga aaggctgcgg cctgcccctg
    11941 ggctgacccc tgtcttcgca gagctcagag gctgtgtgac tcgtcagaga gtaaggctgc
    12001 attcttcccc cctgagccgt ggcccctgtc ttcgcagagc tcagaggctg tgcggctggc
    12061 tctgcttcga caggctgctt tcttccccca ccaagaaagg ctgcggcctg cccctgggct
    12121 gactcctgtc ttcgcagagc tcagaggctg tgcggctgtg gttcgacagg ctgcattctt
    12181 cccccaccaa gaaaggctgc ggcctgcccc tgggctgact cctgtcttcg cagagctcag
    12241 aggctgtgtg actcgtctga gagtaaggct gcattcttcc ccctctgagc cgtggcccct
    12301 gtcttcgcag agctcagagg ctgtgcggct ggctcaactt cgacaggctg cattcttccc
    12361 ccaccaagaa aggctgcggc ctgcccctgg gctgactcct gtcttcgcag agctcagagg
    12421 ctgtgtgact cgtctgagag taaggctgca ttcttccccc tctgagcagt ggcccctgtc
    12481 ttcgcagagc tcagaggctg tgcggctggc tctgcttcga caggctgcat tcttccccca
    12541 ccaagaaagg ctgcggcctg cccctgggct gacccctgtc ttcgcagagc tcagaggctg
    12601 tgtgactcgt ctgagagtaa ggctgcattc ttcccccctg agccgtggcc cctgtcttcg
    12661 cagagctcag aggctgtgcg gctggctctg gttcgacagg ctgcattctt cccccaccaa
    12721 gaaaggctgc ggcctgcccc tgggctgacc cctgtcttcg cagagctcag aggctgtgtg
    12781 actcgtctga gagtaaggct gcattcttcc cccctgagcc gtggcccctg tcttcgcaga
    12841 gctcagaggc tgtgcggctt tgaaaacaca gaagaaaact gctgatcggc cgagttccct
    12901 gccccctcct tcctcaaaac tccctgctcg cagctgcagg caccacagtt cctcctctgg
    12961 gtctgccttg ctgtttctcc cgcccgctcg tgagtgaggc tccactgggc ggtccgagtc
    13021 agtcattctc caagagccga ggccaaatca tctctgtctc caaccccctc tccccagtct
    13081 ctgcctcaca ttccttctct cctcctcctc ctcctccacc tcctccttct tccctttctc
    13141 tctgtttctc tgtcgcgagc gttctctgag ccccttcgga aagctttctg tgtctgccca
    13201 ctgccctcat ctctgatctg gccccacaaa aagctgagct gtggacacgt atttggtgtg
    13261 tgtaaaaatg caaacacgtc gttttcaggg agggagctct gcgaatgagc cgaagccaag
    13321 cggctttgga cgtgacttgc agacactcag gcgtgtaaaa ccagcaatgc tccaacgagc
    13381 atccttttta ttttctcttt gtgattagtg acattgaaaa tcctgctcgg catagctgcg
    13441 agacgctgct tttcttgcag ggccctgccc gctccctgag ctgagaacct ccctgctttg
    13501 aaacacagaa gaaagctgct gatcggccga gttcccttgc ttcctcaaaa aaaaaaactc
    13561 tggtctttcc tcgcagctgc aggcagcacg gtccctcctc tgcgtctggc ctgctgtttc
    13621 tctggctgtt ctcttggctt gacagcggag gggatttctc taacgtgcct cggtcggcct
    13681 cacagagcgg aggtctccgc atgcctccct cccccctcta tctctctcgc gcgtgttctc
    13741 tgagctcgtt ctacagcttt ctgtgtctgt gtccctgtgt ctggggaggg gatttttcta
    13801 aagcacacgc caacctaagc aagtgcgagg ggtaaggaaa tgaagagaga gaaaaaaaaa
    13861 agaatgtctg gttggtcact cacagtaaaa cagtggatgg ataaaaaaaa aaaaaaacac
    13921 aggggtcaaa tgcaccctaa agtacagcgc gagggaattg ccaaatgcag gccaccaagt
    13981 aatgtctcgt ggggtcattt atactctgtg taaatgaaag tttgtgaaag tgaaagtttt
    14041 tttttttttt aaagtacggg gtcaaatgca ccctaaagta cagcgcgaga ggtatgaaaa
    14101 taaataaata aattgatgcc ccccttctcc ccccctccac cccctggtgg tcgtggggtg
    14161 taaggacaat gaagaaaaca aatacggggt caaatgcacc caaaagacag cgcgaggggt
    14221 atgaaaataa ataaatagat tgatgccccc cctcatcccc tccaccccct ggtggtcgtg
    14281 gggtgtaagt acaatgaaga gaggatgggg tcctttacgt tccgtaaaac agcggagtga
    14341 atgttttttt tttaaaaaaa atatggggtc aaatgcaacc aaaagacagc gcgaggggta
    14401 taaaaataaa taaatagatt gatgcccccc ctcatcccct cctctccctc caccccctgg
    14461 tggtcgtggg gtgtaaggac aatgaagaga tgaaaaaaat atggggtcaa atgcacgcca
    14521 aagcacagcg cgagaggtat gaaaataaat aaataaattg atgcccccct tctcccccca
    14581 tccaccccct ggtggtcgtg gggtgtaagg acaatgaaga aaaaaaaaat acggggtcaa
    14641 atgcacccaa aagacagcgc gaggggtatg aaaataaata aatagattga tgccccccct
    14701 catcccctcc accccctggt ggtcgtgggg tgtaagtaca atgaagagag gatggggtcc
    14761 tttacgttcc gtaaaccagc ggagtgaatg tttttttttt taaaaatacg gggtcaaatg
    14821 cacccaaaag acagcgcgag gggtatgaaa ataaataaat agtttgatgc cccccctcat
    14881 cgcctcctcc ccctccaccc cctggtggtc gtggggtgta aggacaatga agagaggatg
    14941 ataaaaaata tggggtcaaa tgcacgccaa agcacagcgc gagaggtatg aaaataaata
    15001 aataaattga tgcccccctc ctccccctcc accccctggt ggtcgtgggg tgtaaggaca
    15061 atgaagagag gatgataaaa aaagtattgt ctcgtggggt cgtttacgat ccgtaaaaca
    15121 gcggactgaa tgttttttat gccggccaca gagaaatttc tcgtggggtc gtttacgatc
    15181 agtaaaacag cggactgaat gttttttatg ccggccactg agaaatttct cgtggggtca
    15241 cacgagctgc gtaaaacagc ggattttttg gggggtcatg cagaccccaa agcacatgcc
    15301 cacctgagcg agtgggaggg ttatataaat acggaggtca aatgcacccc aaactacagc
    15361 gcgagggaat tgccaaatgc catccaccaa aaaaaaaaaa aaaaaacgcc tcgtggggtc
    15421 acacgtgctc cgataaacag cggttggaat ttttattttt ttttgaaaaa aaatacgggg
    15481 gtcaaatgca ccccaaacta cagcgcgagg gaattgccaa atgccataaa caaaaaaaaa
    15541 aattataccc cccccccttc cccctggtgg tcgtgcggtg taaggaaaat gaagatagga
    15601 aaaaaaagca tagtctcgtg gggtcatttg cactctgtaa aacagcggag tgaacgcttt
    15661 tgtttttgga gaaaaaaata ataaagtatt gtctcttggg gtcatttgag ctccgtaaaa
    15721 cagcggagtg aacgcttttg tttttggaga aaaaaaaaaa ataaagtatt gtctcttggg
    15781 gtcattttag ctccgtaaaa cagcggagtg aacgcttttg tttttggagg aaaataaaaa
    15841 taaagtattg tctcttgggg tcattttagc cccgtaaaac agcggagtga acgcttttgt
    15901 ttggagaaaa aaaaataaag tattgtctct tggggtcatt tgagctccat aaaacagcgg
    15961 agtgaacgct ttttttttaa ataatacagg ggtcgaatgc acgcgaaagc acagcgcgag
    16021 gggtatgtaa ataaataaat gaattgatgc ccccccttcc cctccccctg gtggtcgtgc
    16081 gctgtaagga aatgaatagt gggtgaaaaa aaaaaagcat tgtctcgtgg ggtcatttgc
    16141 actccgtaaa acagcggagt gaacgctttt tttggagaaa aaaaaaataa agtattgtct
    16201 cttggggtca tttgagctcc gtaaaacagc ggagtgaacg cttttttttt tttaataata
    16261 cggggtcgaa tgcacgccaa agcacagcgc gaggggtata aaaataaatt gataccctcc
    16321 tccctccctc tccaccccct ggtcttgggg tgtaaagaaa atgaagagag gatggagaga
    16381 gaaaaaaaat aaagtattgt ctcgtggggt cacttatgcc ctgtaaaaca gcggagggaa
    16441 tgggtttcgt gctggccatc gagaaatgcc ttgtggggtc acttatgccc tgtaaaacag
    16501 cggagaggat ggagagagaa aaaaaaataa agtattgtct cgtggggtca cttatgccct
    16561 gtaaaacagc ggagggaatg ggtttcgtgc tggccaccga gaaatgcctc gtggggtcac
    16621 ttatgccctg taaaacagcg gagggagtta tatttttttg gaggggggtc atgcagaccc
    16681 caaagcacat gccaacctaa gcgagcggaa gggttatatt gacaaaccaa taccttttta
    16741 catgcttatc acaggtaaga ttgataaccc ttgtgctgtc ttagggggaa agaaaagcat
    16801 ggattaaaaa aaaggtaagg agggggggtc attttaaaaa cgcatacccc cctttggtat
    16861 tgaccccaga caggtacacc ccggtctggc ctccgggaat cgaagagggt gaagttcctg
    16921 aatttatttt cactgtggat ttactcagtc aaattcagtg gggaaatcca gcttctttca
    16981 gtcaaagcag ctggttcaag tcaaattgtt ttaatcaata aagcactttg acacagtaat
    17041 ctgcgccttt gtttctattc gactggatta ctgtaactct ctttccatct ctcactcgtc
    17101 cttatccttt ctcaaactgg caaagatcgc tgctgtatgt ttgttaactg gcatgtggaa
    17161 cagagagcat attactcaag ttctgacttc tctacactgg ctgactgttc attttaaaat
    17221 tcttttattt gtttctaaat ctttaaacag tctggctctg ccctgtctct ctgagctgct
    17281 acagctgcat tcctcttaga tcagctgacc agctgctgct ggatgtgcca aggacacagg
    17341 ggaaactcag agtgtatggg gcattttcct tttctggcct cggtctggcc tccgggaatc
    17401 gaagagggtg aagttcctga atttattttc actgtggatt tactcagtca aattcagtgg
    17461 ggaaatccag cttctttcag tcaaagcagc tggttcaagt caaattgttt taatcaataa
    17521 agcactttga cacagtaatc tgcgcctttg tttctattcg actggattac tgtaactctc
    17581 tttccatctc tcactcgtcc ttatcctgtc tcaaactggc aaagatcgct gctgtacgtt
    17641 tgttaacttg catgtggaac agagagcata ttactcaagt tctgacttct ctacactggc
    17701 tgactgttca ttttaaaatt cttttatttg tttctaaatc tttaaacagt ctggctctgc
    17761 cctgtctctc tgagctgcta cagctgcatt cctcttagat cagctgacca gctgctgctg
    17821 gatgtgccaa ggacacaggg gaaactcaga gtgtatgggg cattttcctt ttctggcctc
    17881 ggtctggcct ccgggaatcg aagagggtga agttcctgaa tttattttca ctgtggattt
    17941 actcagtcaa attcagtggg gaaatccagc ttctttcagt caaagcagct ggttcaagtc
    18001 aaattgtttt aatcaataaa gcactttgac acagtaatct gcgcctttgt ttctattcga
    18061 ctggattact gtaactctct gtccatctct cactcgtcct tatcctgtct caaactggca
    18121 aagatcgctg ctgtacgttt gttaacttgc atgtggaaca gagagcatat tactcaagtt
    18181 ctgacttctc tacactggct gactgttcat tttaaaattc ttttatttgt ttctaaatct
    18241 ttaaacagtc tggctctgcc ctgtctctct gagctgctac agctgcattc ctcttagatc
    18301 agctgaccag ctgctgctgg atgtgccaag gacacagggg aaactcagag tgtatggggc
    18361 attttccttt tctggcctcg gtctggcctc cgggaatcga agagggtgaa gttcctgaat
    18421 ttattttcac tgtggattta ctcagtcaaa ttcagtgggg aaatccagct tctttcagtc
    18481 aaagcagctg gttaaagtca aattgtttta atcaataaag cactttgaca cagtaatctg
    18541 cgcctttgtt tctattcgac tggattactg taactctctt tccatctctc actcgtcctt
    18601 atcctgtctc aaactggcaa agatcgctgc tgtacgtttg ttaacttgca tgtggaacag
    18661 agagcatatt actcaagttc tgacttctct acactggctg actgttcatt ttaaaattct
    18721 tttatttgtt tctaaatctt taaacagtct ggctctgccc tgtctctctg agctgctaca
    18781 gctgcattcc tcttagatca gctgaccagc tgctgctgga tgtgccaagg acacagggga
    18841 aactcagagt gtatgggaca ttttcctttg ctggcctcag cttgtgagat gcactgctca
    18901 tgcaggttag gcaggcccat tcttcgaatg attttaaatc caagttgaaa actcagtttt
    18961 tctcactggc ttttaactta gtttgagttg gtgattgtac tgattttcat tacttttgta
    19021 ttatgttgtt cattttggat cgttgtcttg ttttatcttt catcattaag cactttggtc
    19081 agcctctgct gtcacaaaag cgctttatag ataaagttta cttgactcat gccttgctgg
    19141 agtgaaaaca tagttgaaag aaagaaacaa aaaacaacaa acaaaacaca tcaaccccgt
    19201 cattgttttt attgagtttc acaggcaagt ttactttagc acaagcaaca gtaaaaaagc
    19261 aaaagcattt ttaaaactaa aaaaaaatat ttcacacact caaagcgtct gccagcacag
    19321 agtcctttca ctgctagcat atttcacagg aacaggctgg actgtgaata gtagtcgcca
    19381 tccccgtatg ttttggcagc attaagaccg tctcgatgag cgttgtgcga catgaaggcg
    19441 tctgtatttt tcccgtcgcc ttgcctctct ttgagcactg tggaggtgag caccatggtg
    19501 atcacgtaca tggcgtatat gaggatgttg aacactgcta tggcgcactc cacgttgtgc
    19561 atcctgtgtt cgtcccgaat cagcggcctg tacaagagct ccatgcaacc agagacgact
    19621 gccatgaaca gctccagatt catcatgatc agacaggcca gcaccgtccg ggtgcctttg
    19681 ttgagcctcc tggttccgtc ctcggcgtcg tccatcttgc gcttgctctt ggccgcgaaa
    19741 aagctcagca ccacgctcac gaccatcgcc agacagccca tggttatcac agctatgccg
    19801 ccgtgtatgt aagcgtgatc gtagctactc ctctcctgag ccgtagagga gccgaaggag
    19861 acgtcccgcg cgctccccct cacggcgtga ctgctatcta tcaggtagag gatgttgttg
    19921 ggcaaggcga ggaacccgac aatgagagag gtgatgaccg cgatggcggc ccccaacttt
    19981 cccctgaacc tggcaacgct cagtacgggg ttggacttcc tccccatcaa catctctttt
    20041 ccggacgaaa tcaaagaatc gaagcctccg acgaggccgg acctggtccg ctgcatcccg
    20101 cccagcagag gtgggcagac ggggtcgcgt cctgcgcacg agagggccga gccagcatag
    20161 gttacctacc cccctttaac ggttactgcc gcacagcgtc ttggtccacc ccgagacatt
    20221 taatacgatg aagctcggga ggcccgtgat cgagttcaga gggtcgagaa gagacctcca
    20281 ggcgaaggcc gtgacgcagg accggtggta cagggtccgc ggcatcacga ggaccttgaa
    20341 ttcgatcgcg cgccgcagga gaggcgtccg atctcacaac atgatatgtg tggacctata
    20401 cgctaggttc cttagccacc tcgtccgtga ccgacgaaac ccgctcggct ggttgtctca
    20461 tcacttggcc atcctgaacg cgcctgagga cccagcccgt aagtttgagg gcgagttgag
    20521 acgcctgctg gcatacggct ctctcaactt tgagtcgtgc aggcgcgcct gggacaggag
    20581 ccgcatgtcc aggggcatag gaaacgcagt agacgctcag tgcaaggacg tgttcaacgg
    20641 aaagaaggct gcttcagaga ccgggcccgt gtctcgcctc ctgctcgccc agctcgaggc
    20701 cctgcgcctc aagccgatct gcgcgggcct caaagtggcc ggcgtgccca cgcccgaccg
    20761 aggcggcagc acgtaccaca acggctgcac ccggggctgc gggccactgc ctggacggaa
    20821 caccttctac acggaagtgg acctgctggc tcacgatgca acgaccgaca ctgtggccct
    20881 cctagagctc aagacccgaa acagcgacgt tttggatgcc cctaccctgt ggcggtacaa
    20941 cgcccagctg tggctgacct ggacgatgtt ctcgctcacg tacccgagcg tggcggagcg
    21001 ctcaaacgct tacctggtga tcgtgaggcc aggcacgaac acggtcacca taaggagctg
    21061 tctgaggccc tccgtgacca agacgctgcg caccaagttc ccctggataa actgcctttg
    21121 tccgcaggtg ctcaactgcc tcacgccgac ctgtgtcaac gtgagagtgc aggcctatcc
    21181 gaagccaggc tctggcggca gggcgagcat cgacccaaag gacctctgtt acaggaacgt
    21241 catgttcaac cgagaaaagg ccagagtgcg tcagagacgt taccccgatc agggatcgca
    21301 aggccgtcca ccgcacccaa cgccctcctc cgagacgagc ggggcccccc aggggtcctg
    21361 ggtccgcatc acgtgggagc cgaacacggc tcccacgcag gcatgacact cgataaaaag
    21421 ccccgcatgt tcgagcgctg gatggaaact gacggacaac tagaactgac atgggtctga
    21481 ggcaccaagc gctccacggc atgctggcca acccagacgt gtcccctttc aaagtaatcg
    21541 agaaacccag cgaacagcag gactggatcc tgatagacca tctcattgtc acacacacag
    21601 tcagagaaag cgattacagg gagagcgaac cggagatgtc ggtcgcgagg atggcgagct
    21661 atttcgcatc ctggtacgtc agagagaggg cccacggccg atgcgtcgtg ctcgtaaaag
    21721 acggtccggg ggcgcagaag cctagcgtga gggaagaaag ggccaacagg acggtccctg
    21781 gtcacttgaa gttctgtaag gctcacctgg ccgagataga gtacggcacg atgaaactgt
    21841 tggccgacgt gggcatgaga gacagctttt tcttagtcac aggggcggta ggcgagtcgc
    21901 gctgggccca gaccgccggc gagcgcgcca gcaacctggt ctcgttccac aacgagcgcg
    21961 ggggagaggg ggccagtcca ctcacggagc cagaccactt caaaatcgag accctccatt
    22021 ttcccgtcgt ggatctgagc tactgcgacg gcaagaccta caggcctgag gggacgcctg
    22081 gagttttctt gacagctttc gggagcccgg aagacgagcg gctccagggc ttgctaaagg
    22141 cttgcgtcga gtgtcgagaa acggaggccg acacgctgat ggtggagttg gccaacgccc
    22201 taacgggctc agtgacagtg tgcacagggg acacagatct gatagccgtg ctcgctgcga
    22261 gcggacggcc cggcctgaca ctgaggttgg acaacaaaag ctacactgag gacagagcca
    22321 tgcacgaatc gcccttcggc gagctccttg tcgagccagc ggtccgacgg accgccaaca
    22381 gagcgccggg tgccacagac gactggctga gcgcactgtg cgacctgggc tccgcagagc
    22441 accacctgtt gcccaacggc gcggcggaaa gacacgccga tctgggtcgc cttctggaga
    22501 gccacggggg cgaggcgttc aaactctcag tgtacgagtt cttgtaccgg ggcggtgttc
    22561 gaggctcggt ttacgtcgct ttcctgagcg cgttcttcga gtctgacgcg aggagcaaac
    22621 tgagtgaact ggcactggag agccagaaaa cgtacccccc cggcacacgc agcgcaaaca
    22681 cgttacgctt cgccttcacg gtcctgtgcg gcgcggatga cccgaaagtc ttaggcgcgg
    22741 ggaacgcgcc ctcgtcgcaa cttttcggta acgcagcacg ctcggtcgag cggggatcta
    22801 agcgcccccg cgagccagag gtcgaccggg agggcgaagc agaaccagag atcggatccg
    22861 acccccagaa gaccaaggta aagatcacgg ctgggctcaa gcgcacggcc aaagcctacg
    22921 cggacggagc aatcccggag tccactcacg cccgttacct cagactggct cgctccggaa
    22981 ggcacctgtt cctgagagcc aaagccagag cgcaggagga ccagagcgtc cgatccaaac
    23041 acttgctgtt catggccctc tgcggaacag actacagctt cactccagtg gggctgggaa
    23101 tcaaaaggtt gctgagtggc gcgatacgca accgagagaa gttcagctct tggtgcgcca
    23161 agctcgtgac cgcgctgtgg tcccaggacg gagaggatgg cggagggagc gaaaggtccc
    23221 ttgagtttcg cgccatgggc gaacagttgg ccagcctcac aggagtcccc aagtctacga
    23281 gctcaaagca ttggactgga aaaaagtttg aaatcatgtg caggacgctc aaatacgtgt
    23341 gcgacctgtg gaccctgaag ggtccccgga tcggtcccca ttatgggttt cgtgtgcacg
    23401 acggagtcgt gcgtttcata gaagaggaag acccagagtc tgtgtcttga gagttgatac
    23461 aggggcgaga tgtatttcat ttcattttct gtgtaaaaaa tgaagaagaa aaaaaaaaaa
    23521 acgagcgaac aaacacaata agaggatgac ccagagtctg tgtcttgaaa gttgatacag
    23581 gggcgagatg tatttcattt caattccaat ttctgtgtaa aaaatgaaga agaaaaaaaa
    23641 aaataagcga acaaacacga tggaaacaat aaaagtaaat tcaaacacac cagtgcagtt
    23701 ttcagagttt tatttcattc ggacacgtct gtatttacac cacacaatgt cgatttcaac
    23761 tctcgaagcc atctctaaat taccactgga gttcgtcgtg tgtcaaccga aaggatgatt
    23821 ggcgtactcg agcttgctca tccatgtaca ttaaggtcat aggcggcgct aaggatgaac
    23881 aaaggccgca aaagaacact aagaagcagg tcgaggcccc tggcccacaa gcggggaaca
    23941 agagcggtcg agccagagga tcctcggccc gactcgcaag ggcagcgcgg ggggccgaag
    24001 ccgggccgct acgaacccta cgactgggat tcggactcag acgggggaca cagagacgga
    24061 gggggtcacg gtcgagtcgg ccgcaaaact cgcgcgggcc ggcgggacaa agcccgtgag
    24121 cctgatgcgg cagcggtgga gcccgtgggt cctcggcacg actcggaagg gcagcgcggg
    24181 gccccgaagc cgggccgcta tgaaccctac gactgggatt cggactcaga cgggggagac
    24241 ggagggggcc acggtccgcc gcgggacgaa gccctcgagc ctgatgcggc agcggtcgag
    24301 cccgagggtc ctcggcacga ctcggaaggg cagggcgggg gagacggaga cagagggggc
    24361 cacggtcagg tcggccgtga aactctcgag gacaggcgat ccgatccgcc gcgggacgaa
    24421 gccctcgagc ctgatgcggc agcggtcgag cccgagggtc ctcggcacga ctcggaaggg
    24481 cagggcgggg gagacggaga cagagggggc cacggtcagg tcggccgtga aactctcgag
    24541 gacaggcgat ccgatccgcc gcgggacgag gcccacgagc ctgacgatgg agcggtcgag
    24601 cccgggggtc ctcagcatga attggaaggg cagggcagag gcgacgaacc ctccgattgg
    24661 gatttgtacg agtgtgaaac ggacgtggac gagctcgatg gttctcaaag tgaaacggaa
    24721 gaacaacacc ggggccccag gtcatcgggc gaggaagacg tcgaggaagc cgttgaggaa
    24781 gacgccgagg aagacataga ggaagaacca gccgcagaga gcgcgagcgt gtacccggat
    24841 acattttcct ccaagaacgg tgaaataaag tggtcagcga acgagcgtga tcggtcgagc
    24901 gtccgggcgt cccctcctca ccaggcctca gggcctacca ctgaggcgag ggagggggct
    24961 caagacatcc tgtcttcttt tcttttgttt ttcactccga atgtagaaag actgattttg
    25021 atagctacca accgccatag cgccgataag gcccacgcct taaagactcc gaaacccatg
    25081 gacgagattg aactgagagc ctacgtggga ctgctgatct tggccggggt gtacaggtct
    25141 cgaggcgaag cgttggtgag cctgtgggag cccgagtgcg gacgaccgat cttcggggca
    25201 accatgtccc ttagaagctt ttaccagcgc tctgcgacgc tcaggttcga cgatcgaagc
    25261 acgagagcct ctaggagcgc ttcggacaga ttggccgcag tcagagaggt gtgggaagag
    25321 tggtgcgatc ggctgcccag gctttacgac atcggacccg aggtgactgt ggacgaacga
    25381 atggttcctt tcaaaggtgc ggtttcagcc tcccttttta ctgttctcag ggtatccttg
    25441 acgtattcgc gtctgtctta actcttcctt ttgtttttct ttctctacgc aggacgttgt
    25501 tctttcagac agtacattcc cagcaagcct accaagtacg gcctcaaact atgggtcgct
    25561 tgcgacgcaa ggacgagcta cgcttggagg gtccaaccgt acatgggcaa gctggcttcg
    25621 ggtgctcgag agacaaacct tgcgtcccga gtggtttcgg atctcacccg gggactggag
    25681 caccgtaacg tcacgtgcga caatttcttc acttcgtacg cgctcgccac cgagctcctg
    25741 aaacggaaca tcaccctgct cggtacgatc aaaagcaaca aacccgaact gcctccggag
    25801 ctcgcgtcgg cccgcagacg agaagcactc tcctccaggt tcgcctttac ggactgcgcc
    25861 gcggcccttt cctacgtgcc caaaaagaac aaaaacgtcc tgctccttag cacgaagcat
    25921 tcgagggtcg aaatatgcca cgaacgcagg gacaaaaaac cagagatgat cttggattac
    25981 aataaaacca agggcggcgt ggacaacctg gacaaactgc tggccacgta cagctgcagg
    26041 agaatgacca agcgctggcc cttggccatg ttccacaaca tgatagacat gtcggcgtac
    26101 aacgcgtacg tgatatggag ggaaatgcac ccggactgga tgccgtggaa ccgcaaccga
    26161 aggagaatct tcctcgagca gctgggcaaa gatctcgtca gaccgctcgt acttcgcagg
    26221 aagcgtgttc ctcgcgcaag gccggcctac gatctaatgg tcagcatgca agaagccggc
    26281 gggacgagcg cgcgcagcga gggcaaaaga aaacgatgtc agatatgccc gcgctccaag
    26341 gacacaaaga cgctgatctc ctgcaagagc tgcggaaaga gcatctgcag aggctgcact
    26401 gtcccctttt gccccctttg ctccgagcgc cagggaaggg acggcgacac agacgcgtcc
    26461 cagtgaaagg gatcgagctg tctggtagcg cgacctgatg cctcgtttcc cactcgagta
    26521 actgaaaatc tgttctgttt tgatatcagc gagtctgtcc tctgtgccgc cctgtatgtc
    26581 ctctgaaaat aaaactgaga actgctgtcg tacaaaggtg tctgtgtgcg cgtgtgtctg
    26641 tgtgaacatt cgagaagcaa aactgttgaa agggtttgag gggtctacgc gaaggtacgg
    26701 atatttcgat ccaacgtgtt cgattcacaa agaaaggcct acaaacaggg ctggtttgag
    26761 ctcgcaaagc ctctcagcgc ccacaggcca actctgtcct cgttcgagtg gataaacaga
    26821 gtcagcaggg attctaagct ttagggggag agaattggcc tgcaagctct gaggcttggc
    26881 gttctggagg tatcttcaca ttcagaatgc ttgagtccgg aaagattttt ttttttcttc
    26941 ccactcgagc tgtcagaatt acatgtggag ccagtttggg gagggaaccg caacagccga
    27001 gagctcagcg gaaggggaaa aaaatgagtt ggccttgtag caccaaatct cttatgaatc
    27061 ctatgagctc tccacctaaa cctactgtga atgttgtgtg agattttcac tgggtgtaaa
    27121 ataaaataaa aacagaacaa ataatcgaaa agaacccaaa cattatagtt ttttttttgt
    27181 gtgattcggg gatgtcttct gatgcaaaag gctcgtagcg ctggccagcc ttcgcgatct
    27241 ggtctgcgcc ctggaaacga gcagcgtggg tttgcgaggg tagccgagct gccacacggc
    27301 tgctcgttct gggataggat tggcctgcga gctcctctca tcaacgacac gcttcagttt
    27361 gcctctgatt cggcttccct gacacagcgc gctgtgatgt gactcgcaga gccacacatc
    27421 aaacccttcc catagagctt catgtgctgt cagaggggag gcgatcggcc tgctctgggg
    27481 ctgggctccc cttggggttg cttcacattt ggaacatttg gagatacaag cggagccagc
    27541 ccggagaggg aacagaaacg gaccacagct caacggaaag gagagaatgt tggtctttga
    27601 gcactccgcc tgaagctatc gcgaatattc cgtgaggttt tcactgtctg taaaataaaa
    27661 ataaaaaaac aggacagaaa atccaaacga acacagaaat tgttttcatt ttgtaagact
    27721 tttttattac aacatgacct gggtatccaa cccagggtgg aaccgaaacg gtcagagctc
    27781 agcggaatgg agaaagtcga ccctccctga cacagagcgc tgcggtgtga ctcgtggcat
    27841 ccagcctgtc tctcagtcag ctcactctca ggcgcaggct gcgtgtgttt ttcagacgcg
    27901 aaaggcccca gcctgtctct gaggatgccc ccctgccccc cgacacagag ctctgtggtg
    27961 tgtggattgt gttctgaaag ggttttctca ctcgagcggt cagaattaca tcctgagcca
    28021 cgcagagccg ctcgtgcggt tcccttcacc caaacctgag cctctccacg gagcttcatg
    28081 tgctgtcaga ggggagaggg tctgcatgcg ggctgctctc agccaatgca cgatctagcc
    28141 tgcccctgcg cggtccagcc ttcctctcat tctcctcccc tgcaggcgcg ggctgcgtgt
    28201 gtgcctcaga caggaaaggc tccagccttc ctctgcctcg gccccccttg aaacagcgct
    28261 cagtggcttt acttcacgca gagccgctca ggatttttcc ctacacacac cccaagcctt
    28321 tccgtcgagc ttcatgtgct gtcagagggg acaggctctg actgcgggct gcgctgcagc
    28381 tcggcttcct tgaggttgct tcaaagttag aacgcttgtg ttcggaaagg gttttctcac
    28441 tccggctgtc agaattacat cctgagccac cctggagagg gaacagaaat ggcccagagc
    28501 tgaacagact gaagagaatg tccttcttag agctctacgc ctgaatctat cgcaaatgtt
    28561 ccgtgaggtt ttcactggct gtaaaataaa aattagaaaa aaacagaaca gaaaatccaa
    28621 acgaatttcc ccccgggagg ggctgcgtgt gtttctcaga cgcgaaaggc tccggcctgc
    28681 ctctgagagt gcaccctgag cctctgcaga gagcctccgt agagagcctg cctgcgagtg
    28741 gggacttccc gacagaagcg gagccctgtg ccttgtgaca tctgtttcga aagaccgcag
    28801 cctgcttctg cttctgcagc ttgcttgaca cggatttctg cggagcgtgg ctggtgttgg
    28861 gaaagatttg ttttctcact cgagcggtca gaattaagtg cagggccagc tctgggagtg
    28921 aaccgaacgg gcccggagct cagcagagtg aagagaaagt ttgccaccga gctctttgcc
    28981 cgttgctgtc tagagtgttc tgtgaggttt ttgctggctg tgaaataaaa atgaaaacga
    29041 agtaaaaacg ggacagaaaa cccaaaagaa cacagaaaat ttattttgtg tgatgacttt
    29101 ttttattaca acacgagctg ggtatcgaac ccaggggtgg aacagaaacg gtccgcagct
    29161 cagccaaccc tgcctgacac acagctctgc cgtgtgactc gtggcatcca gcctgtctct
    29221 cgctcggctc actcgcgggc gggggctgcc tgtgtttctc agacgcgaaa ggctccggcc
    29281 tgcctctgag ggtgcggcct gaggaaaggt tttttttttt tttttttccc tctcgagctt
    29341 tcagaattac atgtggagcc agcttgggga gggaaccgcg acagccaaaa gctcagcgga
    29401 atggagaaag agttggcctt ctagcactaa atctcttatt gtttttgcaa atgagctgtc
    29461 cacctcatgc tactgtgaat gtcgtgtgag gttttcacta gatgtaaaat aaaaaacaga
    29521 gcaaaaaatc caaaagaacc caaaaattat tgtaattgtt ttatttttta ttttttgcat
    29581 gatgattttc tttgttgtga ctcggggatg cctcctgatg caaaaggctc atcgcgttgg
    29641 ccagaaagag ttgcattcag aaagagtttt tctcactcga gctgtcagag atacaagcgg
    29701 atccagcccg aagagggaac agaaacgggc cacagctcaa cggtctgcct gcgggccgct
    29761 ctcagacaaa gcacgatcca gcctgccttc agtcgctccc ctgcacgatc cagcctgcct
    29821 ctcattccct cccctgcagg ctcgtgtgcc tcagacgcaa aaggctccag ccttcctctg
    29881 cgttggcccc cccttgacac gagcctccgt gtctctactc cacacagagc ctgcctgcgg
    29941 gccgctctca gacaaagcac gatccagcct gccttcagtc gctcccctgc acgatccagc
    30001 ctgcctctca ttccctcccc tgcaggctcg tgtgcctcag acgcaaaagg ctccagcctt
    30061 cctctgcgtt ggccccccct tgacacgagc ctccgtgtct ctactccaca cagagcctgc
    30121 ctgcgggccg ctctcagaca aagcacgatc cagcctgcct tcagtcgctc ccctgcacga
    30181 tccagcctgc ctctcattcc ctcccctgca ggctcgtgtg cctcagacgc aaaaggctcc
    30241 agccttcctc tgcgttggcc cccccttgac acgagcctcc gtgtctctac tccacacaga
    30301 gcctgcctgc gggccgctct cagacaaagc acgatccagc ctgccttcag tcgctcccct
    30361 gcacgatcca gcctgcctct cattccctcc cctgcaggct cgtgtgcctc agacgcaaaa
    30421 ggctccagcc ttcctctgcg ttggcccccc cttgacacga gcctccgtgt ctctactcca
    30481 cacagagcct gcctgcgggc cgctctcaga caaagcacga tccagcctgc cttcagtcgc
    30541 tcccctgcgc gatccagcct gcctctcatt ccttcccctg cacgcgtgtg tgcctcagac
    30601 gcaaaaggct ccagccttcc tctgcgttgg gccccccctt gacacgagct tcagtgtctt
    30661 tactccacac agagcctgcc tgcgggcggc tctcagacaa agcacgatcc agcctgcctt
    30721 cagtcgctcc cctgcacaaa tccagcctgc ctctcattcc ctcccctgca ggcgtgtgtg
    30781 cctcagacgc aaaaggctcc agccttcctc tgcgttgggc ccccccttga cacgagcctc
    30841 gcggaatgga gaaagagttg gccttctagc actaaatctc tcattgtttt tgcaaatgag
    30901 ctctccaact catgctactg tgaatgtcgt gtgaggtttt cactagatgt aaaataaaaa
    30961 acagagcaaa aaatccaaaa gaacccaaaa attattgtaa ttgttttatt ttttattttt
    31021 tgcatgatga ttttctttgt tgagactcgg ggatgccttc tgatgcaaaa ggctcatcgc
    31081 attggccaga aagagttgaa ttcagaaaga gtttttctca ctcgagctgt cagagataca
    31141 agcggagcca gcctgaagag ggaacagaaa cgggccacag ctcaacggtc tgcctgcggg
    31201 cggctctcag acaaagcacg atccagcctg ccttcagtcg ctcccctgca caaatccagc
    31261 ctgtctctca ttccctcccc tgcaggcgtg tgtgcctcag acgcaaaagg ctccagcctt
    31321 cctctgcgtt ggccccccct tgacacgagc ttcagtgtct ttactccaca cagagcctgc
    31381 ctgcgggccg ctctcagaca aagcacgatc cagcctgcct tcagtcgctc ccctgcgcga
    31441 tccagcctgc ctctcattcc ctcccctgca cgcgtgtgtg cctcagacgc aaaaggctcc
    31501 agccttcctc tgcgttgggc ccccccttga cacgagcctc cgtgtctcta ctccacacag
    31561 agcctgcctg cgggcggctc tcagacaaag cacgatccag gctgccttca gtcgctcccc
    31621 tgcacaaatc cagcctgcct ctcattccct cccctgcagg cgtgtgtgcc tcagacgcaa
    31681 aaggctccag ccttcctctg cgttgggccc ccccttgaca cgagcctcgc ggaatggaga
    31741 aagagttggc cttctagcac taaatctctc attgtttttg caaatgagct ctccaactca
    31801 tgctactgtg aatgtcgtgt gaggttttca ctagatgtaa aataaaaaac agagcaaaaa
    31861 atccaaaaga acccaaaaat tattgtaatt gttttatttt ttattttttg catgatgatt
    31921 ttctttgttg agactcgggg atgccttctg atgcaaaagg ctcatcgcgt tggccagaaa
    31981 gagttgaatt cagaaagagt ttttctcact cgagctgtca gagatacaag cggagccagc
    32041 ctgaagaggg aacagaaacg ggccacagct caacggtctg cctgcgggcg gctctcagac
    32101 aaagcacgat ccagcctgcc ttcagtcgct cccctgcgcg atccagcctg cctctcattc
    32161 cctcccctgc acgcgtgtgt gcctcagacg caaaaggctc cagccttcct ctgcgttggg
    32221 cccccccttg acacgagctt cagtgtcttt actccacacg gagcctgcct gcgggcggct
    32281 ctcagacaaa gcacgatcca gcctgccttc agtcgctccc ctgcacaaat ccagcctgcc
    32341 tctcattccc tcccctgcag gcgtgtgtgc ctcagacgca aaaggctcca gccttcctct
    32401 gcgttgggcc cccccttgac acgagcctcg cggaatggag aaagagttgg ccttctagca
    32461 ctaaatctct cattgttttt gcaaatgagc tctccaactc atgctactgt gaatgtcgtg
    32521 tgaggttttc actagatgta aaataaaaaa cagagcaaaa aatccaaaag aacccaaaaa
    32581 ttattgtaat tgttttattt tttatttttt gcatgatgat tttctttgtt gagactcggg
    32641 gatgccttct gatgcaaaag gctcatcgcg ttggccagaa agagttgaat tcagaaagag
    32701 tttttctcac tcgagctgtc agagatacaa gcggagccag cctgaagagg gaacagaaac
    32761 gggccacagc tcaacggtct gcctgcgggc ggctctcaga caaagcacga tccagcctgc
    32821 cttcagtcgc tcccctgcac aaatccagcc tgcctctcat tccctcccct gcaggcgtgt
    32881 gtgcctcaga cgcaaaaggc tccagccttc ctctgcgttg ggccccccct tgacacgagc
    32941 ctcgcggaat ggagaaagag ttggccttct agcactaaat ctctcattgt ttttgcaaat
    33001 gagctctcca actcatgcta ctgtgaatgt cgtgtgaggt tttcactaga tgtaaaataa
    33061 aaaacagagc aaaaaatcca aaagaaccca aaaattattg taattgtttt attttttatt
    33121 ttttgcatga tgattttctc tgttgagact cggggatgcc ttctgatgca aaaggctcat
    33181 cgcgttggcc agaaagagtt gaattcagaa agagtttttc tcactcgagc tgtcagagat
    33241 acaagcggag ccagcctgaa gagggaacag aaacgggcca cagctcaacg gtctgcctgc
    33301 gggccgctct cagacaaagc acgatccagc ctgccttcag tcgctcccct gcgcgatcca
    33361 gcctgcctct cattccctcc cctgcacgcg tgtgtgcctc agacgcaaaa ggctccagcc
    33421 ttcctctgcg ttgggccccc ccttgacacg agcttcagtg tctttactcc acacagagcc
    33481 tgcctgcggg cggctctcag acaaagcacg atccagcctg ccttcagtcg ctcccctgca
    33541 caaatccagc ctgcctctca ttccctcccc tgcaggcgtg tgtgcctcag acgcaaaagg
    33601 ctccagcctt cctctgcgtt gggccccccc ttgacacgag cctcgcggaa tggagaaaga
    33661 gttggccttc tagcactaaa tctctcattg tttttgcaaa tgagctctcc aactcatgct
    33721 actgtgaatg tcgtgtgagg ttttcactag atgtaaaata aaaaacagag caaaaaatcc
    33781 aaaagaaccc aaaaattatt gtaattgttt tattttttat tttttgcatg atgattttct
    33841 ttgttgagac tcggggatgc cttctgatgc aaaaggctca tcgcgttggc cagaaagagt
    33901 tgaattcaga aagagttttt ctcactcgag ctgtcagaga tacaagcgga gccagcctga
    33961 agagggaaca gaaacgggcc acagctcaac ggtctgcctg cgggcggctc tcagacaaag
    34021 cacgatccag cctgccttca gtcgctcccc tgcacaaatc cagcctgcct ctcattccct
    34081 cccctgcagg cgtgtgtgcc tcagacgcaa aaggctccag cgttcctctg cgttgggccc
    34141 cccttgacac gagcctcgcg gaatggagaa agagttggcc ttctagcact aaatctctca
    34201 ttgtttttgc aaatgagctc tccaactcat gctactgtga atgtcgtgtg aggttttcac
    34261 tagatgtaaa ataaaaaaca gagcaaaaaa tccaaaaaga acccaaaaat tattgtaatt
    34321 gttttatttt tttatttttt gcatgatgat tttctttgtt gagactcggg gatgccttct
    34381 gatgccaaaa ggctcatcgc gttggccaga aagagttgaa ttcagaaaga gttttttctc
    34441 actcgagctg tcagagatac aagcggagcc agcctgaaga gggaacagaa aacgggccac
    34501 agctcaacgg tcctgcctgc gggcggcttc tcagacaaag cacgatccag cctgccttca
    34561 gtcgctccac ctgcgcgatc cnnnnnagcc tgtctctcat tccctcccct gcaggcgtgt
    34621 gtgcctcaga cgcaaaaggc tccagccttc ctctgcgttg ggccccccct tgacacgagc
    34681 ttcagtgtct ttactccaca cagagcctgc ctgcgggcgg ctctcagaca aagcacgatc
    34741 caggctgcct tcagtcgctc ccctgcgcga tccagcctgt ctctcattcc ctcccctgca
    34801 ggcgtgtgtg cctcagacgc aaaaggctcc agccttcctc tgcgttgggc ccccccttga
    34861 cacgagcctc gcggaatgga gaaagagttg gccttctagc actaaatctc tcattgtttt
    34921 tgcaaatgag ctctccaact catgctactg tgaatgtcgt gtgaggtttt cactagatgt
    34981 aaaataaaaa acagagcaaa aaatccaaaa gaacccaaaa attattgtaa ttgttttatt
    35041 ttttattttt tgcatgatga ttttctttgt tgagactcgg ggatgccttc tgatgcaaaa
    35101 ggctcatcgc gttggccaga aagagttgaa ttcagaaaga gtttttctca ctcgagctgt
    35161 cagagataca agcggagcca gcctgaagag ggaacagaaa cgggccacag ctcaacggtc
    35221 tgcctgcggg ccgctctcag acaaagcacg atccagcctg ccttcagtcg ctcccctgca
    35281 caaatccagc ctgcctctca ttccctcccc tgcaggcgtg tgtgcctcag acgcaaaagg
    35341 ctccagcctt cctctgcgtt gggccccccc ttgacacgag cctcgcggaa tggagaaaga
    35401 gttggccttc tagcactaaa tctctcattg tttttgcaaa tgagctgtcc aactcatgct
    35461 actgtgaatg tcgtgtgagg ttttcactag atgtaaaata aaaaacagag caaaaaatcc
    35521 aaaagaaccc aaaaattatt gtaattgttt tattttttat tttttgcatg atgattttct
    35581 ttgttgagac tcggggatgc cttctgatgc aaaaggctca tcgcgttggc cagaaagagt
    35641 tgaattcaga aagagttttt ctcactcgag ctgtcagaga tacaagcgga gccagcctga
    35701 agagggaaca gaaacgggcc acagctcaac ggtctgcctg cgggccgctc tcagacaaag
    35761 cacgatccag cctgccttca gtcgctcccc tgcgcgatcc agcctgcctc tcattccctc
    35821 ccctgcacgc gtgtgtgcct cagacgcaaa aggctccagc cttcctctgc gttgggcccc
    35881 cccttgacac gagcttcagt gtctttactc cacacggagc ctgcctgcgg gcggctctca
    35941 gacaaagcac gatccagcct gccttcagtc gctcccctgc acaaatccag cctgcctctc
    36001 attccctccc ctgcaggcgt gtgtgcctca gacgcaaaag gctccagcct tcctctgcgt
    36061 tgggcccccc cttgacacga gcctcgcgga atggagaaag agttggcctt ctagcactaa
    36121 atctctcatt gtttttgcaa atgagctctc caactcatgc tactgtgaat gtcgtgtgag
    36181 gttttcacta gatgtaaaat aaaaaacaga gcaaaaaatc caaaagaacc caaaaattat
    36241 tgtaattgtt ttatttttta ttttttgcat gatgattttc tttgttgaga ctcggggatg
    36301 ccttctgatg caaaaggctc atcgcgttgg ccagaaagag ttgaattcag aaagagtttt
    36361 tctcactcga gctgtcagag atacaagcgg agccagcctg aagagggaac agaaacgggc
    36421 cacagctcaa cggtctgcct gcgggcggct ctcagacaaa gcacgatcca gcctgccttc
    36481 agtcgctccc ctgcgcgatc cagcctgcct ctcattccct cccctgcacg cgtgtgtgcc
    36541 tcagacgcaa aaggctccag ccttcctctg cgttgggccc ccccttgaca cgagcttcag
    36601 tgtctttact ccacacggag cctgcctgcg ggcggctctc agacaaagca cgatccagcc
    36661 tgccttcagt cgctcccctg cacaaatcca gcctgcctct cattccctcc cctgcaggcg
    36721 tgtgtgcctc agacgcaaaa ggctccagcc ttcctctgcg ttgggccccc ccttgacacg
    36781 agcctcgcgg aatggagaaa gagttggcct tctagcacta aatctctcat tgtttttgca
    36841 aatgagctct ccaactcatg ctactgtgaa tgtcgtgtga ggttttcact agatgtaaaa
    36901 taaaaaacag agcaaaaaat ccaaaagaac ccaaaaatta ttgtaattgt tttatttttt
    36961 attttttgca tgatgatttt ctttgttgag actcggggat gccttctgat gcaaaaggct
    37021 catcgcgttg gccagaaaga gttgaattca gaaagagttt ttctcactcg agctgtcaga
    37081 gatacaagcg gagccagcct gaagagggaa cagaaacggg ccacagctca acggtctgcc
    37141 tgcgggcggc tctcagacaa agcacgatcc agcctgcctt cagtcgctcc cctgcacaaa
    37201 tccagcctgc ctctcattcc ctcccctgca ggcgtgtgtg cctcagacgc aaaaggctcc
    37261 agccttcctc tgcgttgggc ccccccttga cacgagcctc gcggaatgga gaaagagttg
    37321 gccttctagc actaaatctc tcattgtttt tgcaaatgag ctctccaact catgctactg
    37381 tgaatgtcgt gtgaggtttt cactagatgt aaaataaaaa acagagcaaa aaatccaaaa
    37441 gaacccaaaa attattgtaa ttgttttatt ttttattttt tgcatgatga ttttctctgt
    37501 tgagactcgg ggatgccttc tgatgcaaaa ggctcatcgc gttggccaga aagagttgaa
    37561 ttcagaaaga gtttttctca ctcgagctgt cagagataca agcggagcca gcctgaagag
    37621 ggaacagaaa cgggccacag ctcaacggtc tgcctgcggg ccgctctcag acaaagcacg
    37681 atccagcctg ccttcagtcg ctcccctgcg cgatccagcc tgcctctcat tccctcccct
    37741 gcacgcgtgt gtgcctcaga cgcaaaaggc tccagccttc ctctgcgttg ggccccccct
    37801 tgacacgagc ttcagtgtct ttactccaca cggagcctgc ctgcgggcgg ctctcagaca
    37861 aagcacgatc cagcctgcct tcagtcgctc ccctgcacaa atccagcctg cctctcattc
    37921 cctcccctgc aggcgtgtgt gcctcagacg caaaaggctc cagccttcct ctgcgttggg
    37981 cccccccttg acacgagcct cgcggaatgg agaaagagtt ggccttctag cactaaatct
    38041 ctcattgttt ttgcaaatga gctctccaac tcatgctact gtgaatgtcg tgtgaggttt
    38101 tcactagatg taaaataaaa aacagagcaa aaaatccaaa agaacccaaa aattattgta
    38161 attgttttat tttttatttt ttgcatgatg attttctttg ttgagactcg gggatgcctt
    38221 ctgatgcaaa aggctcatcg cgttggccag aaagagttga attcagaaag agtttttctc
    38281 actcgagctg tcagagatac aagcggagcc agcctgaaga gggaacagaa acgggccaca
    38341 gctcaacggt ctgcctgcgg gcggctctca gacaaagcgc gatccagcct gcctctcatt
    38401 ccctcccctg caggcgtgtg tgcctcagac gcaaaaggct ccagccttcc tctgcgttgg
    38461 gccccccctt gacacgagct tcagtgtctt tactccacac ggagcctgcc tgcgggcggc
    38521 tctcagacaa agcacgatcc agcctgcctt ctgtcgctcc cctgcacgat ccagcctgcc
    38581 tctcattccc tcccctgcag gctcgtgtgc ctcagacgca aaaggctcca gccttcctct
    38641 gcgttggccc ccccttgaca cgagcctccg tgtctctact ccacacagag ccgctcgtga
    38701 tttttgcttc tcacaaaccg agcctttccg tcaagcttca tgtgctgacg gaggggacag
    38761 ggtccgcctg cgggctgcgc tgcagctccc gtgaatttgc ttcaaagtca gaacgcttgt
    38821 gttcggaaag ggttttctca atccggctgt cagaattaca tcccgaggca gcccggagag
    38881 ggaacagaaa tggcccagag ctcagcagac tgaatagaat gtcggtctta gagctctccg
    38941 cctgaagcta ttgggaatgt tctttgaggt tttcaatgag tgtgaaataa aaaaattaaa
    39001 aaaaacaaac aggacagaaa atccgaatga aaacagaaat tgtttgtttt ttgtatgact
    39061 tctccagcct gcctcctgcc tctgagtcgc ccctccctga cacagagctc tgtggcgtgt
    39121 gactcgtctg agaggaagtc tccagcccgc ctctgagcgg gctcccctcg acaggacgca
    39181 cagctccgtg gcgtgtgact cgtctcgacc aaaggttgca gcctgcccct gagtctgcct
    39241 ctcctgacag acgcagggct gcctggcgtg tgggtcgttt ttggaaaggt tttttctctc
    39301 tcgagcggcc agaattacat gcggggccag atcggggagt gaaccgaaac ggcccagagc
    39361 tcagcagaac gaagagaaag agttggcctt caagcaacaa atttaaagct attctgaatg
    39421 ttctgtgagg tttgcgatgg gtgtgaaata aaagaaaaaa aaatgaaacg ggacagaaaa
    39481 tccaaacgaa cacagaaatt gtttgttttg gtatgacttt tttatttcaa cccagggata
    39541 gctcagcgaa atggagaaag agttggcttt ccagccccac acctgaagca attgcagccc
    39601 gcagagctca gtggagtgtg actcttctga gaagtaccca gatttttgtt ttgttcttgt
    39661 gggcatacaa cggggaacag agatgcttca gagcaggctc agagaccccg ccgagctttg
    39721 gagagcgata aaaagaaatg aaaagcaaaa gaagctgtgc tttttttttt aaaaaaaaaa
    39781 cggtgcttag aaaggcgact ggtagtcgtg cgaaacactt tcggtgctgc tgttagatac
    39841 cgcactcttc attctgtttc agagtctgcc catcggagtc ctcgctgtcc ccagccacgc
    39901 atttgagagg gaaataccgc cgcccctcac tacggcacgc tgccccacga gtaaatccca
    39961 cgctcgaaca gtcaggggaa gagcctcggg atttacattt agggctgacc caggctggaa
    40021 accaaaaggg cccagaactc cgtcacgaga ggagagggtt ggcgttcgag caataggttc
    40081 agaagctatt gcaaacattg tgtgtggttt tcactggctg tggaataaaa caataacaaa
    40141 acgaataaaa aagccacaaa gacacccaga attggttttg cgtggtgatt ttttttttat
    40201 tacagcatga cttggagacg ctctcataga caataaaatg gaaaaataca aaagatttgt
    40261 ccagcgaatc gctcagatgt tcctagtcaa cgtctccgtc gcttgtcaag gctctcagag
    40321 cagactgacc tggaggtcag ccgtttgcgc gaacggccca tccctctcag tccagaagtc
    40381 ctcacttcgt gccgagtttc acctgcgcga gactgggtcg aaggccacgt tctcatctcc
    40441 agagcggcgc gaccgtcggc cttgcgcaag acgctcaccg cgcgggccaa ccttcgcgat
    40501 ctcataggcg ccctggacgc gtcctccccc ttgaccacag tcatggccac ggcgtagtcc
    40561 cgtttcaggc tttcgacggt gaacgcatca tgaccgtgca gtctgttgaa cacctcgcag
    40621 gcttccagcc actcccaatc cggttccagc tcgacgacgg gccggcgggt gccgtcttcc
    40681 tccctcagca gaattcgctc ctggtggtac acggttcgcg tggcgcagaa ggagctcagg
    40741 tttttcaccg gcaggcccga gtactccggc gagtagacgc tcaagcgagg cccgtgaaaa
    40801 gtgtccgccg ggcctctctc ggactccctc tcgtgcagag ggtccagaga tccccgcggc
    40861 gggtcgtctc ccctgagcct gaaggctctc gccaccagcc ctccgtagta caagggcgca
    40921 gtgcagcgaa agagctgtcc cccgatggcg catttgttga acgagagctc gttcagagga
    40981 tccactcccg ccgtcgcctc gagtatcagg gagcgaaccg ggtcgtcgcc gaagtccagg
    41041 gaaaacacca gtctagcgct ccgatccatc tcctcgtccc cgtcggcctg tgcggtcccg
    41101 aacgcgttgg tcttttcgac cgtttcgttg tcataggcgt ccatcatcgc ttcgcccagc
    41161 tggtcccaga agccccggtg cgcctcgggc gcgtacagag ccagcatgtc gtagaccgct
    41221 tcgagagaaa gggtgacgga gctcaccttt ttgggccgag cgtgtccacg cctgccctgc
    41281 tgcgtgttct gagagggggc gcatttgtac gagcagagcc tgcggctcct gggacccgtc
    41341 ccgccacgtt cgggaaacgt gcagttcgag caaagctgga gcatttcgtg agcggcgtcg
    41401 ttgccgcctc taaattcggg gcccgaaaaa ctcaaagaat cgacgcccga aatgcacatc
    41461 tgaccgtcct tgacggcggt cttcaggccc ttttcccgca cctgacaaag aaggcggccc
    41521 agcgccttgc acgcgaagcg tccctgcgcg tccagcacgc gggggcaaat gtccggcagg
    41581 caggcggccg cgcagagctt gaacgccgcg ttggtctcca ggcagatctg tccgaaagac
    41641 agcctgtcca gggccctcag tctgttcctg ttcagctgcg tccagaagcc gcggaggtcc
    41701 gggaagctcc cctcgtctgg cacctccgtc cacggaggga cccacacgtc gaacacaaag
    41761 tggcaggcca gtttcatggc ctcggcgaag accagctggt ttatgcagaa ggacacccgt
    41821 ctgctcaagg ctcccgcgca cacgacgtga ctggcgtaca tggcctcgac gcaggcgtct
    41881 ctggccgcgt cgaacctcct gtcgaactgc atgatctcgg actcggcgat catggtggcc
    41941 gactgcacca ggttctgcct gtacaggcag acggcagcca ccttgtccat ggatcgcttc
    42001 tccactgtgt cctgcagctg tttcgagctg cgcgtccgag tcacgtgcgc cgagaactcg
    42061 gattccatga tcacgcagcg gtcggcccag gcgtcgctca cgaaccccag ggtgttggtg
    42121 ttccacacga acccgcagtt gtgcaccgcg tgatacctca cggtgtccac ctttccgctg
    42181 cacgcgtcct tgcccaccac gtcgctctcc aagacgctgg tgtccagcag gttcttgaac
    42241 gtgttgggta tcacgctgga ctccttgtcc agggccttta ggtttttctc gtgggtgatg
    42301 tgagcgtcgt ctatcatcac cacgcaagct ttcctctgtt gcttgtactt gaaagcttgc
    42361 ggggtgaagg acgtgagcgt ctctatgcag cccttcacct gcctgaactg gcagttcagc
    42421 acgttgttgg cgtagctctt gccctccccg ggcccggtga cgttgaacag catgatccgt
    42481 tcgatcgtgt acctgggcgc ggtgttggtc accacgtagt tgaaggtggt ggaggcctga
    42541 aatagcctgc ccacctggag gctgtcagag aacatgtagc gcaccagcgc gtggtcgtag
    42601 accttcaccg ggttcagcga gcgcgggtcc tcggcgtagt cgtcgtagta gtcctcagcc
    42661 gggaactcca ggcacagctc ctcgtgtatg tcggggagag cgcggccgag agacaggcgc
    42721 gagttgagca tcccttctcc catcaggtcc cggagccccg cgtacagcgc gtcggcgtgc
    42781 gaggaacggc gcttcgcgag gatgtcgaag accatgttgg ctatgctctc gaagtgcctg
    42841 tgtcctccgt atttcgtctt catgtccttg ctcaggcgtt cgagttttcc caggtgaggg
    42901 tacaggtgcg caaagtaatg gttgtagtcg cacctgctca cggagaaggg gtgctgctcg
    42961 cacacgttgt agaagcacgc gtacgcagtc tgacagtctt cccggcacct cctccctcga
    43021 cgatcctggt cgacggccgg gccgggccgg gggcaggggc agtggcagcg gccgcccgtc
    43081 aacagccgag cgaggtgccg ggtcctgcgg ttggccctga tctctcgcag cgctctcgag
    43141 atgcgaggct tcgtcaccgg catgtgcctg tggagcatgg agttcaggaa ggcgtcgggt
    43201 ttgtccctgt ctataagcct ttcgatcgag tacctaaaca ccaggagcct acccacgcag
    43261 acttggggcg ctgtcccgcc cgcgagggct cgcgtgaagg ctctcacctc ctccaagaat
    43321 cttgcgtcgt ttgggatgct cgagctgtac ctctgcacca ctttgtgcct tctccagttg
    43381 tcctctgcga gcctcgagac caggcgctcg aagagttcct tgccttggtc ccgactctcg
    43441 gtgtccgtga tcctccctat cgcctcggcc agggacttca gcgtcagacc ggtgatcgcc
    43501 tcgggcagcg cggtcgtctg ctttccgccc tggcaggcgg gcacgtacat cgagccctgc
    43561 agttccttga cctttttccg atctatcttg tcggggttca gcgtatcgct gcgaatgtct
    43621 aaccactcga acgcagggtt cagttctccc ttggggtctc tcatgacgat catagcgttg
    43681 ttcagcgaca cagctttctg cctgacgagc tgaagtctca tgaaggcgtt gtaggcctcc
    43741 tctccaagct cgtagtcgat ggcggtccag tcgtgtggct cctcgtcgcc gtcatcgccc
    43801 tcgtcaggct cgctgtccac actggtgtcg gaatgctcgt ctccgctcgc cccgggactg
    43861 cggaacacgc tcgcgtccgc ctccacgaaa cgcagtagac caccgccgta aacgcactcg
    43921 gccgggtcgc cgtcctcgcg accgcgacgt ttacccgact cgcgtccagc ggccacaaag
    43981 ctagaaattc cgggagagtc gcccccgttc atgtccaaca cgaaacagaa aagccttccg
    44041 tgcgcaaagt cctccctgac gggggccgac atgctcgaaa agtccgggtc ctccaaggtc
    44101 aactggagga cttgtccttt gcagcaatag gtgaggtaga ggagcagctg caccaaagac
    44161 ctttcgcagg gcggcagagc ccgaaaagcc agctcgaccg tctcgtcgtc gtgcagcatt
    44221 tcggtgtcca acgcgaggaa cagagctctc ctgtcggtgg ggagttccac cattcgcacc
    44281 actgcggtgt tagattccct gtggggcaac gccgctcgct ccttctgctg ggcctttttg
    44341 tcagactcca tgctcgtggt gtgcgcgaac ctgctgccaa cactacatct ggatctgcgt
    44401 gtggctcact cactcacgag ctcatcggta ggctggccaa gtgagcagtc tgacttcaac
    44461 tgaggcggtg ggaaacgctc cgagtctgga ggcagggcat ccccgtcaga ctttgctgtg
    44521 ggttggacac tttcagaggc ggcctctggc tcactcactc acgagctcat cggtaggctg
    44581 gccaagtgag cagtctgact tcaactgagg cggtgggaaa cgctcagagt ctggaggcag
    44641 ggcatccccg tcagtttttt gctgtgggtt ggacactttc agaggcgctc acagccggcc
    44701 tcttttcgat cagattttgc tgtgggttgg acactttcag aggcggcctc tggctcactc
    44761 actcacgagc tcatcggtag gctggccaag tgagcagtct gacttcaact gaggcggtgg
    44821 gaaacgctca gagtctggag gcagggcatc cccgtcagtt ttttgctgtg ggttggacac
    44881 tttcagaggc tgcctctttt cgatcggatc gttttgctgg cggtcggggc tggtctttgc
    44941 tacgtcggag attttagatc gtggccggac cctttcagcg gcggtcggag tccttctgtg
    45001 tagcaagggg aacctgtgtt gagaagaaga aagaaaagag gtgaataaga aagaagaaga
    45061 agaaaataga agagaaaagg aatttaaaaa taaataaaat aaaataaaaa taaaccaaac
    45121 accttgtgtc cagtctaagt tcactgtacc ccccattttt ttttttttct gaggagaacg
    45181 atggataggc ccattccttt cgtgaatttg ttccccgaca tctttccgaa acgtagagca
    45241 gtatcgccct cggaaagagg tttgatcggg ctcatggtca agtctgtgat gtttcacagg
    45301 ttggaggagg cactcttgtg caggggcttg gtgctgcagg ctcacaacgg caccacggtg
    45361 tacaccacag tgtgtttcaa agtggtgggc ataatgcccg tggtgggcta tgacttggaa
    45421 ttggactctg accagggcga cgcctgtgag agctgggagc gggtgagtcg agagtggcgc
    45481 agacactttg ctgcggagcc ggctcacgtg agagtggtgc acgacgacgt gaaaagggaa
    45541 gtgaaggccg ctgcgttccc gctggggagc atagcgctgg ccaaaaaata tatggagacc
    45601 gtaaaaggag ctctcacgtt tggggatttc cacccagaga gcggctacta cgttgcacgg
    45661 gacggcaaca cgccggccct gtgctgcgat gtcatgtacg gacgagtgta tttcttgccc
    45721 gaggaaaagt gtggcgggac cctggtccca agcgagctcg tgtacgacca cgagaggtcc
    45781 gaagaggagg ccaagctgtt tgacaccgtg cacgcgccgc acgtctacag ggccgcctgt
    45841 cttgacatcg agaccgtggt ggacgaggcc ttccgcgatc gctccctgag gtgcgagttt
    45901 ttcgcccaca ggttccccta ctgcacggag cgcacggttt ccgatttgac ggcgtacagg
    45961 agcaaactgg tcaagatcct gagcgacttg aagaaaggcc cgctcagagg ggcttgtcgg
    46021 gtgtccatac cggccctggc cagtgacatg ccgggacagg agcacgagat cacatgcgtg
    46081 tccttggtgc tgatgaactc gcacctccca aagcccgagc cggggagtca caggaaacaa
    46141 ctgatagtgg tctacaacaa actgaaggta aagggccagg gacgaccgaa acccgatggc
    46201 gcgctcgtgg aggccgtggg actggagtcc gcgtccagga tccttttcta cccctgcgcc
    46261 ggagagctcg cgctcctaga gcagaccctg cggctgctcg atcgccacgg cgtggagctc
    46321 ctgtacgtgt acaatgcgga attcgacctg agagtcatcg accagcgcgt gcatttctac
    46381 gcggactcca actacgcaga gcgatcggac gaggataccc gcagaaggtg cgctgaaatc
    46441 ctccggtctt ggcacgggct ctttgtcacc aggcacctct cggaagacct gcctcccgtt
    46501 ttccgtttcg agtcggtgcg ccacttggaa atctacaagg agatgctgac cgccgtgggc
    46561 tcgagcctga ccggaggcaa gctcaccgag cgtgaggtcg aagcggcgtg tcgacacgtg
    46621 gacaagttca acaaggacaa gggcaagctg ggccacttta agatgatcgg ctgcggcatg
    46681 acagtcgtgg acctgtacag gatggcgggc accagggaga tcagattcgc ctgcacgagc
    46741 atgaagctga acgacgtggc gcccttcgtg atttccagag accgagagct gcgcggactg
    46801 cctcccaaag acccacgtaa gctgcggaag ctgaccgacg tgccctactc gatgatggac
    46861 ggcatgatcc accgcggcgg gaccgaactg ttcgccgtgc tgctgtacaa cttggtggac
    46921 tcgcagctgt gttcgaggat ggccaaggcg ctcaagcccg cgtccgcgct gttccacagg
    46981 tgcaggatca cgctcaacat agacgtggtg gtgcacgggc ggggagacaa ctttggcggt
    47041 ttcgttcaga gcatccactc ggtccagatg ccccagctca agtacgtgct cgacactctg
    47101 agggtcaggg cgggaccctc gggcagagag ctgagcagcc gcgagccctg ggacgcctca
    47161 ccgccggggc tcgacggagc gggcgaggac acgtggaagg gagggtccgt gtgcgaaccc
    47221 ctctcgggcc tccactactc tgggcccggc atgggcttgg agctggcctt cgatttcgcc
    47281 agcatgtacc cgtccatcat gtgcgcgctc aacatttctc cagagaccac cgtgccctgg
    47341 cctccgcgct ccttccccca cgatctctcc ggatgggtcg tgtacaagtg ggaggccgaa
    47401 ggcttcgagt acgcgacgct gatcctccgg tacgacgcgg accgagccgt cttcgagcgg
    47461 gcgccggccg tcttctcctc ctccgtggag cattacctca acaggcggga cgagttcaag
    47521 gccaagctta aggacccggc cctctgcgac gcggagcgag cgtactacaa ggtgcaggag
    47581 gcagagtgca aagtcatggc caattcgttt tacgggaccg ctcccccacc ctgcgggtcc
    47641 ctcatatcgg gacacggcag gagacagata tcggtggtga acgactgcgt gtcgactttt
    47701 tacaaaaacc gctgcccggt catgtacggg gacacggaca gcgtgatggt gtccgcgggg
    47761 tacgggccgg acgacctgcc cgagagcgac gtgtcggacg aacagccggg cgacggggag
    47821 tccccggagc tcgagaccga gcggcttcgg aacttcgcgg cggcctccct ggcggccttg
    47881 ggggcgaaat tcgaacgcgc tgcctccgag gtaccgggtt tcctccgata cgtgcacctg
    47941 gcgctggtgg aggacactct gaagaggatg tacaccatag agaggggcaa cgagccggtg
    48001 gcggtgatca gagaccccga gggcgccttc acggaggagg gctaccccgt gtacgtggcg
    48061 caaactccgg actcccggag cctcctggac gtgacgaggc ccttcgtgaa ggaccggcgg
    48121 gtgaagctgg aatacgagta cagcagctcg gtgtactgcc acgtggcgaa gaagagctac
    48181 gtgtctctca ctcacaacct tgatgggagg ggccgcatgt cctcctcgac ggtcaagatc
    48241 agaggactct ccgctgtaaa aagcctgcgc tcgccctgcg attccgccgt cgcggacact
    48301 ttcgtggcct gcgtcatgag gggagactgc gtcaagctgg agccccacgg actctcctgc
    48361 ttctccaccc taccgtggca tcggctatcg gagggggatc tcgtactgta cccggagagc
    48421 gagctcaccg tggacggccg cgggcggtgg gagcagctgg atcgagcgca agccctcctc
    48481 gtaggccaca gggtgctgcg cgtaacagag ctggaactgg acggcgggtt tttggccgtc
    48541 tccgtcacgt tggcgaggcc gggttccggc gtcgtcacgg caagagccct gtacaaggac
    48601 ggaacgtact gcatgaacca cctgttctcg agcagacacg gagtgctcag ggacctgctc
    48661 gcgtgccgag cctccgagct catcgcgtcc aagatgggag cgggcttctt tccctggagc
    48721 gccctcgtca aatcggcgaa aaacaagcac ttcagccaac agacgctgga acgtttcaaa
    48781 gcgagcaagt ccggcgtgaa gacgacgtac gtggagatcg tccgcacgtg gctgcagagg
    48841 ataaccgggc tctctgtgaa acccgtggag tgcgaggagt tctacaagtg cagccccatc
    48901 gaagccgcct tctacaggta cccgctcaac ctgcaggcca cctcggggtg cacgaccgcg
    48961 atgttcggag gttccctcgc ctgcctctcg gacaaacacg cccgtggctg cgacggcgag
    49021 gccggcgccc ggagcgcctc ggcgggccgt ttggtccctc acccctgtca gcctcagagc
    49081 cagtgcttcg ccgacgccag ggtcttgacg gcgcacaagg cagaccgtga gctcgtcggc
    49141 cgatccggga agctggtggc ccactgcatc gtggactact gccttccgcg acgcatgtac
    49201 gggagcggcg cggacgagct cgagatcctg gcagactgca ggaggcacct gatcctgtca
    49261 ttctccgccg tccgagagcg cctgagcaga gctacggcca cgttcaacgc gctgatgaac
    49321 gtctgtccgg aacacatgga gccggcgtgc ggcctccgcg agctcgagcg cctgagggct
    49381 ctccgtcggg ctgcgcctcg cctcacgggg gacaaactgg aagcctgtcg cagggtcctg
    49441 gaggaagatc tcgcgctggt gccccgtgag gtgtacgccg gcctgatcgg agagctcggc
    49501 cgctcgctgg ccttgctgac tcgcgaaggc gtcgtgcgcg tgggaacctc ggacgaaggc
    49561 gaggggctct cgagcgagcg catagccctc cgcctgccga cgtgcctgtt ggtcgatgcg
    49621 ggcctcgccg gctcggaggg atcgctgtcc atctcgaaga gcgaagcctc ggagagggcc
    49681 ttggtggacc tcgcggggct tctctaccag acgttgctcg cgctgcacgt gagatcgccc
    49741 gacgcgtttt cctctgtcgt cgccagggag cccgattcga cgctgcgcat catgccgtac
    49801 acgacagaag accccgatgc cctgagagcc tggatagagg acttcaagag caaaaagtgg
    49861 ctcgtgcgtc cagcgccgcc aacgggacag aaaaggacgg cccgcgacag ggcctctctc
    49921 ggagggaccg cgggagtcac gtatcactgc gccggttgca aagacttttt cagagacctg
    49981 tgcgcaaaca aggtgtcggg ccggacgctc ctgcgcagtg tgtacggaga caacggtaag
    50041 aggaagctgg ggcgttgcgt caacgaagcc tggtggctcc gttgagaaag gggacggcgc
    50101 ccgagcggca aacgggtcgc ggtccgggga cgtgaactgg gcagactaac tgaaccgagg
    50161 tgcggaggac cccgagcgag cgagcgacca ggagcggacg agatggcctt cagtcagaag
    50221 acctacgtct tttgtcacga cgtggctaag gacagcgtgt cgaaacagcc cctcctgttc
    50281 gccgtcgacc tgcgggatct catctcgcct ttcgaaggat gcagccccat gtttgtgatc
    50341 gaacagatga gcttgcgggc gtacaagaga gacaccttcg aaaggatacc ggcaaagttt
    50401 gcggtgctca actacgccaa gagcagggtg gtcaccaacg acccctccag actctcgtcc
    50461 gcgtgggaag tggagttgaa cggaaaggat gtccggatca gggcggcggg gacagacact
    50521 gatccttttt gccgcacgcc gtccacgcac gacgacgaca acagacaggc tctcttgaac
    50581 gttctggcct tcatgatgtc gggcggggtg cgagcctcgg atggggcgag gcgctccctc
    50641 gacgccatga aaggctgttt gtcctcggaa cacttcacct acgcctgcga gctgtgcaag
    50701 ggacaatgtg aggcgacggt catcgtgacc cagcccggct acccgtccct gtcgttgccc
    50761 ttgtgcgtcg acggctacgt gtgcgtgccc gagcggtcgg gctcgacgag tccgaagtct
    50821 caaacgtaca ggagtgtgat ttcgctcctc aggactgcgt acgaagacaa cacgagcctc
    50881 gtggaccgag cgatccaggc cgcgtttgcg aactcggggt tcgggcgtta tttggaacgg
    50941 ggcaacggag aagtggaact gtttcccaac ccgctgataa actttgtcgt ttccctgtat
    51001 gacacgttga gcgaccaggc cggcaatttc gtggcggtcg acaaacacga gcccggtctg
    51061 aaggtgctgg tcgagagccc cgcggagaag gtgggacacg tgacgggctc cctcactctc
    51121 acactgctgt acggtcagag cgtgctggac gtgtacagca acgtgaaggc acggcaccga
    51181 ggcaccgact gcccacagga cctgctggac atgcacacgg ccgtgactcg gctcggctgc
    51241 gacgccttgc tcagacgatt ccccttggac ttctgctcta agaaacgcca cctcaccaca
    51301 gtggatttgt gcaattttga caacgactaa gtgtgtcccg tggtttattt gagggttatg
    51361 ctttattgtg tgttaccggt tgcactgtgc tctaaacgcc aaggtgacaa taaaaatcaa
    51421 agacagaaag aatatgtttg gtctcacgca ctcatttatt ttgtgcacac aaccacatgg
    51481 acagagaaat gaaaacgaga aaaaaaataa taacgcagcc tctcgcgctg ggcagagctg
    51541 acccacggag gcatctaaag gtgaaggtga cagcacaatt gtctaatatc atgtgcagac
    51601 attcacttgg aaagaaaaat cagccttttt agccggctga gcccgtacac cagggcctcc
    51661 atgtccatgt gataagcgag gcactttttg tccctcggtc cgcacaccac ggtaaaccca
    51721 cggatgccga acacgacctt gcacttgttg atgagcagtc cgtagccccc gtttcgtttg
    51781 ctcaagtaca tgatctcgaa caagtacccg ggaccccttt cttccttcac gtccgtcaga
    51841 gcgatcatgg cgctcggcct cctctgtcgc tgcagagccg tgaggggata cgtcagcttt
    51901 ggcacttggg ccaagttggt gtacgtaccc caccaaacct tgcccatggg gcctcgtatc
    51961 agcctgtgca gccgctctgg tatcctcgcg tcggcgaaaa agctccgttg cgaggacgtc
    52021 acgttggagg gcttgcgagc caccgttcgc tggcatccca gtagcagcac gatgtccctc
    52081 gggtcatcgt agtagccctt gagctccttg cacacgtaaa gtcccctttc cattgcgatc
    52141 tccgtcgtca gcactgcgtc cgaactgccc tgcatcgtca cggagcacag cgctccgatc
    52201 ttcggctcca ggggctccga gaccacgacg gcgcatcgcc ccttctcgct cctcaagaac
    52261 gtagctatgt catctcgaga cacggagccc caccagcgat cgtccagcca gttcaggaaa
    52321 cccttccaag aacgcatgac gctcaaccag ttctggacga gcgtgtcgga gtcagagtag
    52381 agctcttcca tgttcacttc aactgctctc ctcgagaaca tggtgctagg tacgagcagc
    52441 tgggagccat cctccccgtt gatgatacac tcttcttctt tatccatttc tacatcttca
    52501 tattctctct cttctttttc tttccttcct tcccctactt tctcttcgtc cgcctctccg
    52561 ggtttctgag acgtggcgaa ctttgaatcc cggagccctc tcgcgatgca gcggagcggc
    52621 tctgagactg cctgacggca ctcgccgaca aaggtgtggc ggcagaaccc atagcaaccc
    52681 gagccgctcg ggtccttcac gcacacgatg ggttcgtagt ggcccaactg gttctgcacg
    52741 tatatcccgg gcagctcgtt cgaccgaggc ctgccgtctg gactgtagac tacccaccct
    52801 ccgtggttgt gggtgtacac gttcacgtcc cagccgttgg ccagcgctgc gatttccacc
    52861 tcggtggccc agacaccccg atccttcggc ctcctttcga gaatgtactg ctccacgctc
    52921 gagtactgcg agcgcagcaa atctctgtat ttttctttat tcgaactcat ttccctgacg
    52981 caccagcttc tgatcttgta gtggtagtcg tccctgccgc agaccaagta gctgacggcc
    53041 ctgaagaaac agttgccgtc tcccatcacc ggcaccgtcg cgcagggccg tcccagaggc
    53101 acgggtgaaa aattcggccc gcggcacaga gctctcggct tctcaggagc tgccacaacg
    53161 tacgcagcca ggtcgagcag cgtcgctccc ctcaccggat cgaaggtcat tttgttcccc
    53221 ggggcagatt cgatgtacat gacatccaag tccgagtcgc tcccagccct ccctccagat
    53281 accggggtgc tgtccattct aacgaagaga gtgtttcggt ctggaaactc gagaggagca
    53341 aatgaggaaa acgaaaaaaa caaaaaaaaa aacaaaaaga atactactta gaaactttcc
    53401 aagcgacaga gatacaaggt acaacagaga cagtgcaaca ggtttgctct catctgcaga
    53461 gcctgtcaag tgcctgcccc tgaaagggtg tgggtggggg aagaggtttc ttaggaaagg
    53521 tgtgcctgtt aaatatttaa gcggaggggc tggcttctct cctcctatcg tcttgcaaac
    53581 agccaggaat tcagagacat gcagtgttag gaataattag aaacagaata gttagaaact
    53641 caatcttttc ttttattaca ttcactttta ccttttacta cacaaatggt ttaaacttga
    53701 ttcagtatta tcatctcaaa tttatattac atcctaagac agcacagcag agttattgtt
    53761 gtcacagttt ctcctcatcc tccctttttc actttttgtg tgtcctcgtg tgggtccata
    53821 gaccctcgga ccatcttctg aataagtaaa tgctaggtat ataaaccgaa cctttttatg
    53881 agtgtctttg ttcagacttt gagatcatgt tcctctgtct gtaaccctgc gtacaaatct
    53941 gtgctgtttt gtgcggggta aatcttcact gtagctatgt attgtctctg agtcttattc
    54001 attcatttct gtgtgcagga aactgaaggg aacgaaccaa ccgaacgttt ttattaaaac
    54061 agtcctttct agaaaatcca attttctcac aggcagcatg gacgtcgact cggatgagga
    54121 agtcaacgca ggacggcggt ttgtcccaag acgccggacc atcgggacca atactgggac
    54181 ctcgcccgaa gggccgcagg ccagcgtgga ggattccgag tcagattctg acaacgatcg
    54241 ggccatgatg gcttacttga aaaaacggat caaagagtcc cgtcagtccg ggagcgacag
    54301 cagcgagctg gagtctggcg gagaaagcgt ggagtcctac gacgacaaag aaattttccc
    54361 ggcccacctt tggggtttcg gggaccatga aatcgactgc gaatgctgca actgcgtctt
    54421 ctggcgcgca aagtaccgtc gcaattacta ccagagtaag cacggtagga tctattacga
    54481 tcgcaccacg cagactggag caacggaatc cacgagcgcg ccagctcaac ccgagaaatc
    54541 tgagccggca cgcgtggatc gcggcacgag gcccataacc tcaagattca ccagcaagaa
    54601 gatgcgactc gcccaagcca agtcacattt caggcacacg ggagacatat acgtcgacag
    54661 cacgtctgac gaggatgagc ccagaaaacc ctagttttac agtcacgggc tgtgcactcg
    54721 ttttaccaaa cgatgtgaac ctggttttgt ttgaattgaa ttctacgttc ctgtgttcca
    54781 ttacaaaata aagactcctt gactggggtg ttgctccttg actgattttt tgtttgtttt
    54841 gttttttctg tctcgaccct atctttaact cgattgaata ctgaggagca agttacacac
    54901 acacatgcac aaaagacaag cacacaaaaa cacacacaac ataaaggtgt gcactgttgg
    54961 acaagcatga aggcttttgg tcagagaggt aaagtatgtc cctagacctt gagaaagctc
    55021 atgtgcccct tccaccgtat tttctgtgtg cagaagagat ctgctcaaac agacgttgca
    55081 tcctacctgc cataacggcc aggcagcgcg gaaagtgtaa gaagtagaga cgaacgagga
    55141 gagtgcacag aaattttatt ttatttcatt ttttccatac ataacagaca gcagagggca
    55201 ataaatctac aaatccggtc gccacttcaa cattcccgcc cgctgtcgac tgtcgagtca
    55261 cgatcgctgt cttcgcggta gcccctgccg ccttgtttca cctcccttcc ctgaccgtgc
    55321 cttgtcgagg agaactcctt cgcactcgag cgacatccat tgcgaacagg cactctccct
    55381 cgctctgttc tgtcaaacct cgattcgtcc gcttcacgcc atccgctttc cacagcttcg
    55441 ctcgggtcaa ccctttcggc gtgacgaccg ggccctctcg tctgcgcccg gagcttgccc
    55501 gctcgagaaa gctgcgcaaa gtcagattcc tccggaggag ctgacggggc gggcgactgg
    55561 aacggaggca accaagcgtg ggggatgtct ctcaggggtt cgaccgctcc ggcgccagca
    55621 ccccacgctc gaaacctgtt gtaaatgaag ccccctcgat cggacgatgc gaagctcacg
    55681 ctgtagcgaa acagcaggta cacgtagtac ctggacaact tgcgatggtc cacggcgatg
    55741 catttcggga ccttggcgcc ggcgtgcccg gcgctctcgc actccatccg atggagcgag
    55801 atcaggtcgt cctgacacac gtgcagcgcg tcagacctcg tccacatgtc cctcagaagc
    55861 tcgaggctct tttgaagcgt gggtctgtgc ttgctgacca cttcgttctg cagcaggcca
    55921 gtggcgggcg cccctgccac tatcaggcac tcgaaaaggg ctaccgaggc gtggggagaa
    55981 aacgcgattt tctgtctcat ttctgagttc attttataaa ctgaccgaga gcccccttcg
    56041 ggcgcgcaaa gcatggagga cggcggacgg tgcactcgga ggcttctcgg actgctggga
    56101 gagcaccgct tgtatcatgt taagactctt tgttgcagcg acgctcctgg agcgctggag
    56161 tggctgggag ctaaaagcgt cgatctgtgc gaacctcgcc ggggaagaga aaacctagtc
    56221 gcctggctca cgagactgtg cgggctgtgc ggcgtggaca cggacaaggt agagatatgc
    56281 agcgtggacg cgaaacctcg cgtccgagag accacggagc gtttggtggt gtgcgtagag
    56341 aggacctggt tcctgggtcg cgacgggtct ctggtcctgt tttcgactgt agggcgaaac
    56401 gccccatctc agaaaaacga cgaggtgagg tccttgtgcg cggccgcaaa cgcgatcttg
    56461 ggcgcgggag gcttcgagta tgtcgctcgc cgcgttgccc ggggctgcga gtgctcaata
    56521 agacccaagg agcaggggag cgctcccgtg ctgaggagcc tgagaccaga gaggtacgac
    56581 accgtgcctc caacgacgcc gattgtgaca gctgacagtt tcggacggcg tagcgagcca
    56641 gaggcgccca cccgctcgtc cgaaaaatgg acgttacgcg ccgtcccgga gacggcgtcc
    56701 gcgacggcgg tcgacctcga gtccctgctg cgcgacggga agtccgtgct gggccgcggc
    56761 gggttcggcg tcacggtgcg catcgaggag gggctggttg ccaaggtcaa cctcttcccc
    56821 gagatgctga actggagcct gcccgtggtg gaggacgagt tcaagcgcta tgcgcacgtc
    56881 gcgacccaga tggaggaggt cctgatcgga gcctccatca agcacccgaa cgtgctgcgg
    56941 acattcgggg gcttgtggtg cgaggccccc gggtaccctt tgggtggcag ggtcgtatcc
    57001 ctgatggagg aggcggcgtg ctccctgcac gagttttcgg cgcacatggg gaccgagacg
    57061 aggtacgtgc ccctggtcga actggacgtt ctgcgcgccc tggaccacct gcggtcgaga
    57121 gccatccagc acagggacat cacgcacaga aacgtcctgg tgtgtcgcgc cgaaagcagg
    57181 aggcccctgc cactggtgtt caagatcagc gactttggca ccgcgtgcaa cttctccact
    57241 cccgatcagc ccaggggcac ccgtgcgaac agagctcccg aggtgctgtg gtgcctggag
    57301 tccgacactc aggcggacgt gttcagctgg tactgcatga tctgggagct gtacagcggt
    57361 gcgcccctga tcggccacag ggcgtccggt cagcgggaag gtttttgcag caggacctac
    57421 gcgcggaatt tgtccgagct gctaggcacg tacgagccta cctcagaagc cgccttcgat
    57481 tcgtattaca tgaagagctt ggacgccatg gagctgcggc ggcaattccg ctcgaggccg
    57541 cggactagag acgtcgcgga gaagctggaa gccgcggccg cgagggcgtc cggtcgagcg
    57601 ggcccagatc cggagttcgt cgccatcggg gcggcgtgcg tcacgttgtt cccccaggaa
    57661 aggtggtcgg cgtctgagct gctcgaactc ccgaggtatc gggacctggg cgcggatgcc
    57721 gtctcggttc cggcgaggga gatcccgacg aacatcggcg ccggctgcta cagagcctgt
    57781 gacgcggtgg cttgcgagga ctgcgaaccc cccgccttcc gggtgccaga cacctcttct
    57841 ctcgctacca cattccgatc cgagagtaag atcttctacg gggtcgacgt gataagactg
    57901 gctccgggtt acatacagcc ttacgtgtgg tactcgagaa aggccagcgc ttcatcccag
    57961 gtcgccaagg aagactcggg ccgtgtcggg cggtctccgg agagactcac cttcgcgcag
    58021 atgcggatcg ggtctccaga gccagacccg tgctccgctt cggccagctc gcccgcggga
    58081 ggtccccggg tcatcgtgaa aggcaaaagc ggatgctgcg agggagaggt cgacacaaag
    58141 atggccatcc tcacccaggc atctccggag gacgccgaga ggttcagaga gcacgtcgtc
    58201 gagctctcga ttgctgtcac ggagcagcga ccggacttgt tcgcgggccc gatccgaggc
    58261 ctgtgcagga gctcggagag ctgcgacggc gttgtggtgt tccagtacgc tcccatgttc
    58321 gctgactgca agaaagcatc cgagtggact ctcgagaacg cgcctttctc cgctgacgcc
    58381 ttcgccgctc aggtacactt caccaggcct tggaggcaaa gaagctcccc acgcgcgcgt
    58441 taaatctgga cgacttgctg atctgccgag gctgcgcgct gatcgacccg gtggcttacc
    58501 tcgccaagca ctttggtcgc ggtggtcctt ttttcggggt gcgaaacgag ggcctgctca
    58561 cgttctgtat cgaggttttg ggcagatgcg gctttcgcga ggcggattcc ataagcctcc
    58621 tctcctcaag ggaccccgtc gggatcctca gcggggccct ggggatcctg agtgagagag
    58681 cgggccgggg gagagccgtc gtacccagca ggctcaccct ggacagcgcc tacttcgcgt
    58741 tcgaggagta cacggccgag aggtccactt ggcgggccga gccgagcctc acggggacga
    58801 aatacgagtc ggcccgcggg ctcggcctgc tggtgttcgg caaccctccg ccgcgaaggg
    58861 gaaaacagac gttgccgggg cctccatctg attccaagtc gctttcttcc ctgatacgaa
    58921 acctgacgct gagactgaag gtcagagtgt tcgagagcca caaggtcgaa gtggtcgcgt
    58981 tcaactgcac gagagccccg ctgaccgtgg acctcagcag ggccgggctg cgcgacgtcg
    59041 cgggggtcga cctactgagc cccgacagag tgcagctgtc ccgagacggc aggtgctaca
    59101 ctcacgacgc agaccctcgg gtcgccttgg gtctattgaa atgggccccc gtcgtaatga
    59161 tctccaaaca cgcagcacgg agccccgtgc ccgaactcac caaagtgtat tacaggatcg
    59221 tcatcgcgct cgtacgcctg tgcggtaacg gcgcctccga gagctcgctg gtcgacctct
    59281 ttgccagact ttcgcccctc atcgtctcca ctcacctgcg gtgctagtga ggagcccttc
    59341 gatcagaggc ccagcgtaca tgctcatgta tgtgtgtcga tgaatgtccc agagacacgg
    59401 ctacgctaca ctgagatctg cttcggctgg ctttgtttct gtacttttac ttgacttttt
    59461 cacgtttgtt tgattgtttt caggtgtcct tcgagggacc tacacattgt ttgttttttt
    59521 gttgtatcgt cgagtgaaaa taaaatgtat tgtgttcagg tgtctggttc tcctttattt
    59581 tcagaggtga gataaactgt gcactcgctc caccgggggt acggggtacg gtagtgtaac
    59641 cgtccgttgg ctccagtggt actagggccc gccagttctt attaaaatat tgcgttccct
    59701 ttcggactgc tgacagatag tttcgtgtat cccgtcagaa aaaaaaaaac catgagaggt
    59761 ctcccattcg gaccgtggct acttctgact ctcacatgga ccttgagcgc agcgggtgag
    59821 tcctctgtag gcttgctgat actgttccta gcacgagtac gatcgatgag cctgtgtttt
    59881 gagaggcagg ccgtgactat tcgatgagtc tgtgtagtca ggttacaaag tcgcagaagg
    59941 actcgggagg gttgccggct aaatgttttt ttctgctttt ctttcttgtg tcgctgtcac
    60001 gttgttacag acaccaacat cacctgtctc atcatggaaa cctgcatctt accctgcagt
    60061 tttcagagag gagacaatcc gatagtgcac tggattaagg ataacgaggg cacccccttt
    60121 ctttcatatt acaacgcgaa ccctcagttc aggaatgtca agggcagagg tttcttgttc
    60181 tcggatcagg tctctaaagg taatgcctca ctacggttgt cctgggtgca gcttcacgat
    60241 cagggaagat acacctgcta cgttacaacc cgtaagaatg agcgatacac ttatgtcaac
    60301 gtcaacgtgc aaggtaagag cggtgagtga cttaggtgac cgtttagcga aaatgcggct
    60361 ctaaattcta gtttgtctcg cagcggctcc ggtcctcgac agttcggagg ggatcagccg
    60421 ggaacgcgaa ccggttcggt cgacggagcc cactacggcc agcaggactt tgaacgccgc
    60481 gatcaccccc cggtggtcca cgcagccgtt tcccaacaag ggcggctacc acggtccaac
    60541 aacagagaac gtcgacgcgg accgtgaccg cacagcggcg actcccgaac gagacgatgg
    60601 ggcgacgaaa gaggctgaag gtgagagggg ccgacggtca ctgtcgagag ggaacgcttg
    60661 gcccgccaag caaacgggtt gcgctgagcc caggattcgt ttctcgcagc ggctccggtc
    60721 ctcgaagtcc gcatggagga ggtggacgac actgtcgtct gctgctcgaa agggatctac
    60781 ccgaaacccg agctaacctg gtccaccgag cctccgtccg gtggggctct gaacgccacg
    60841 accgccgtct ggcggacctc gctgctgctc tacgacatcc gcagctcctt gttactgtcg
    60901 cacgaggacg ctgtcatggt ttacagctgc gttgtaacct ctggcaagca cagcaagaaa
    60961 gcaactttga tggtggaagg tgtgcgaagc aagtggttca tttgtttagt ttcttttttt
    61021 ttgcacctac tgttggactt cagattatgc acgaacgcca gaggcgtcac tatcctcaat
    61081 ctgttctcgc tttcacggct tatttctttt cgttttcctc aggcagactc cgaaaagttc
    61141 tgacgatcta tgtcctgatc cccgtcggtg tcgcggctct cgcaatttgc ctggctctcg
    61201 ggatatggag catgctaggg agaaccagga gatgcgctcc cgcctgaccg tgggactctc
    61261 ggcgacggac ctttccaatc tgcctgctca tgcattgttc caacttcaca ggcttacttt
    61321 tgctacgtga acccttgtgt gtgttcgttt gattgccgta acaataaaga ccctagagtc
    61381 cacctctgaa agatgtctgt attttgtttt tctttttgct ttttcagtaa tgagaaagtg
    61441 tggttacgaa aaaataaaaa ggatggggca tgctccatga gccttcgagc gctttgcggc
    61501 aacccagggt gaccgtccta cgcttaacgg ggtttcacca cgaggtcggt agggtcctcc
    61561 gagcccatcg cttcacactg cgcaaaaaac aaaagaaagg aaacccaggt taaacgtctg
    61621 actagatttt actttgtgta tcatctcaca cgattacgtg tgaaagtaga tagaagacag
    61681 acaaagatgg cagagaggtt cagccattga atcgagcggc cttcactgta tgagcatgcc
    61741 ctttcgattc tcgccttacg agttctctgg aatatgtagc tcgagaaact cggatgcgcc
    61801 ccgaactcgc actttcctga cctgccttca gggaattccc catctagcgt cggaacggat
    61861 ttgggcgggt cgaacgaagc ccttataact ccgccgtgaa tgcagtgttt gactgaatca
    61921 ccaccatctg ctacggtttt accaggctcc ccgagctccc attaaacttc agcgccccct
    61981 cggacgaaag cgaagcggac agcgagcgac gacggtcgaa aggtccttct gtgtctccca
    62041 ccgccgactc cctcgacccc aaccgtactc tatctggcct cagtcatcag agcggataaa
    62101 ccatgagagg gttcctattg ggaccgtgga tccttctgac tctcgcgtgg acactgagag
    62161 ctgagggtga gtgaactcgt tgtgttgtgg aaggcagatg gtgaaacttt gatgaatctt
    62221 tgtgaaaatg tgtggggttt tgtttttctt gttttttttt cttaagccgc tgtcatgtag
    62281 ttacagacac cgacgttacc tgcctcgtca tggaaacctg catcttaccc tgcagtgttc
    62341 cgagggaggg ctccataaca gtgcgctggt ttaaggatcc agagatagtt cccttcctca
    62401 catatggtat aacaaaccct gacaggggga atgtcaacaa cagaacctcc ttgttcgagg
    62461 atcagatctt tgaaggaaat gcttcaatat tgctgtcaaa ggtgcagctt caagaccagg
    62521 gatcataccg ttgtgtcgtt gtcagctcga gaaatgggca taccagaaac gtcaaagtaa
    62581 tggtgcaagg taagagtcgc aagtgttgtg attaagtcaa cccctgtgac cgttaagcga
    62641 agacgcggcc ctaagtccga gttttgtctc gcggcagctc ctgtcaccga cggtcacgcc
    62701 aaagaggggt tcgaccggga tccgagtctg gcccgcccga cgcctcctcc tccacctggc
    62761 tggtcgaacg gcggcggcgc agccggggaa gaggggtcca gccgggatcc gagtctggcc
    62821 agcccgacgc ctcctcctcg gacacacacc atgaccaccc cccagcagtc cacgcagact
    62881 gtccacgcaa tcagcgactc ccgggttcga ccgaccgagg ttgtcgacgt ggaccccaac
    62941 gaaacccagg ccactggcaa aggagacgat aaagcgtcga gggaggtgga aggtgagaga
    63001 ggctttccat tttttattta tttcaatttt ttttttttaa atttgtttgt ttctttcttc
    63061 ttttagtttc tgcagcatct ccggtcacca aagtccgtct ggagcaggtt gacaacaccg
    63121 ttgtgtgcat ttcggagggc atctacccgg aacccgagct gacttggtcc acccagcctc
    63181 cgtcgggcag gactctgaac gccactaccg ccgtacgacg gacctcacgg atgctctatg
    63241 acatccgcag caccgtggaa ctgtctcctg aggacgctgg cttggtttac agctgcgccg
    63301 tagcctctgg cataaacagc aaaaaagcga cagtgaaaat tcagttttgt gagtggtgct
    63361 cttattcatt tattcattta tttatttatt tatttattta tttatttatt tatctttaac
    63421 atttgcattt aatatcagtt acgtgagtgg tgctcttatt tatttatttt taacaattga
    63481 atttattatt tgcaaaagct gatggacacc atcaactctc ggtttaacgg aacatctccc
    63541 ttgttcttct caggccgact tcgaaatcgt gttttgtttg tccttatccc catcggtctc
    63601 gctgctctcg cgatttgcgc gatcgtctgg aggatgcgac gaaagatgaa aaggggattg
    63661 gctcctgcat ctatcaacct cagtgactta cttcataaga cataaaccca tgtgtgtgtt
    63721 catttgatca ccgttacaat aaagaccatc gagtccacct ctgaaagatg tctctgtttt
    63781 gttttcgtta ttatcctttt cagtgctgaa aaagtgtggt taggacaaaa actatataaa
    63841 ggacaagaaa atgctatgag gcactttgaa caatgtggct acgcgtagca gggccccaat
    63901 gattctgctt gaggtcactc gggtcctccg agcgcaaacc cgacgcgccg atcgcttcag
    63961 acggtgcaga caaggaaaag agacacaggg caaacgtctg acatgatttt attttgtatc
    64021 tcatcacacg tgatcacact gagatgctgc atcgggcact acagcagtcg aggcggagca
    64081 caggtcagag tctgtgctct cgtcaaccga gggagtgtgg aagcgtaagc acaagctttc
    64141 ggtcttcgtc cgcttcgccc cgtcgtcagc acgcccacga tgcgagtaga cgctcacaag
    64201 cccgacgtct cggtttccac tcgatgagga ggcctccccc gagcgaggca cttcaacgtg
    64261 gtcggccagc tcttccaaat aggtcatcat gcgagagctc tgtgcgccgt gcgagcggag
    64321 agtcttcgag ggccctggtc gccgggactc cataggccct gcctgaaggg agatagaaga
    64381 cagaggagtg caacggaaag gttaaagggg ttgagtcttc ttcgtctgcc tccaacggtg
    64441 tgagcttgtc gcccctctgc catttataaa agacaccggg taacccgact ttgtgacctg
    64501 ccttcgggga attctgcgtg acgtgtcgga acggtcttcg ggtgtgatcg agtggtgcaa
    64561 agtggaatag tgtttgcctc aatcaacgaa cgtctgctgc tgcttcaccg ggctctgcga
    64621 gcgtcccttc ggacgaaagt gaagcagacg gcgagcgacg acggtcgaaa ggtccttctg
    64681 cgtctcccgc agcagactcc gcgaccccaa ccctactcga tcgggcctcg gccatctgag
    64741 cagctaaacc atgacagggc tcccattctt accgtggcta cttctgactg tcgcgcggac
    64801 ccagagcgtg gagggtgagt gctctgtaag cttgctgaca ttgttccgag tacgagcgcg
    64861 atcgtcataa cccaaacagt cagcgcaacg cggctagagc aaagcgaaaa caggggatgg
    64921 cgaattccac actacgggtt gagatgcagt atcgtgacgt tgactaaaag ttcttttttg
    64981 tttttgttca ccgctcacac taaaagtcag cgaggaggtg gtgtactacg acatctatta
    65041 cgacccagac tacgccttca attacagtta tgaggggatc aatccggaac ccgatctgac
    65101 ccggccaacg gagcgtcctc catccaggtg gacattggac gacacccagg ccactcacga
    65161 aagagacaat gatgcgacga gggatgctga aggtgagagg ggccggcggt ccctttcgag
    65221 ggggccgctt gggcctagaa gaaaacaggt tgagctgagc tctgtcttcg tttcaaagca
    65281 gctccggtca ccgaagtcca cctggagcag gtgggtgaca ccgccgtgtg cagttcggtg
    65341 gggatctacc cggaacccga gctgacctgg tccaccgagc ctccgtcggg caggaatctg
    65401 agcgccacga ccgccgtctg gcggacctcg cagctgctct acgacatccg cagctccttg
    65461 ttactgtcgc ccgaggacgc aggcttggtt tacgtctgca ccgtagtctc tggcgaaagc
    65521 agcaagaaag cgaccgtgaa agttaagcga ggcgagtggt attttttttt aaaaaaaaac
    65581 aaacaatatt ttaatttggt ttttggaccc atttgttgac tgtttctatc cccgctctct
    65641 ttcagtcttc tcaggaggac tgtttgtcat gatatccatc ggtgtcacgg ctctgactgt
    65701 ttgcacggct ctctggatct ggagaacgcg aagtggaaac aggagacaag ctcccgcctg
    65761 ggcgtaggct tattcacgat gtgtctttct gccagtgcgc catagggtga tgcaaaccca
    65821 tgactgtgtt catttgatca ttgtgacaat aaagaccctc gtgtagactc cgaatgatgt
    65881 ctgtattttg tttgcttcat ttttttttaa ttttcatttt ctgtgctaag aagagttaga
    65941 tcagaaaagg ttatgtttag aaaaataaat gtaaaagcgg agaggtatac tctggtattc
    66001 ctcgaggcat tttccgcgtt gctgcaacgc agtgtgacgt tctacgctta tcggagctgc
    66061 agagttttac cgtgagaccg cacaagaaaa aaaaaaagaa agaacactca aagcaaagcg
    66121 tcttactttg atttttattt catcacacat aattacacag atcccacgga tgtagaagcg
    66181 gtgcaccaga cagtctgcgg tcgcatcgaa ctaatgtccc aaacgagagc cccagttttg
    66241 tccaccgtga ctccaatgcg ttctgtccga aggttggctg aagacaggag tgcaacggag
    66301 aggtcgaaga ggtcgagtcg ggttcgtctt cttcgtccgc ccccaccgct cgagctagcc
    66361 actcctcgac cttttctaca tccacaccgt gtacggggcg cttccctctc catcgctttc
    66421 gtcttgcgag agccgccgct gagacgcctt gcgctcgtcc ttgccatctg tgcagaggcg
    66481 accgggtccc tctccgaacc ctcctgcgag caaatcggct ccaggctctc tgttctctgt
    66541 gggctctggg tcctctgtga gctgcgggtg ctcggcgtga gaccccgcgc gctccgcgct
    66601 cctctttctc tgcgggtcgc tcgcttccga gctgcccggc gaacagctca gtttaaccgg
    66661 cgtgatcggc tttggttttg ccggcgacgt cacaattcga ccgtcggtct ctcgcctttc
    66721 gccgcgagac ctgacggttt ggcaccgcct gcccaggtcc gtcgacttca gggagctcct
    66781 ggcctcacgc tccctgcgtg aacggaggcc tgcggtcgat ttgtcagaaa ggtcggcccc
    66841 ttcggattcc caaccgctgc cttcagacgc ggaccctcga ctctccgaac tggaggagcg
    66901 cgaacgagcg atccgagcgc cggacctttt cgaacctcga ccgtcggcct ctctgccttt
    66961 ctcgccagag aaacgcagcg gtttcccgga ggctgatttt tgcagccctc tctctgggcg
    67021 tcttacgtct ttgcggccgc tggagtaagt cttggagtgg tcttcggtgt cgttgcgttg
    67081 tcgccgcgtg agcgcggttt cgagccccgg cctcttttcc cgctcgaccg agggtctcga
    67141 cttcgaccct ctgcctttcg gcctcgcgga gactcgcatc gcccatgggc cttccgtctc
    67201 cgagctgtcc gagctgagtg cgcgcttgta gccccgccgg tcgcttttgc acgagggcga
    67261 ggacggctgc gacccgcaat acggacggcc gaccccgtcc tcgttccacc tggccttgga
    67321 gcccgcttcc tcgccagctc tttgtctgta cgcgctactg ggcgaggaag gtcgcgacac
    67381 gcagtacgga cggtcaactc cgtcctcgcg tctcttggcc ctggcgacgt tgtcctctcc
    67441 cgcctcgatg tcttcttcgc tggacgacga tgcgtcgtct atgaaactgt cgctgcgatc
    67501 gtagtcgtct gagcttttgt cgcaatccga agagctctcc gtgtccctgt cgctcaaata
    67561 ctccggctct tcctcgcttt cggagctgag aggttccagg ccgttgtctt cctcggcttc
    67621 gctcagtaaa aaactgtttc tctggcggcg cccgaccttt ctcctcttgg tcgccggaga
    67681 ccgcgaggct cggacgctct cggcccaggg ggacaaccga cgtcgagctc tgccgacggt
    67741 ctggcggcaa ctcctctcgg gcttcttgac tggcggcggc ggggagaggt gccttcgggg
    67801 aacccgcctg gacgccgcct tgcgctggag tgccgcgaag gaccgggcca ccttgtcgct
    67861 ccacctctgc gtggattggg actccaagca ttggatcaac gctcggctca ggcgatcctt
    67921 gatgccgcgc ctgcggagct cgttgaccgt gccctggttg tacgccaccc attctctcaa
    67981 gagttccctg ttcgcctcgc cgaggagagc gctgtccagg ttcaggagct tgcacacggc
    68041 ctctctctgg taccccaagg agtcgtgcaa ccaagggtag ctcaggagca acacggacaa
    68101 gtttttcatc catgtcgaaa ccgggacggg ctctgggatg gggttgaaaa gctccgagcg
    68161 gtcgttcggg ggctgtctac atccctcgcc tggctcgacc ggctctccgc aagcgggatt
    68221 tctgccgccc atgtcaccgt caaagcgggc tgcgttgatc cccagtttct tgagcttgct
    68281 gcagtaaact ttgagcttca ggaacgccac tttggcggcc gcgttcacct ccttggcgtg
    68341 ggcttgcgct tccttgtctt ccttgttgca ctggtcgcgt ttgcacatgg tgtaccagtc
    68401 tttctggatc ttgttcactt cccagggctc tctgtccacc atttcggcgc aggctttcgc
    68461 tcggcgggcc gtctcgggat cggcgtcttt ccggttttgg ctgtagcagc gcaactgccg
    68521 agcgagcgaa ccgcactcct tcctgatcag ctccatgacc gaggcagcga acctatcccg
    68581 ctcgcttttt ctgaacgtag cgtccgaggc gtacctgcta aggaactcgc agtacctctg
    68641 cagcttccca agtggactgt gcagcagctc ggccacggcg aatgcgcctg ggatcttggc
    68701 gttcatgaac gtgatggcga gttcagcgat ttcgatcatc ctggggtccg ccaacttgct
    68761 ctccacgtgt ctgggtatgc ggtcgcacca cccgttcgga tcgacgcgct tggtgaacgc
    68821 agacagcgcc cattggttga tttcttggaa cgtgagctgc cccgacagat acgtctcccg
    68881 ggccatctcc tggagcgtct cgttccagca gctcgcgagc tctccgttgc ctttcacgca
    68941 gctgcgtttc aagagcctgt agaaccggag cgtggtggac acgtacagcg tgggcaagtg
    69001 tctctgctcc gctctcacgg ccaccgtcgg caccaggttg cttcgcctcc catctgacgc
    69061 tttccctcct gacctgaagt acaccatgcg gggttcgctg gctttgtacg tgaaacgact
    69121 caggtcgcat ttcactgcgt cctccccgaa acagtcaacg ccggcgtccc cctcgttctt
    69181 cctgtcgctc gaggactccc atgcgtggct aacttctggc gcgcagcaca tcggctccac
    69241 atcttccagg tgagaggcca acgcagcctg gctgctctga tccctgccgg gggacccggg
    69301 tgtgttcgat atcagcagtt gacaaggctg aatctgctgg aaggacggac agagcgcctc
    69361 cacgtgcgtg ggcatctcca gcgacatgtc ccaaaagtcg aacgcgtggc ccgcgacctt
    69421 cctcagcagc ttcaggctgt ccagggtcgg ggcgaacagg acctcttgca cgaagtaaga
    69481 ccccttgctt tcgccgtcgt ttccggggat gtctgtcatg taggtcccga ccatggacct
    69541 cgcggggtcg taacgcagca ggttctcctt cgtcgagtgc tgcgtcacca cgggcaccac
    69601 cgtccgatcc tttcccctca gctcctcggc ggggaggtag tacgccgtgt aatttccgca
    69661 cgtcagcaac acttgcttga ggccggctct gtccgaagtg acgatggatc cgaagtcgct
    69721 gcctcccaga aggtccacca ggtccataag ggcgagcagg agagatcgag agggacgctg
    69781 gggtatccta ccagagtccg ctatgaccgc gtctctgatc atcttgttca gaaccctcgg
    69841 cctgtaacgc aggtgctctt cgttgctcag gcgccgttcc ttttgggtca tcatgcttac
    69901 cactgcatcg aaaacgccac gtgggtgcga gcacgtgaag acctcgtcgt ggtccacagt
    69961 atcgaagtac cacggagggc tgctggaaac gacgaaggtt tgatttgtag acgcggccgc
    70021 ctcagtcgcc gataccgtag ccatttcgaa agcaagacct gttgaatgcg cgtacggaca
    70081 aagtggaaac agcagcaaca gctctcctaa tccactctgg tgaattcagc ctaagtcctg
    70141 cgagatcctt gcgctctctc tagctcttag aggggaggtt cgaaggccac ttatatcctc
    70201 ccagttgggg tttcccacct cctcgatgct ttgaacagcc caaccctgat ccttgcgctc
    70261 tctctagctc ttagagggga ggttcgaagg ccacttacat cctcccagtt ggggtttccc
    70321 acctcctcga tgctttgaac agcccaaccc tgaggctcgg agggataggg cggagaaatc
    70381 tgctcaccac cactgcacac aggcccaacc cttaggctag gagggatagg gtggagaaat
    70441 ctgctcacca ccactgcaca cacactcgca agcaacttgc acggaggcca gtcatgagac
    70501 aaacaatccg actgctcttt gcagtgtccg ccggcctttc acagtgtccg accgtcgcgc
    70561 agggagtccg accgctgctc agaacatccg accgccgctc agtgactctg accgccgttc
    70621 agtgactccg accgtcgctc agtgactccg accgatagtc agagtacgac cgccgatccc
    70681 tgtgtacact gaattcaggg agtcccagtg acacggagcc tacagagaga gcctttgtgc
    70741 acggacagtg atgaaaatga aatatcacag tcacctaggt tgaattcaaa gtcacctagg
    70801 cttgcttgta gctttgttgt ttgtttggtt ttctcctcat acagcttttt atttaccccc
    70861 ctctgtgctc aaagagaaaa tcgtcgggct ttgcgatttg aggagcagag ctcagcatgg
    70921 atgaggaaat tagaattttg atcaaaggtg ttctggggca cttcgttgga cgacgccaag
    70981 actttgaagt cgaaaggccg cgttgtcggg aagctgtaaa tgctatgacg agagctgtgt
    71041 gtgaagtgct ggaggttcac agaccgaaat acacaggtga gcagcacaaa cagatctgtt
    71101 ttttcagagt tatctgtacg ctcagcgtga tctctccttg tccggtgtcc cactttagag
    71161 atggtttcag atctaggtga ttcatttccc gatgccgcga tggtcaacgt cgcgaaaagc
    71221 cttttcgagg acgggatcat caactggggc cgtgtggtca gtctgatatg tttgggggcc
    71281 gcggtgtgcc aacatcagga caggttcagt ggcagccctg gctccctctt ggctgacaca
    71341 gtgtcagagg cgatcgcctc gtacttgctc acagagcaca gaggctggct ggaagagatg
    71401 tgttgggtga gtggcctgta ctctaggggg ttgaacttca tgctatcgct gttatgaaac
    71461 aatttgtctt catgttttgc tttttttttt ttctgttcct ctttctgttc tttttttaac
    71521 gctttcttca tgaccaggat gacttcgctg actttttccc ttcacctgaa gccacgaagt
    71581 gccatgacct tgtaggaccg gcacttggac tctttgtttt tgcggtcgga actgcactct
    71641 tgtgcacgca ccttgggatg tgacccggtg gttgttttct gacagcctcc gggggctttg
    71701 ccctcagagt cctctaaagt ctggagggcc agtgtcagac actgaaacaa ccggtgtgga
    71761 cgagaggacg cttcttagac acgcacttta aggcattggg aacgaggaga cgttcctcag
    71821 gagcccgttt gatccttttc ttgtttttct tttgctcccg catggagaag tactacaaag
    71881 acccagtgcg accagtgatc gggcaaggca cctacggagt tgtctacagg gtgcgagatg
    71941 tgagaaacgg ccaagaatat gccctcaaat gtcacaagca ggcagacgtt atagaggacg
    72001 cgactgtgag agagttgtcc tgcctgacag cgctgaaagg tcatcccaac ataatacagc
    72061 tcctggactg tttcatggac gaagatcggg tggcgatgct catgcctcac gtgcccttcg
    72121 agctgaccaa agctattcac cgccagccac cggctccgct cagcttcgtg gccagcttct
    72181 cgcttcagac ggcgaacgcc ctggagtaca tgcacggact gaacatctta cacagggacc
    72241 tggttccgag taacgtgctt ctcgaggaag atctgacggt gaaggtgggc gacatgggcc
    72301 tagccagaca gtactcccga cgcatgagcc tttgcgtggt gacggagccc tacagggctc
    72361 cggagttgtt tgtccgcggg aacgccgcgg agtacacgtg cgccgtagac atgtggagtt
    72421 tgggagctat gatactggac gcaaaggaag gcgccgtggt gttcgctgca acgcgtgggt
    72481 ccagcactct gagcaaagtc atggcactgg cggcctcgga tcccgacggg ggagcggagg
    72541 aatcgacgcc cgccaggcag gaactgatac ccaacactat gaagtgtgag cacaccaaac
    72601 gcatcgcctt ccgcctaatc gctctcaggc acgacaagag gcttacggct cgccagctgt
    72661 tggacgatga ggaatggaag cgtttgtccc acatgacaga cggagaaaag gctgaggtct
    72721 tgcaacaatg cgtcacgggt gtcatgtaaa aatacacagt tcaagaggct ttgcaatgtc
    72781 tgagtttatc atttttcaat aaaaaaaaaa tgagccaatg accacagact ctatgtatcg
    72841 tacaggtgta aattttgttt attattttga atacgtttga ccataatagc agatgtatca
    72901 ttcagcacca ctggcccgct ctgggagcac gcttacacgt ttgtagcgat ggagatgaaa
    72961 agggatgtag cactcaacgt ggaacaccac ttggcgtagt ttgtttcgta actgcgcgag
    73021 ggccctcggg tcttttgagg gcttcgggct caactcagct tccgctcttc gtctcagagc
    73081 gcggcgaaaa caacagtggc agccgctgcg acgagagaca gggctagagg tttggctcca
    73141 tttctctgac taggccatct atccagttcc tcctgagcct ttctcacggt ttccttcaac
    73201 ttgctgagca ctgcaaacag aagacagcga acactggttg ggagagaagc gctttgcgat
    73261 aggcgggtag ctaaaatgca cacatacata catacagtct gtcgtgttgt ggagttttcc
    73321 gaaagtcatc acgggctcca ttggaaccag gtcaggcatg agaatctcag gccgacgaac
    73381 gccgtccgag taagaaggct cgttgctgtg atgtaaaaca caagagtcca ctgatgtcaa
    73441 cagcacgaac acgaacaggg tcagatgcag catcgaagtg gtagtcattg tgtcttcaag
    73501 agaaaaaaaa ccccacaaag aacagttttc ttactgcagt gcgcaaacac aactcacgcc
    73561 tgaagaggtt gcctctgtca gctctccact cttgcctttt atacttgcag aagaaaacac
    73621 tcgctgtgca gattctaatc ccccctgccc aaaaaaaaaa aaaaagtccc tggccaaatc
    73681 ccaaccacaa gcccgaaaga gaggccgcga ccggtcagct cgcgtaaacc cagcacgccc
    73741 ctcgctcaca ggcaggagag atcacgtaac agggtgattc aggggagagg aacgcagagc
    73801 atggcgtcag agtctgcctg cctcggtcgg cctctcatgg cggaggacgg attctcagag
    73861 tggaaatcgg tgtgagagag ctgaggtcgg agccagcgtt tctcagtccc tcccctacat
    73921 ctcggtttgg tagcgtaaga tgccatctga ctcagtgatg tgtggtcgga ctccctaagg
    73981 gtcggtcgga cagagtgaat gactgtcgga ctcccttagc gccggtcgga cagagtcaat
    74041 tgcggtcaga cagagtgaat agaaaaggtc gggctgtctg gacgctgacc tggcgaggtg
    74101 aaaagctggc cccatctctc gtctgcagct ttggaactag gaaattttag cggctgtgtt
    74161 ctctgtgttc tatgacacag ctcctacgta gaaaggattt agttggggat tttttattct
    74221 tttttttttc tttccttcat atccaacatc gacatcacag cccttaccaa caaaatggtt
    74281 ggatttatct acaattccaa taagctgctc cccgctctgg ccccatcaga gccccgagcc
    74341 gctctgaaca cccaacagct ctcacagagc cggacatcct ctcgcttcat caaccatcac
    74401 ggatccccca cgtctgccct taccaacaaa atgagcaaat cgggctgcta cagagacggc
    74461 ggcatgccgc agcagaaacc tgactgtctg aacatttccg ccaattacaa gactaaattg
    74521 tgctggttct tcgcgaagaa cggcgtctgc aagtacggag ggaaatgtcg gtacgcccat
    74581 ggctacggag acctgcggag cctgcagctc aaaatgaacc tttgccacca tttctataag
    74641 gggcgcccat gcctccacgg cggaagttgt ggatttattc acaattccca tcagctgctc
    74701 cccgctcagc ccacatcaga gccccgagcc gctctgaaca aggacggcta ccgacagatg
    74761 gacgtttccc caccccagca gctctcacag agcctgacat cctctggctt cttcaaccat
    74821 cgcggaccct ccacagtcaa tgccggggcc atcacctgct gcatccccac cgtccccgcc
    74881 gtcgtcttct cgaaagtccc aaatccctgt aacccctgcc ccggccttat ccccaccgtc
    74941 cccgccgtcg tcttctcgaa agtcccaaat ccctgtcacc cctgcctcgg ccttatcccc
    75001 accgtccccg ccgtcgtctt ctcgacagtc ccaaatccct gtaacctctg ccccggcctt
    75061 cttctgcttc actagcaaag aggggctttg tccaaaattt gtgacgcgct ggcctgaacg
    75121 gtctacccgg tttctctcgg ggccctgtgg tcatgcgcaa caaggcttat ggcatcgagg
    75181 tctttatttg ttttttttgt ggtgtttgtt taaaataaaa aataaaacaa gacaagaaca
    75241 acgtgttttt actacattgt atctgaaaag attcaaagtg tgttattccg tgttgtttcg
    75301 ctgaccctga tatcgttgag cttcttaagc aaataaaaag actcagacac attcactttt
    75361 tctgctcttt attcgtttgc cgtggacatt cacagagttg tcttggcgtc gcagtattct
    75421 gtctgaaaat ctttggtgca gacttatacg cactttccag ccgtgctcac ttgcgtttta
    75481 cgcaacgtat ctcctccaaa gaaacaggct gtattcttgt gccccagtgc ttgtccctgt
    75541 caggggggac gtgcagcaaa gtccaggtgg gtgtttgttc ggcaatgccc tccaagagtc
    75601 ttctttcaca gcagcggatg acgccgtgca ttccgttggc aagtattgtc ccttcgccgg
    75661 agtaattcgt gcagagccac gccaccccca tgcgccgcaa atccgggtct ccgttcttct
    75721 ctgttgcaat cgcgtactcc acgaacaagt gagtctttcc cacgcgcctc acccgtacgg
    75781 gcaacgctgc gatgccggcc gctatcaaag cattcgctcc gctcagagca tcaacgtcag
    75841 agtcccaacc ggcgaaatct tcgtctggac aagcgcagcg gccaaggggg tagcgaccat
    75901 cttccgttct accacccatt ccttcgagct ccgcgtaagt cgtctcctcg gatgaggttc
    75961 tgacgatcag cgttctgcga ccgttggttt cacccaaccg gagcttgtgc attttgaggg
    76021 tctccgtgag tctccgtgat ctcagaacgg tcaggttgcc tttcttcttc tcggcccctt
    76081 gggtcgtcct cccgttgccg cagcctcatt agtatgtcaa aggaaaaagg ccctgacggg
    76141 agagctttcc gtctgatcaa aaagtgaatt tcatgatcgc atctggagca aactcgaaat
    76201 gcaagggcac gcaataaagg cacagaaccg cttgacacaa ggacgtcggt atgaaatcga
    76261 tttaaacacc acacagacta cagcatttta tcttttattt gacttcaacc atccaaaaca
    76321 tgttccaaaa ataaaaggat acagaagcag cacacaatga acctaatggc aaacataatg
    76381 tctcagggcg gcagccccac atccttctct cccaaacaag cgttcccgag cccaggctcc
    76441 tatgctctga actggtcccc tcatgtgaca gcggctcaat ttccgatcag ggtgatttcc
    76501 gaaacctcca ccaccggcgc cctgccgcta gcgttgctcg ccttatctac gtgatcccaa
    76561 tgcggcggat ctgaacagtt gaccgcggcg ggttgtgcag atttgacctt tgtcagcttc
    76621 gccaaattgt acaagtacgg ctcctctggg tttgcgcctc cctcacgcgt cgctaccatg
    76681 tagcacctcg tctcgcgggc cggatcgggg tctttactca gcacgatggc gtacaggtgc
    76741 tccgtggacg ccccgtggat ctcgtatcct tcgcaaggcg accagatagc gaccagcttg
    76801 cagctgagaa gttgcgatag ctgtaggaac gctttcgagc accgtagatc cacggcgctg
    76861 cattccctgg cgacatcatc tgtggtctgg agcaccccgc aaagggtctt cggagcgctt
    76921 ttgctctcac ccaagtgtat gagcctcacg tcttgatggg tgtaatgccg cacaatgttt
    76981 ggcagcgata cggaggccga gctctccccg agtcgcacgc agtggacacg taggtgctcc
    77041 gatctttctg acttggcctc cgttttcaaa aaatcagggc gcttggaaga agcgcagttt
    77101 gatcggaacg cgtctccgcc tgacgaggcg gccctgtgta ctttcgtcgg cgtggacgca
    77161 ccggttttcg agccttcgtc cacctccgtc aattcgcttg tggggctggc ctgccgggag
    77221 cccaggttca gctttcgctt ggccaccctt ctccaggtgt cgctgcagga cgcttctgtg
    77281 tgctccatcg gagtttgctc cgtacacaga gatgacacgg ttgtccttat gtaattttca
    77341 tagtcctgga acagcgagcc tccgggggat cccatcgctt catcttcgct gcggtcgagt
    77401 ccttttagcc ttctgacgca gtcgtgccgg agcagccgtg acactctctt cgcagagcac
    77461 agcgcggcac accggattct ttcgatcagc tccgtctcca ctgcgctttt ctccacgcct
    77521 atcagttggc acacaacggc cacgatacct ttcagaatct ccgtttcgta cgtgagcttt
    77581 tccgtgaggc acttttgtcc ggctatcgtc tcatcggccc gtttcagacg tgtcaggagg
    77641 gccttggtct ggctctgact ttcgtctgtc gcggttgcgt tctcggcggc cagctctcga
    77701 ctccgcttca gttcggcctc cagctcgttg acgcgtttcg accgggactc gttttcggcc
    77761 tccgcttgct tctctcggtc ctgcagctgg gcgatgagct ttgatgcgcg ctcctcctcc
    77821 accttgcttc gatctaagtg ttctgcggcc agctctcggc tctgcttcag atgggcctcc
    77881 agctcaatta cgcgctttga cagggacttc ttctcggctt cgtttcgctt catttcggcc
    77941 tctgatttct tcgagagcat caaggctgtc tccttttcgg ctttaatttc cttcacttcg
    78001 ttctgcagct tctccaggac tcgccccttc tcgcttaagt ccttcttcga tgaggctatg
    78061 acattttcag cgaaacttaa ctcttgccgc agctcagcca agtccaagtt tgcttttcta
    78121 actttggctt ccatctccat gtgctctttt gcgaggtcta ttttcatctg ctgatgggct
    78181 gatttgtccg tggtgtactt caggctaacc tgccccagtt gatcgctcag ctcagccaag
    78241 cgggactcgt atgttttctg gtcgcgagcc tctcttgacg cgacttggag acgctccgct
    78301 aaactctgga ctttgtcatg caggacccag ccaacactta ccacactttt ccaacaggcg
    78361 cgaacgtgtg agggactgag gcggccctgt ggctcagctt gaggccagtg aaatgtacca
    78421 cagcccgggg acgcggactc aagtgattcc agggcacgca tcagggcccg ctgcccacgt
    78481 tcgtcctccg cttcatttcc cccggcgagt atctcggaca cgactcccag ggtttcgtcc
    78541 gcgagtgcca gtcccccagg ttccctcacg aatgtccggt cgcggaacat atcctgcact
    78601 gctcccgtca accggtgaag cgccgcgtcg tagctgacgc agagttcgga tgtcagctcg
    78661 aatcccagca tcgcctcctg gccctcggcg taggccagat tcttgtggaa ccatttggcc
    78721 agggcgtcga attgcctatg gaacgcatgg gcttcgtcaa gggcttcctc caaatagctg
    78781 ttcctcgtcg acgggcggtc tgctgagacg gcgggatcgg tcctcgatgt cgagcaggtc
    78841 gcagtagagc ccgaacggac aagtcccgat atgataccca agaactccgc aagacagtcc
    78901 tttccaatag tctgacgaga gagaagcccc cccgagctgc gctcgcagct cgtcggccct
    78961 cccgttcgag tagtagctgc tccacaacct gaggtaggag ggatcttctc caactgagcg
    79021 tccgagcacc ttctccctga gttcgagtcg agcccgtttc tgccagatcc accagccagc
    79081 gtccggctcc tcctcggcct ccgcgcgacg gtgaagttct ttggcttcgc ttctcggctc
    79141 atcccccctg ctgccttcca gcccgccgcc gtgcctcccg ccttccctca gctcttccgc
    79201 actgactccg aatgtcctac ggtgattcag gcagagcctc ccgccttgcg ccggcaccgt
    79261 tgcgcacagg gtcgtgcaga tttttcccaa gagcaggccg tcgatctgag acacagccag
    79321 agtccttagg gccgctggct cgcaggccga ggggcagacg ccgttcgcga aaccgcaccg
    79381 ttggcagatt cgcccccagg aaatcccagc gctccgcagc tctcgcgaga gcaggtccag
    79441 ttcgcgagac caacgcgaaa gcgctccgca gcacagtgcg gtcaacacca cggcccagta
    79501 cggcgcgcgg acctggcggt ccgctgaaat gacgtctggg ccttcgggct cgaccacctc
    79561 gatccccgag cgagtgagat gcgctagcag ccacacgccg gagctcggtg gtgaaggagg
    79621 cctcagggga ctgttgacca cccagcggga cagggctccg gggtctgcgt caccctctcg
    79681 tcgccacagc acactggtgc cccagacggc ttgcgtgggg tcggggagcc agctcgagtc
    79741 tgacgctctg ccgtcagtac gaagcgcagc gcgggccacg gtcagccgac tttgttcgtg
    79801 caagatttta aacgcgagcg gggctcccag cgtggccagc gtcgcgaccg tgacctcccg
    79861 cgcaactctc tccctttcag acaggtcccc gtcgcgagac gccgcgaccg tgtagtagga
    79921 gaagcggttc aagctggtat atatcgagga cactagcttc tcagccttat ccgttccatg
    79981 tccgcaggcc agactcgctc caggttctgc tgtgtcgtag tgctcggagt ggcgcagctc
    80041 aacccaggcc aggggtgcgc tggccaaaac ggagatcctt ttcaccgggt agcccttggc
    80101 atgtcccttc gcggctctga aatgcctgtc cgtcaccaga ccataactct cactcccctg
    80161 cgagtacacc accctcagga ccatgcagcg cgcgcctcgc agagcgccgg gcccgactgg
    80221 gatgaagacg ggacctccta gtttcgggcc ggtgagcgtc acgctcgagg gcaacctttt
    80281 ctctatttcg taaagctgca cccacgtgta ctccagaagg accggagcat cggacccctc
    80341 cagctccaca accagttgag gctcggaagg ccccgtcgcg cacatgccgt ctaaacccgg
    80401 atcaacttga gagcttaagt tcaatttaaa caccacacca accttttttt tttgttcatt
    80461 tatttgtctc ataccgtcaa aaacatgtgc caaaggaaaa aaaaaagtta cacaagcagc
    80521 acacacgaac ataatggcac cgccacaccg ttatagcagg gtggcctccc gatgtccttt
    80581 cccccccccc cctgaaatcc tccctcgtat gcggagtgcc gagctcacgt tcctctcctc
    80641 tgcggagtgc cgagctcacg ttcctctcct cggactcggc tgtctcgcac gacccccgaa
    80701 attcgggctg ttctttgtgt gggagccatt cttctgtaga tcagtggtct acgacgccga
    80761 gttctttggc ttctccgcac cattattgca tcgcctagga tctccgatct tctcctaagc
    80821 ggtctgtggc gtgccgcgga tcgaggaaca ctctgagccc tcctgccgcg gactcctctt
    80881 ctgcgttccc cttcgtcggt cgtatcgccc ggagaggggt cctcttccat gaccgctaaa
    80941 ctcttgcgag ggtccactat ttcctcgatc acgctttcgt tccttcctct ccgagatggg
    81001 gcgaggcagg gtcgcgatca ttctgtcgtg atacctcatg acgtacggct cgtagtagcc
    81061 acgaaccccg aactccacaa accgctgtcc ccatccgcct tcgggcgctg aaacggctcg
    81121 ctctatccgg agggttcgga gaggaggttg cgaagacatc tcagatgccg attcgtttcc
    81181 atgaacagaa cacgcagcgt gtgtagagcg tgtctaggtc cactagtgaa tggtctattt
    81241 gcaagcgggg cagacggtgt acggtttcgg gtccgggaag gtcagcgtac taagtggcac
    81301 gtattttacc taaaaagggg cctaacgcga cgtggtgacc tcactctgtg cgaggaaacc
    81361 tgccactttg aatggctgat attatgagag cccctggagc atactcgaaa cgcactgaac
    81421 tatactgaag tgaactacac acagactgta atgttgtgtc ttttatttga ctcgaaccat
    81481 caaaagcgtg ttccaaaacc aaccaaaaat tacacaagca gcacacagaa acacaatgac
    81541 accaacgcgg cgtcgtgata tcgcagggcg tcagcctgac gtctttctcc ccctgagatc
    81601 gggagtcccg agcccaggct ctcatgcctc acaccctccc gggcggtcct cgtcccaacg
    81661 ctcccctccg atttccgcgt agaagctgag agtggtgttg ctcgccacgc cgtccaagta
    81721 ctgcgaatcg tgcagaggat cgacaagagc aacgggcgct cctgccgagg acgcctcctc
    81781 cgggatcttg ccttcgttcg gagctgggtc ctcttcgacg accgccaagc tcttgtgagc
    81841 tcggactatc tcctcgatca cgggctccct ccttcccagc acatacacgg tgtccaggta
    81901 cgcggacagg ttgtcgtact tgcccgtctt cagagcgggc cctccgcgag gtcttcgaga
    81961 agaggcgaag cgggcctcgc tcccgtagtg tctgtccatt atgtcccgaa acgtcgggtc
    82021 gggcagctcg cagacgcttc gaaacactga cgcctcggtc cccggttccc ggtccatctg
    82081 gagggtcaag gagggagggg caggaggaca cgacgggatc tcaggtgccg attcggtttg
    82141 atgcgcaaaa cacgcagcgc gtgtggagcg tttccaaatc cactagtact tctgagaaaa
    82201 tggtctgttt gcaagcgggg cacacggtgt acatctgctt caggtcggtg aaggtgcacg
    82261 tgttcacggt cgacgtgctg agcggcacgt tcgccaccgg ggccgcgcag caggacgaga
    82321 cgaatttcat ttgttcgaaa tcgaacgcca cgtcgatgtt cctggggttg cctttcactt
    82381 cggacgatcg gaacgtctgg ttcttcagac acctgacgca cctcaggtct ccctccgcgg
    82441 cccgagcccg gtcccgaccc ggaagcccca cgggtgccag caggatctgt ttgtggttgt
    82501 agtctatcca gtttatgtga cagctcaaca cggcgtacag cagcatccgt cgttcggggc
    82561 tctggcttcg cagctgcccg aactgctccc tgctgatcat gtccgctgct tccctgagct
    82621 gcgggatgca cgccgcggcc atctcgagcg gccggtccgt cgtgtaagcg gcggccagcc
    82681 tgtaatagca gctcaagggc cactccgaat ttagcgcgag catcgagtgg cccgaggcct
    82741 tcacgcactg aaatgctctg acgagtttgc agtggtacga ccgtctcctg ggggcaaagc
    82801 agaagcgaga ccacttcacc gggtcttcgc tcgacccgtc gccttccggg cggctgctca
    82861 acggagccga ggtcgtccgg agggtggcga aaggagacgc tgtgcgcagg acacgtgtca
    82921 cccgtctccc gcgttcgttc gctccgagac ccgctcggct ccgccgcgac ttggcctggg
    82981 ggcccgcttc gccgtcgaga ggcgctcccg atttctcccg agagggaggt cggacgacgg
    83041 agctgccctc tgcccgctgg tccgagatga gcctaaaagc ctccagtctg agggccaggg
    83101 ccttgtgcga agagtgcgac tcgtcaaaga acagatcttc tgcttggaac ctgtagaagt
    83161 caacaagcag agccaccctg agcattgcct cgcgccccct cagcttggac agctcgtcgc
    83221 agtcgggcac agtcccctct ccaaacagac cgtctgagcc gaccagcgcg gggcgcagag
    83281 tcgaatccca aaggttagag cacagcgagt aggcttcgcc gtaatcctcc accggagctt
    83341 tggccttgct cgtcagcagc ctgaccagct gagctcgaac gctcgaactg tcccgagaac
    83401 cctgtctaat tttgttatgg cacacggcgt ggttgtggag gcactcaagg taagcctgga
    83461 cgagggctgc ttttgcgtgg caaccggacc gcacgactcc gccgtcgctt acccgtgccc
    83521 cgtggaagct ttcgcacccg tgctcctcgg atcgcccgtc acgctgcatg tctactgccc
    83581 ggccctgttc cccgacaggg tgttgagagt gcacgccgaa cacctgggtc acttcaccgg
    83641 gatgaggaac gtgcctcgcg tggaccccga gcaggaacga gcgctcttct caggtctgtg
    83701 tggactgttc ggcacagagc gagtcctcgg cctttaccgg gaggccctga gcgtcggaga
    83761 cggcggcgag ggagccccga gccaggatgg cggagcaatc gaaaagccgc cgatgagcga
    83821 cggggagctc tgcccctccg tgttcgtcaa gtttcgcaga gaaaacacgc gggaggccag
    83881 gcggatcgca tctctggcta gccaactcac ggggttgttc gacgtggagg atctcagaga
    83941 gaaagcgatc ccccacgtca agggagagga gccggctcac atgttgtttc tgtttctcgt
    84001 ccagcttatg gctgtgttcc tcagctcctg cctggacgaa gctagcctcg ccacgctcat
    84061 gagcgtggct ctctccccgt tcctggaggg caacttctgc gaccccctgt gcgcagccac
    84121 cctgctgaag cccatgttca tcccgtggtt cgaagcgttc cccaggaagg cggacggccc
    84181 ggaagcaaaa gcagaccccg aagccaagct gaagtactac aggctgtaca agggctacga
    84241 gatcacgaac gagggcgcgg acgtctcttc cgtgctggag gacgacctca cgtggaccag
    84301 cgccagcttg cagctgcgca ctctgggcta caagatcgag gagagcctta gcaaaacgct
    84361 ctggttcgtg gccccccaat tcggagacag gctgcgcatg actcgcgact cttgcatcgg
    84421 gaaaatggct gtgtccccgg gcgagcacgt cgacctcatc cgctcctgcc tgctctgcga
    84481 caacgtgatg gcctacgtgc agtgcgcgct cttcggcacg atccgcaaca tgctgccctg
    84541 ccacgccaac agcgagttct gtgagaccgt gatggcggcc ctgaacggct ccatgaggag
    84601 gtttgcggcc gaggcgcgtc accagagcag agagctgttc tctcgcctgg aagggtggag
    84661 cggcccctgc gccggcaact gcctgtacac gtccggggtc agtttcgctg gtcagtccga
    84721 gggcaggagc ctgttcttcg gcaagatctt caccggcccc gaggacagga agcctccggg
    84781 caagtacaag acggcatttg gagacttttc cagcgtcaca ctgggccttt cgctcaagac
    84841 gggcttgctg gaggcgctca gggtcgcgct ggaacgggac gaggcgccca aggcgggctg
    84901 cggattgagg cgcgaagccg gcggccgcat gcaaaagatg ctctccacgg cccaggaacc
    84961 cgtgtgcgcg gagagggtgg tgaccgaagt cgctttcttc gctcgctatc accacaggtt
    85021 caactccgga gagttcaccg aggtgggttg cgtgaaagcc atgagcgagc ccggcttcaa
    85081 cgagcagata cacaaggacg tgctggacga caagagcgag taccgcctgt ccctcgccca
    85141 cggcgcactg ccgatgtgcg cgctcacgct ttccatgacc atgagacaga ccgtcatgat
    85201 gactttgggg ttcttctgcg tggagctcgc acacggagct tacgccgggg ccaaactcaa
    85261 ctacagtacg ctgtgctccc gcttggtctc cctctccacc gtggccaaat tcaggcacgg
    85321 gaaagacagc gacaacacga acgtcttcca ggcgttgtac ggcaactgcc tgaagctgac
    85381 gtgcgccatg ttcagcaaac cgaatccgca cgcaccgata aactatcacg atctagatct
    85441 agtcgagtgg ctgcaccccg acaacccccg cctcccctgc tacctgcgca aatcgctggc
    85501 catgataggg ggcaccaagg ctcgagttag agacataatg cggcagcacg gactctgcta
    85561 caacagagtt atgttcagcg atggccagcg ccggttgctg ttctcccacg ctttcgccaa
    85621 cgcggactgc ctgatccacg caccggttac gatctgctcc agcctcaggc tgttttcgaa
    85681 cacccagaag tcgttcgggt ctctcaaagc ctgcaggtgg ggctgctact accgagtgac
    85741 gatcatgagc aacggctgcg tgaacacggc cctgtatacg aaccgcggat acgggggctt
    85801 tgacagcatc gcctctcaag gcagcgccac cggggacgag gtgttggaga ggatcaagca
    85861 agaggtgtct cgcgtgttgc ccaggatcga cgtgggccgt atcaggatga tggccccgga
    85921 gatgaaggag acagagtttg cagccctggt gtccgcggtg aaagacagca acatcgaggt
    85981 caccgggcaa atggacggcg acgctgagct tgagccgtgg caggaggatg gcgcggggga
    86041 agaaaatgcg aaacgcccct tggaccactc tgacgccgac gacgccaaga gaggtcgctg
    86101 ggatgcctgt gagactggtc gggtttccga ggacgaagaa tttttctttt tgtagtgagt
    86161 cgatggtggg gtgtgtgggc tgtgatagat ggaaaggaag aaaaaaaaaa aactttgcac
    86221 ttggaatgtg gttgaaagca aacatgtgcg aataaaaatg ttgtgagaga acaaacacag
    86281 agtcgtctgg tcattttctt gtctccatcc ttcacaaacg tacgaaatga aacacgtttg
    86341 gccgcgacgg ctctacctcg gccgcgacac cgagctcaag tgacgacaag aggcccaatg
    86401 ctgaggagag gaccgacggc gagaggtgtc gctcgggctg cctcagagta cagagacttt
    86461 tttttttttc atttagagag tgacacagag tgtgtacaaa ccgacggcga gcggccgggg
    86521 aggagagagc aggagaaaag gctggggcgt caagaaagca tgccgcagac cgctccgtcg
    86581 tccgtttaga tgatttgtgt gcggttggaa agtgattgaa aacaagccta cgaaaagaat
    86641 aaagtgacat gacaaacaca gccgttttca ttgttttatt gtttcgctgc ctcgagtctt
    86701 cacgaatgta agaaatgaag tatgttcagg tgtaacagct caaccgtgag catcagctgc
    86761 cggtaggcgc agcccagagc gtgcagatcc cgtcgcacgc agaaagcgaa tcgggactcc
    86821 atgctcccga tggtgtttcc caagcggccc tcctgcgtcg tcccgacagg ccttgttttg
    86881 cgccgggcct ccagtctgcg cagggattcc tcggccctgc tgtaatcgag ctccccgcag
    86941 cgggtcagct gcagctctcc gggctgcacg cgcgcgctca ccagagggct gagggccccg
    87001 cagaccgaca cgagcatttc cgagtttgcc gtccgctcgc gggccacggg acacgcgagg
    87061 ttggtgaact tgcacctagg cgtttcttcc ctgccgtggt gtcgatcgcg cgggtcgcgg
    87121 ggctcttcga aggagcacag cccgtacatg ttcatgaact ggtacgaggt cgaggccgtg
    87181 ctttgccttt ccacgtgctc gcgcaccatg tcttttatgt cagagagggc tttggccctc
    87241 agttcgccgt acagcctcct gtattccacg tcgataggac tctctcctcg gtcgtcgtcc
    87301 tcctccctga ttctcttggg cacaggaggc tcatcgttcg gctcgccttc gccctcccag
    87361 tccgggagcg agccgtagca tgctttgacg gcgctcgcca cgaaaaaaag ttcggggatg
    87421 tccgcgggac gcgaacctcc cgtttgcgtg gacataaccg actgcgccca cttgatccga
    87481 tacctggtcg acgaactcgg aagcgcctcg ctcgccgacc tgcctttagt agagtgcctg
    87541 gtcaagcatc tggagctggt ctccggccct gacgtctggt ctcctagggc acgcgcctac
    87601 gtcggctacg accctcaggt ccacggctct ttcgggcggt tgaggcccgg accggccggc
    87661 cgcgtgcggt tcctggggaa gctgctgccc gtttactgca ggctgtgctt cctctgcgac
    87721 tgtcacggca gggctctgga tgccgcgagg acgctgcggt ctagactgac ggcggccgcc
    87781 gagtccgggg gatcggcggc gcccccgagc ctcgcgtacg agaccagggc cctggagtac
    87841 ctgacggaaa acctctcctc cgctccacct cccgagtggg actgcgtgcg ccgttcccct
    87901 gacgtttcgg ccgaagtgaa aatcgcgagc gagctgctct ggtcccactt ggtgctggtt
    87961 tacgccggca accgcaggct gctgctcttc aacgcggagc tgtttttctc aaggcagcta
    88021 cagtcgacgg ccctctgctc cagcgagctc agggaggcgc tgtttttgca cggcaagcat
    88081 ggacccttct cccagcgcaa aggccgccgt caggcgcgag gagcgagtat cggctctgcg
    88141 tggcaggggc gagactgccc cgttcttcca ccagacccgc gtgcacagcg agggcctaga
    88201 tccgacaggg ggggaggaat gttgcgagag acccgagtgt ctcgactgtg ctggctcgcg
    88261 gttttgtggc tcctggacca gcaccgatgc cacagcgaac ttggttggct cagtaggccc
    88321 gtaccgtgtc gtccctagcc ccgacgtgct cgggcgaggc ggggagccag agccccggcg
    88381 cccttctccg caggagacaa acgacaccct cagggccgcc ggcagctgcg tggtggacct
    88441 gaacggctcc gtgctcctcc acgtgcttca cgtgaacacg gtgggcaacc gcaagttcag
    88501 cgccgtggtg tactcggaaa gcctcaggcg ctacgccctt cagcagtcca acacgacgaa
    88561 aaccaagctc gtgagcaggc tccgcttcgt ctcggacaag aagaagctca gctcccgaca
    88621 cggctacaag aacacccgca tcgagttctc gtccaacccc agccgcagcg cgaactacac
    88681 gtccaacgcg aagcacgcgc tgcagcccta cttcaggggg ctgttcgaga ccgtgtccat
    88741 ggcccagggc acctgcgtgg tctccgctaa gcccttcgag gtgaacaacg aaaacctcac
    88801 gagctacatg tacggcgtgg cgaaccccgc gagcgtggtg attcgcatga aagacaccaa
    88861 aaaggacttt cacactccct tcttcttctc ctcggtaaac gtgacgggcg aggagaacag
    88921 gcaccaactt ttctcctcca tgtccatcaa ttcgcagagg gtgaagagcg cggccgaaga
    88981 actcccccgg gccctggcat ccgtggcctc gctcgtggag ctccacggcc acttcaacag
    89041 actttgctgc gagctggcgc acgagcgagg tggcactctc acgaccaggg aaaaggtctg
    89101 cctggtgtac ctcacggaga tgtacttttt gcgagtcagg gaccggaacc accccacgcg
    89161 ctggcccggc tacagggagg cgctgagggg ctcattcgcc ggccgctacg ggagccggct
    89221 gacggcgttt caggacagag tcctctccaa ctactaccag aaaaacccag agttcgtcca
    89281 cctggtcccg tggctcctgg acaacccgag cgtgcggcac cgggagatgc tcttggccca
    89341 cgaagcctac ctgagagagg agggaaaaga ggccgctcga gcagagctga tagcggccgt
    89401 ggtctgccac tgcgaaaacg acctgacccg ccgccccccg gagggcttcc ctgacctgct
    89461 ggacgtcgac ttctcgcgac tcggctacag tgaactcacg ctgaggcacg cgctggacag
    89521 gtccaccaag gccagcgacg acgctcgccc aggcggtcgg gctaaatgac cggcgcggtc
    89581 cccacgatag cgagcccccc taccatgacg accgaagtga gcggcggcac cgaactcggg
    89641 agcctccctc gagcttccat cctcagggtc tgggagatag tgaaccggca ctacgaatcc
    89701 accttgagct cgctcgaacg agaggacacc tctcgtagag ccgcggctcg ggtgagctcg
    89761 ctggcgaagg agctgcgtga cctgaccgca gcctgcacgg agaggctcga ccgcgtggaa
    89821 gctcgcgtca aggaactcaa ggccctcgag ttcggcggag ttcgcaacga gcagcccgac
    89881 ggagcgcggg ccggcgaggc gctcggcgga gagtggcact ttgtctacac gcgccgagga
    89941 gatgtgttcg gatacatgag gctgatcccc gaaacgctct cgcggctccc ctcggacgcg
    90001 gacgacacga gcctctgcgg cgggcagagg gccgagttca cgctcccgac acaggtggcg
    90061 gcggaggccc gtcgcgtccc cacgggccgg tccgggagcg cccgaggacg agcggagtgc
    90121 ccccgctgcg gcgagtctct ggatctctcg gagttctgga ggcacgcggt gtatgagatc
    90181 gcagagaggg gagccagggt tcctgcgcgc cgccccccgg ttcgttcaga cggtccgcga
    90241 ccgaggtgga ccttgcaaga gggcgaaggt tgggacgagc ccatttacag gcccagagac
    90301 ctgacgagca cgtgcgaaat cggcgagtgc ctctcccagc tgaacttgaa acactttctc
    90361 tcggacgatg agttctccgg ggccctggac cgcgctttcg aactcttggc tctaaggttg
    90421 agatcttaac ggagaccaca aagacgactc ggctgttgac aaaaaaaaaa aggttgaaag
    90481 atgaagagaa gaatcgaaag gaagaaaaaa aaaagaaaaa gaaacggttg tgtgcacgca
    90541 gaaagttgtt gacagcgaac acatctgaat aaaaataaaa gttgtgagag aacaaacaca
    90601 gtgctgtttc attgttttat tgcgtcaagg tttcataagc atacacaatg aagtatgttc
    90661 aggtgttaca gttccactgt gaccgtgagg gctttgggtt gctcaaggcc ggttgatgtt
    90721 cacgaagcgg gtgctcaacg gtcaatcgtg cctggtagcg aacaggaagg cttcgactgt
    90781 caaagcagag ccaccgggga caaagggtcg gagaggggaa gcttggacga aacattttgt
    90841 attttcgaaa aaggaagact ttttctgtcg ggaaatctca gagtggggca atgagctgta
    90901 aaagaacaac aacaaatagt ggttgaaagc agacgtgtgc aaacgaaaag caacgagaga
    90961 agaaaactga aagttgttta attgcctcaa tgtctcaagc cttcaaaata aagtacgttc
    91021 aggtgtgaca aagacttttt tttgtccttt tatttgttcg gagatttccg aggtactttt
    91081 cgcgaagaaa gtggtcaaag gcaaacgctt gcgaataaaa ttgtacgaga gctgtttcat
    91141 ttgttttcta tcgtctcgaa tttctgcgaa atgatattcc ggcacaacag tttgaccgtg
    91201 accgtcgtct gccagtaggt gcagcccaga gcgtgcagat cccggcgcac gcagagagcg
    91261 aatcgagatt ccggactccc gaggacgctc cgattttgac ccgcttattt acaagcccag
    91321 agacctgttg attacccgcg aaatcgacga gagccgcttc caccggccac catgttctca
    91381 tactcctaca agccgagcgc agccttcgcc tcggctccgc tcggagcccg tccctccgcc
    91441 gcaacgccca cagtcagcgg tgtggcgaga caggccgaga aagatctccg ctcggagaac
    91501 gagggggtcg acggcgcggc ggtcgggcct tctcgggcgg ctcctgggat ctacgagacc
    91561 cttgcgagcg atgaagtggt cacgctcgac tgcctgactg gggtggtgcg atctgagcgg
    91621 ggctgcacgt tcgtgcagta catcccgacg gaggagcaca agctgcgcgc cgggcggaag
    91681 agcgccccag tggaacagat caacaggttc ctcaggtcgt taggggacag cggcgtgcca
    91741 gctgaaacct ccttgattgc gctctgcccg ttggagccgg gccgccggaa gaccctgtgg
    91801 ataagggtag cgctggagga agtgcaagaa ctcagcctgg aagccctgtg gatgctcaag
    91861 ggcgaagcgc ggcttcacgc ggagaggacc agcctcgtcg tgtggctgga gtcgagcgcg
    91921 ctgggttcca gctcgctgag cccgacggcc gaacgaaccc tgtgccccgc atccgaaagg
    91981 gacgcggaac gtctcgccgc tctcgccgaa gagggcctcc tgagcccctg tgagagagga
    92041 gagcggcgcg aagagggctc gagtcgagag gccgcccgcg tctcgacaca acgagacgag
    92101 tcggggcccg gacggtccgg tctgaagcgc gtgagggtca gaacgggact ggttggcgac
    92161 tgcccaacac acagcctacc cgagaattcg agagacggcc agccgtgcag gagatcgaaa
    92221 agacaaatac gacggcgggc gcagtcctcc ggggtaggtt tcatcagaaa aagaatcaaa
    92281 gctacaaaga cagccgagaa gagggtcgaa gcggagtcga cgtttgctcg attcggacgg
    92341 gagaactcca cgatctctcc tgaagagact tcatcgcttc ctcctcctcc tccgcctcag
    92401 cctcccgttc gtcctcacga tcctgttccc cgtcacggca ccgtcaaggc ccccacgcgc
    92461 aaagcgcagg atcgggccga aagagagctc ggggctttgt ccctctcgtc tcggcgagta
    92521 gaaaggcagc cccgggcgct tggcggagag tctccaccgt gttcggttcc cagtttcgga
    92581 caggccagag agaccagtct gtcgccttcc ggggagagag tccgtgtctc gtcgtctcat
    92641 caacgcccgg tgcccacggc ggtttcggcc gaagcttctc ggggctgcgg gctgatgtag
    92701 agcgcggacg ggtcgtgcgg agcacccggg acccgctctt ccgtcgtgac ctcttcgcag
    92761 cttttcacgt cagagggcct gaggccgagt ttgttcgcca acagcaggcc gtaggcaggc
    92821 gggtgcaggg aatcctttgt gagcatgata tcgctcacgg agagggaccc gtctggcttt
    92881 ctccccgaca ggctgtcggc gaacgtggca ccggacgtgt tgaggagagc gaccagggcg
    92941 ctgtggaaga tgtgcacggg ggatccggac tccagttctc tcacgccgtc cctgtggttg
    93001 tactgtatgg tgttgtgtct cctgttgaag tggctgaatc ccgacaaggc gctacgccaa
    93061 aaatttgtcc aaatgctcag agtttcctcc aggtgagcaa cgctgacaga ggacgggtag
    93121 ctgcacacca gcctcacgtc cgagccgagc tcggtcacgg gatcccggtc tccttcggcc
    93181 ccgtcctccc gctcggcgag tcgacgttcc agacgcctgg acacgttctc cgccatcctc
    93241 agcagcccgg gatcctcgca ctcggacctg agcttttcca gagccgcgcg aggacgagag
    93301 gtgacctcgg tcagaaatcc gcgcaccagc aggacctctt tgccttcgga tatcatggag
    93361 gccatcatct tgctgaggct gtgggacacg ctggcggact tgtgcttgga caccgaggcg
    93421 cacgcgcccg actgcagcaa ggagtcgggc agctcggcgt cgttcagcag tcccagcatg
    93481 tccgtctgtt ggttgcaggc gagggctcgc gacaggttgt ccagcaaagg tctgtcggtc
    93541 gcgttgccta ccaccgagat gccagcgtcc cgctgctcgg ccctcgagga gagcatcacg
    93601 tctgccacgc gcgccagcga cgaccgatcg gcccccgcgc tggtgtacac gtgcctcgcc
    93661 gcggcctcgt tcagacccct ggttatcctg ccgaaaagcg tcctccagtt cttgacggtg
    93721 tcgtgagccc tctctgccaa ggaggaaaag gaaggacccg aagccgacca gctgctgtcc
    93781 cacaccgacg ctcgtctgta gaggaccccg tccaccgccg cagtgacgag agcggtgcgc
    93841 ttgtcgtaga aggccaagca cgaggaggct ctgcactcgg gcaccaccgg gcaccgtccg
    93901 tgttcgaagg tcttcatcac accccataga gtcaccacag acatcttcag ctctgtctcc
    93961 ttcacggggt tccgaacgaa agcctcgcgc tctcccctca cccagtccgc gactatctta
    94021 cacaccacgg ccgtcggcgc gcagggcaca gacgccatca tcagcaactt ggctgtctcc
    94081 gccagactgt ccaagggaac ttcgagcacg cgaggaagcg cctcgtcgtg agcctctttc
    94141 tcttggatcg cttcggccgc ggccccggga gggctgaggc cgtccggcga caccacaaac
    94201 aggcgtccgg cactacgggg cggggccgct tcggcatctt tcctgcagcg cttgctgggg
    94261 cgcgcgtccg gcccgccgga gcccgaaacc atgttgatca cggcagcttt gccagacagg
    94321 ccgaggccga gggatctgat tttcttccac ggcaggaaaa ggcaaggcac gaagcccgcc
    94381 agcacggtcc agcggatcat gtttctcagg gtgcttttga tgtgcccgca gcaggggcgg
    94441 ttggccacgt agtgcccgac gagatagcgg accaggcacg cggcgctctc gctgttgctg
    94501 cccagcacgt tgcacagcag caactccacc gacagggccg ggctgaaagt gttcacgatc
    94561 tcctctatca ccacggccag ctgcggatcc tcgctcacaa aagcccaaga tgcgacgtcc
    94621 ctgtgtagcg gcaacaggtc gtagcactgc tcgtagcagt cccagcgcgc ctctccgcgg
    94681 gggcgattac ggttgcgtgc acgatgagcg caacggccgt tcctgaagtc ctctagaacc
    94741 ctcgcgtccc ctctgtccgc caaggcgcac tcggccaagg ccgcctcccg gacgtcgagc
    94801 ggttcttcgt ccgccttcat cgtcacaatt ctgttcgact cgactttcgg acggtaaccg
    94861 ggaggggtta atgagaatcc gctcctcagc tcctcacccg tactcagctg ctcccgccgc
    94921 gtcttcgacc cctctcgtcg gccatgttct gcgtactgtt caaggcgctc tgctgccttt
    94981 gcggcaacgg gcggacggcg cgcggcccta gcgggtaccg ttatgaggtc ctcggagaca
    95041 gcggcgacga gtacggcgtc gaggaaggcg acgaggcgga cgaagccgaa cctcgcctca
    95101 gggacttcgc gctgacgcgc aagagagcta tcggcctgac caggttgaaa ctgaaagcta
    95161 tcaactccgc ctcggacgtg tccgtggcgg agaggctctt ggaacgccac ggtcaaaatg
    95221 acccaagctt actaacttac gagggcaggt gccgcgagga aatgctggcg gctttgagca
    95281 agctcccacc ttacgcgcac gggacccaga tcgacagacc ttacaggata acgccagcct
    95341 cgagcatcgg aagcgaacgc aacggagcga tcgtgtgagc gcaagggtcc ctttcgccga
    95401 agaggggggg gggtgaaaag aaagagaaaa ggaaaaaaga aaaagaaaga aaaaagaaat
    95461 aaatcaccat gagcgtggtc aagactgacc ccagcgttta ctcgctgaga tctctggagg
    95521 ctgccaaacg actggtcaaa gcgcctgggt ttctggccga ctcgaccggg gcgttctccg
    95581 agctcgtggc ggagaacgtg atcagggcgt ccgcggccaa cacctcggtg tcggccgacg
    95641 cggtcgtgat gatactgcag gcccacatgg gagtgtctct cttcaagcag cagaaggaca
    95701 cgagccgttt gctggcgggc ttcgtgtaca agatgttgat cccggacaag tccgtgccca
    95761 cgggcacgag gttcacgagg cgttacaaga tcacggatca gcgagaggcc cagcgaggta
    95821 cctacgacac ggtgggaaac ggggttcgga ccagggagta cagccaggtg tttcagcaca
    95881 cgtccaaagt ggtgaccatg cagtttggat ttctgctcgg catcacggtg ccttccgtgg
    95941 cggaggagct gatacgcagg gagctggagc aggccaggac ttcgtgggaa ctcaccaaga
    96001 ccatagaggt cctggagtac tgcgcggctc agcccacgct cacggacagg atctgccaga
    96061 aactcgcatc cctccccaga gcggagaagc tggactctgt gctgacgatg gccgagctca
    96121 tgtgcggcac cgtgaacgcg catccggatt cttttgtgtg cgtggtggag aacgctcgca
    96181 gggtcctctg cagcgacagg ccagaggtcc tcgtcatggg agacaccctc ttcagggtgg
    96241 tgtcccaaga ctccagtgcc gtcaggacgc gcatcgcttg cgaaaacgtg aagctcgcgc
    96301 ccgagttctg cgtctacacc gccgccgacg agaagtcgcg gggcgacggg ctccacgagt
    96361 tcaccatgga gttggtcaac aaacgcgagc tgggcgacgg ggacctggct ttcgcggacg
    96421 actccagctt cagggaccag gtcacggaga tgccggtgaa ccacattctg atcggcggcg
    96481 ggcgttcggt cggcattccc atcgcgctgg tggacggcgt gcagatggaa cacggatgcg
    96541 ggagggagac gtccactgag cacaaagctt tcagcaacac ccagggtttc aagtgggagt
    96601 acttcacggt gggctgcacg gctccggcgc tcggccagat atcgccgtcc aaagtgctct
    96661 ctgccactga ctccgaagag gtcggctaca agcagctggc ccagcgatcg ccctcggtct
    96721 cgtacctgca ccagtacgac ggcgccgtgg tctgcgtgac gctgagggag ctgcaccgcc
    96781 tcggcagtcc tcgagctctc ttcggcaggg agcgcaggga caagctgcag ggggacttga
    96841 acgccttcat gaggaacgga cccagaggga tcgccgtggg acgcatggcg cagttggcgc
    96901 acagcgatga ctggtaccag aagatcaaga accccgcgtc gctgctggag ttcgacgttc
    96961 gaaacatggt tgtgcccgaa gccccggacg acgcctctca cggatcggcc gccgtcgagc
    97021 ccgtgcgctg ggtcgtcagg cccagggtgg ccctgttcaa cacctccgcc atgaacagcc
    97081 tctccaacga gatcgcgcag atcggaagcg agctcctcgc ccgcttcgga gacagcgagc
    97141 acgccaagac cgtgaccctc aacctcacct ttctcagcaa agccctggat taccgcggtg
    97201 gtgcgcagcg catgctggag atgagaggca agattctcgc gaaccagccc atccgtgact
    97261 tagaagtgga tgggtggacg aggggccgcc tgttctggtc ctggatggcg gaccccatat
    97321 gcgccgtgta catgcgaaag gcgctcgggg ccaaggagat cggcgccaat gcgcctgatt
    97381 tcaccgtgga ggaacgggag gtcctggtgc agctcgaggg gttgataacc ggagtgctgg
    97441 cactgtttag aaacgtggtg ggggacaggg cgaactctgt cgtggcctcc atgccctgct
    97501 gcttcagcca ccggcgctac gcggccatgg atgggtccca ggccacggtc aacgaacgcg
    97561 gatatcccgt ctggttcacc ttggacgaca tggactactg caacctgatg tattggatca
    97621 tcctaccgag cctgggggcg agggtgtatc gccggcaacc cgtcgtcgaa aacgaagccc
    97681 acgcggtgcg cgacccgctg aggtacaggg acggggagcc gaacctctct ctcgagctgg
    97741 gcatcgacgg caacctagga ttgaccgtcg cccgtctgac cggggaatgc gtcttctcca
    97801 gggtggcgcc cgaggccttc gccgaagacg ccagcgagca gttcgagccc acggcctctc
    97861 gccacgtctc ctgcacggac ctgggattcc acaggaactc tgtggtcacg tacatgtggt
    97921 cgataagact caggaagatc tccggcatcg gaaacgacct ggccaaagcg ctcctcggca
    97981 tgcactacag caccctgctc actcacgacg tggtcaggga tcactacgac accgtctact
    98041 actccggctt gtcctacctg atgttcaggg gagtgaggtt cacgggctgc ggagtgtccc
    98101 tgatgcagca aaagtcggct ctgtacgcgc tgggcacgca ggtgctgtgc aacccgacgg
    98161 cgaacaacac tcaccaggtg tgcaccgtga accagtactg cgagtcggtg gtgataccgg
    98221 acaccctgga gtcgcccggg ctttacatcc ccaacctgta catgaaagac gtgcgagggg
    98281 gagacgtgca cctggagggg cgcggagggc cgtacgacat ggtgatcgcg gacgccttca
    98341 acggcttctg cccggagtcc gacagcgctt gcggctaccg caggccgtac atcttcacca
    98401 ccggccggtc ccagagcctg cagggactca cgggcgaggt gcccttggat ccgctcatgc
    98461 gctcggaggc ctacacctgc atgcccactc tgctcaggcc cttcagctcg gcgctcaggt
    98521 cgcgaggcag acgcagaggc gacggcggag aggacagcaa ccacagcgtc ttctgcgacg
    98581 ccctgcacgc ggcggagttc gaaaagagcg tgctggatca cgtgggggac ctcttcaagg
    98641 acaccacgga gagagcgaat gggaacaagc gggccacgga catcatgcag ccctcgctcg
    98701 gggtggcttt ctgcggtact tacagcatcg ggaagacctc ggacaggaag ctcatgagcg
    98761 cctgcgccgc gacgggcggc gagcccctcg tcgacaggct cgcgcccaga atcagcggca
    98821 cgggcctgtt cgcttgcaac cccatgcaga ccaccgctcg gttgatagct cccatattca
    98881 gcaggatatt cgagagcccc aaccatggtc gcaggctgtt cttgtgaggg aggaaacgga
    98941 acgtaaaacg ggcgaagcgc gcgggagaaa ggagagagaa gagaaagcag ggaggaagga
    99001 tgcctcgggt cagggggccc ggcttagcgc gcaaggtggc ccgcggactc tgggcctttg
    99061 ctgaattggt gcttttgtgc ggggtcaatt tcttcgtgac cctgtacatg cacccagttg
    99121 accgcgagcg cgccatcgcc ttgattagga agagggagga ggccgaagtg gacgccgcca
    99181 tcaacacagt ggccaggtcc atcacgggcc tggacgcgaa catagaaatg atcaagggga
    99241 tcatcggctc cgagtcatgt gacagggccg tgaccgccga gtacgtgaac gagctgcgct
    99301 cagccgagac tcagagggac cagctccgct acatgctcat ggcgctcagg ggccggatcg
    99361 atgctgtcag gctggtgggc gcggtggaca ctctgtcaga cagcgtgggg cttcaactca
    99421 acgcttcggc caagataaac aggacggtgc tcgccttgaa cgtccacagg gacctcgacg
    99481 acatgaggga accggtgtct aaaatgacgg tggaagatgc cagcggggct tacgaagacg
    99541 gccatcttac tcagaggcac cctcactggc tcgtgtgacc gcccttaaac tgggtagtcc
    99601 cgctacggtt ctctgatggg gaacgcatat aaattcctac cggaaggtct gggttgttgg
    99661 ggtttcaggg cttttctttt cttttctttc ttagtgtacc tgccctttgt ataaagtgtg
    99721 tctcttttgc tgtgctgcct tttttgtttt gttttcaaat gcaacagtgt ttgactgtct
    99781 gtgtgtgttg atcttgtaac aaattctgaa taaaataatt tctgaaaaca caactgcttg
    99841 gcttgtttcc atattctgtt tgccaagaaa tgtagagaga agatgtgaga ctacagtagg
    99901 cgtacttcaa tcaacagcaa tatgatttta ttcaaagtac aaaaggaaaa taagtcttac
    99961 atttcaagag ggtacagttc atgtgattgg attgcatgct gagggtacag ttcatgtgat
   100021 tggattgcat gctatgaaaa agaaatgcac gaggtagaaa gacaactacg caagccttcg
   100081 ctgtttcaat ggcagtcaca aggaataaca tctgcttgtc gaaagaaacc tctgagataa
   100141 ctgtggtaaa gaaaacaaat tgtaaaagag taaaagcaaa acacttcgat gacaattcct
   100201 atgcaatcat gttccacaca cctgtttttt tcaaaaaaaa aatataatat aaaaaaatga
   100261 tgatgaaata atgtgaacat tgtgagcaaa aatgttcata cgtagacatt tttgtcacct
   100321 tcgtagcaaa tgggtcgggt cagcgtattt ccagtctccg agttacggtg gcagtcgctg
   100381 aactcctctg ccacgttcat gtaaagcgtc tgggattggc agcaagacag cggcctgtag
   100441 tcgaacagag cggccgcagc tgcgttttta gccgaaaaca catctgcgtc caaggcgaag
   100501 ggtcgtaccc ttttgtgtac gtagctggga tccgctttct ccattccgct tcgggcggca
   100561 agctcagcga tggcttgaac gatggtgggt ccatcgagcg gcttgcagtc caagaccacg
   100621 tggatgtccc tttcaacgcg cccgccgcct tcccttgagc ggtactgcac ggtgagccac
   100681 gtgcgcagga ggaaaatcat cctcttgaac ttgacctcgg acaccgtctc cctcaaagaa
   100741 ctgtcgatca gtgggaggac tctcatgctc ccaccctggc acactctggt ggtgcaccac
   100801 gctgccaaga cgatctgttc cttgaacacg aaacagcacc agtgaaagta atgcgtgccc
   100861 atgtccacgt cgaacagccg cggcaggtgc acgtcgggcc cgatggccgc ctgggtgctc
   100921 tcggggcacc atttccccac tagcacgcgg tcccaaaacc ccgggatgtg aggcatgcaa
   100981 acgtatctgt aggcatcata ctcaggcaag agcttatttt cccagtaggt gaaagacatg
   101041 tcgtttgctg gattctttat cagggtctgg aacgctgcgt aaaaaaaaaa aagagagaga
   101101 gaaatcagag agaggaaagt cagactcttg aagctgtgca aggtcgaggt gctagagggt
   101161 gtgcctctta cctcgctgaa gttcctcgtc acttggcgac ccttcggcca acatcctttc
   101221 aacgcattcc tctttttcga tcctcgtcat gaagcggtcg ctaccttctc gctccagttc
   101281 ccaagctcct acagcctcca tctccggcat gtcagccagc gcgtttgccg tggcgttcac
   101341 cattccgttc tcggagacga cccagtgctt tcggcagcct ccctgcgctc tgatgcacag
   101401 cgtgcacagg acgcatccgc agaggcactg cacgggtcga ttgagttgca ggagataccc
   101461 gcagcacacc ggcgcacggt tgaaaacccg tctgcatgat gggcaagtga tgagatcttc
   101521 gagcgtggat agggagacgc cggggatgcc gtcccaaggg cgcggccccg cgctgccctc
   101581 tgcgctccag cacgcaagct cctcttctgc gggcgtcctg ggctcgcgtc ggttggactc
   101641 cacggagaga cagagccctg gagactcact ctgcagcgct gcgccgggct cgtctttcgg
   101701 cggctcgacg tcaggctgcg agctcgggcg tccgtcccct ccatggtcga gatcttcgtc
   101761 acccgtctcg ggtggcggaa gtagagagcc tggaagctca atcgtctccg cgcaagtcga
   101821 agcgacccga ggaggaactt ggtaaccgtt tgggggttcc gccgcgcgcg gctcgatgca
   101881 atcggggtac gtgatcaagt tgatgtcgtc gtacgctttc gtgatgacgc tctcgcacag
   101941 catggcgctg gcttcttcct ccagcgtacc gtactcctcg tcctcagtcg aagtcaaata
   102001 atatctggag gggtttctgt aacgcaccca cagtgacaca aaagacaact tgtgaatatc
   102061 accttcaaac catgcctccc aggatcgacg gggataccca cggctggccg ctgatgctcc
   102121 agatggcagt gtgcagctct tcgtccattc gcttcgcgac ctcgacgcct tcctcggact
   102181 ccgggacgtc gatctccccc gggcggagcg agcgttcgct ctccgcgcct cggtcttgct
   102241 ccgtggcgtc cactgggcta ggcggaggcg ccggagtggg ctcgacgtgg tttgctttcc
   102301 gcagggcttc gagtccaacg cagattgcgc ctcccggtac cggctgtcgc cctccatccg
   102361 cgagggcctc gcgacacccc gcgctttcag caccaggaca cagaggctcg ccgcgagcct
   102421 cttccgcctc gtcttcggtt tcctccggag aggccgcctc gttttctacg cgcccccgac
   102481 tcttgtcgtc ttcgtccgag gaggaggcgc tgacatcaga tggactgcac gcgcgctctt
   102541 tggcctcgta ctcggccgtg cgaatttcgc ccttctcttc ttcgccctcg ctgtactcgc
   102601 cttcgctgga gctgtcttcc tttgtcgaac aacaccctag tctccagggc ctggtcgcgg
   102661 tgtctcgctc cgtgcgacgg cctctccgcg aggacgacga ttgggggttc gcgcggtcaa
   102721 aattgcaacc ggcgtgaggc acagcccagc gaactgcctt tcgcctgccg tcgtgagctt
   102781 caccgacatc cacgccaaag tgcgacggtt cttcaccagt gggcccctct ggctcggtcc
   102841 tccttttcac gagccgaatc tcggatttag tcctgcgagg gctgaggctc gggtcccgct
   102901 tgcgcttgat cctctcgctc cggtgatatt tgccgtctcc ttttcgcacg caaccgcccg
   102961 cagggtttgt ccttctgcga cgaggtgcaa attcagggtc gagctccttt ccaacctgcc
   103021 tcttgagtgt cgggtagagg ggaggctcgc ggtcgagacg gacgcatccg agggcccgct
   103081 cgcgtccgct tcctcggtaa cgatcgcgga ctccatccct ctggtcgcgg cgggagatct
   103141 cgccctcggc ccactcgggc gtccagtcga agcgctttct ttctctcctt ctcttctccg
   103201 tttcttgcct tctcctttgc tgcaggttgc gcaggggaga aggcgtagtg tatctgcgtt
   103261 ggcccccgcc gatccttctt tgttcgggcc tggccttcct ctgcatcttt tcgttctcgt
   103321 atccagccga aatcaccctc attgcaccgc gggcttcgtt agaacagaga gccgagttcc
   103381 acccagatgc cgaggggcga atctctagtg ttcctgtacg aacgaacgct ggggtgtgag
   103441 ctcagtcctc tgtgagcaaa cttggcagca cttatatagc ccctcctcga cagtctcgaa
   103501 atctctgcaa cagaagaaac tctcaccttc ctcactttca tgccaaaaca aaactcatca
   103561 ctatcagtga gtctgacctt cccccagagt gcaagaactc cgctcgcagc aagacgtctc
   103621 tgggttggac gagatccgtc agagtcaggc cgatgtttac agcgtctgac cgatgtgaac
   103681 agcgtccgtc cgacagccac tcgcctcctc cgaccaggct taaaaacggc cgagtgcagt
   103741 tcatagaata cgaccgatgc tcgcagtcac tgtcctccct cctcgacctt cccgcgaagc
   103801 tcaaaaagtc agaccggcat ctcgcacgcc aagcatccac ggtggcatca atccgctgtt
   103861 aatcggagca gcccagacat tcgaaacaca aaaagttctg ggctcagaaa agaaaactgg
   103921 taggctcagg ggaaggtaga taatgtttgg gagcaatagg aaaacaggag aggcagggag
   103981 taagacatga aggtggagac ttgggaggag cagtgctcag gggaaggtgg agaatgtttg
   104041 ggaccaatag gaaaaaagga gaggcaggga gtaaaagatg aaggtggaga cttgggagga
   104101 gcagtggaag cccatgctct atgaaggtgg ggggagaaaa gagagcagag tggtgttggt
   104161 gaccataaaa ttacttctga tcagcgcaac tgcttgtgca cgcagatgtt tttttttgtt
   104221 ttgttttttt tgttttgtca attcacgctt gcagaagcca agcttacaaa cctctctctt
   104281 tcccactccg gagatcggca ggaataaagc acagggtgca ctgccgtgaa cgtgtgaaca
   104341 cattttttgg tttttttttt gacaaagaaa atgtgtagtg tattttccca gagatgaagc
   104401 gcaagctgtg ttcggtggca aaacacttca aagcaacgag agcatttttg aacgagctcc
   104461 tttatttcgc actcaaacgc acagtgtcca tctcagagcg caccgagctt ttcaaacagt
   104521 ttcacgacaa gatacatctg cttctatcca aaggatggtg cacatgcaac acagacaaaa
   104581 tgaaaaaaaa aatacacatt cgatccaact acgcaaacta cagcatctta gtcctcctca
   104641 gctttgcgga tctggggatc gcaggccctg ctccgcctcc ccctccgcag tacaccaagt
   104701 agatgatccc agcagaaagc gctccgcacc aggtcgtgag aaggcccatc gaaatccaca
   104761 aagccgagct gctggcgaac cccgatagcc agcctcccaa agagactctc cctgccacga
   104821 tctcgttgta ctttgcgtca aaatcagtca ggtctctggt gatgttgttc aggttttgac
   104881 gcacggacaa caggttcgac gtcgtgttca cggctcgcag cagctccatt tcaggagtcc
   104941 cgggcagact gtctttcagc aggtccgcga acgacaccgg cccgtccgat atgtgcggcc
   105001 tggagaaagg cttcagcggg ggggattcga tctcgaccgt gaccgacccc tccatccaag
   105061 ttaccttctt gtcgcggtag cagatgtttc tgtggcactc tccgcacacg gtcttgcatt
   105121 ccgaggggtc ctcgacgcac ctcctgtacc tttcgtgaag ctcgggcctc ctgcagtact
   105181 ttccgtggca ctcggagggc tcgtagaacc gtccgtctat gagccagaca tcgtagtctg
   105241 gccaacaggg aacgccatcg gtgctgattt tgggcattgg tatgatccct cggaccacgg
   105301 cgcgctccac ggcgttcggc aacgagtgca cgatgaacag ctttcgattt ctgtacaggg
   105361 ccgcgcccac ggtcgggaac tcggacagac ccgggtgatc gcgcatcacg gtcatgccac
   105421 tggggcagct ccccgagcgc ttggaggcga tttgcctcag acagttttcc acccccctgg
   105481 ccatgaactt ggtgtgcatg gcagcctgcg tcatctgatg ggtcacgctt tgcatctgag
   105541 cgtaccacat ctggtagctg gccatcacgg agaacttgac gttggtgtct cgcagggctg
   105601 cctcggtgtt gcgcttcatc gcgtccctga ggagtctaaa gttcttgttg gcgatctcgg
   105661 tgttgcgctt catcttcctc tcctgttcgt ctatcctccc gtctatcagc gccacgttgg
   105721 cgtcgagccg gttgctcacc tccaccagtt gcccagcgac attcgtgaac gcgttcttca
   105781 cggagtccat ctggacctcc aagcgatcca ctctctgaga cacgtgcaat gccagaccca
   105841 gggcagcgcc tccgagcaac gagcccagga acctcttgtg cctcgtgcgg cgtcgctcgg
   105901 gcccgtcgag tgccgggaag ggtgcattgt cgggcagggc gtacgcagag gccttgcgct
   105961 cctgcgcggc caactcctcc agaccctctc tcatcaggtc tccggccctg cgggcatcgt
   106021 ctgtgatctc gtgcgctgaa tcgcacagct tgccgtagtc tctccggcag ccgtcatcac
   106081 ctccgcagac cgagatcagg cagggcttga gggcgctcac gtcgtagttc acgcagctca
   106141 cgttcaggtt gatgtagtcc aggcccgggg tgaagttgga cacgaagtga atggcttccg
   106201 ccggtttcac gatcaccccg cgatcgtgct ccaccaccgg cctgtccaac gcgtagctgt
   106261 cgtccacgga gactagattc aggccctggc tgctctctcc cgtgttgtgc gcggtgcaca
   106321 ccctgctcac gggcggagcg tactcgacga accttttcgc gtccaggatc cccacagtgt
   106381 agtgattggg atcggtcgtg ggcaccatgg tgttgatgtt tatcgctacc tgcggaggcc
   106441 tgcccgacga ctcgacccgc ttgtccggtt ccccgggggt gcacgactcc atggcgtaca
   106501 agttccccac gtagatcctg tcgtagctgg tcgagtacat ctccctgtgg ggctccttga
   106561 acaccccgag cgctccgtgg acggccacga ggccggggca caccagagtg tggctcagac
   106621 ccacgttgta ccgaggatcc agggagctct tggaacccga cgccggatct ttgtacgcgc
   106681 tctccgggac ggtgatcacg atgtcgccca gctcgtcgag ctcgggcagt ctttcgttcg
   106741 tagagggcag cggcggcggc gtgcggagct cggcggacct cgcgaacctg gagggcttcg
   106801 cggctccggc cttcgcggtg gatatgcccg ccgccatctg ctgcctcttc cagtccctca
   106861 gcctgtgcac ggccgaggcg attcccagta tcgcgggcat gtcggaacgc acgccacgct
   106921 tgaagtcaga gtccacgggg gcaatcatga actggttcac gccgaaggcc acggccacga
   106981 gttcgggaaa ccgcttcagg gtctcgaaag acgtcgaaga cacggtcacg ttcaccatca
   107041 ctcccctggc ccagaccgtg gtgctggagc ccgagcagca cttggtgttg aggtcttctt
   107101 cgcacctgag cgctgtgttg gtctccaggt ccgctaaagg cagaccgccc tccacctccc
   107161 acctgcccgc gccctcagga gcgctgagct ttagtcctcc ggtgagggat aaggtgaaga
   107221 cgatcttgtt tgctcggact cctgtcctga gcagagtcat gaggtagggg acgacggcgt
   107281 agcgctcgtc gtcgccgccg tcagtcctct gtccgctcgg gctcacccac gcgttctggc
   107341 agtgcctggg atccttcgcg tccgcgcggc cccgcggcgt cacgaacgct tcgaactcgg
   107401 ccaggtccaa gaagtcagtg ctcgccagca gcccgcgaga aggaggcagt ccgaggaaca
   107461 acttgcggac gcctcgtctg tgcagggcgg acgcggcaag cttcgcaact ctgccgaact
   107521 gacgcctttc ccagttcgac ttggagcagt tcgtcagccc ccaccggctg gcgtccaaga
   107581 gcaaagccgt ggacgagacc gaggtgctga ccctcgccag ggtttcggcc acggactcca
   107641 ggaccgcggg gaactctttt cggtccgggg acacggggac cacgcactcg tcaaacggga
   107701 cctttgccac gacgtggccg gcttgcgcca ccgtggcgaa cagggccgcg tctagagcta
   107761 cggctaagta gcctccggcc gaggagtaca gagcgcgctc caccgagatg acagttgcgt
   107821 cacacatgga gggtgcgaca aagtctctga tatcctcggg cgtcggcgag taatccgggc
   107881 cgcgggcggc caagtcgtcg acgctggaga tctcacacat ggccaacgga gcggaggcca
   107941 ggccgtccca gttggtcaga cctggcctcg cgtgctccga gctgctcacg cagaacgtgt
   108001 tgccgttgga ttcgaaacag ttgtctccca gctgctggtg gcaggcgccc atcgcctctg
   108061 cgtcccccag gccgacgtac accagcacgc aggcgtaggc cgagttgcgg atggccagga
   108121 cgtcgtccga gtcaggccac cgcctgctgg cctcgggcgc gcgcagcgtt ctcttcatga
   108181 gcttgtaggc cgcgcactga gctcccgggt cgcattcggc cgacgagttc gccccgaagt
   108241 aatagtctct gttgcgaggg ctggcgtgca gcatcgccga tatcctgttc agcggcgcgt
   108301 gcgggaccac ccgctcggag cacccgaacc cccccgggac cgggacgcac gaggacctgt
   108361 cgagcttctt cacgtaggct cccagcatca cgccttccgt ctggtacctg gtcaagtcgg
   108421 gagagcgtcc gcgcgtgtct ctccacaggg cgccgatact tcccgggcaa taatgcgtgc
   108481 actggtcccg ttcaccctcc tgagagccga tcctgcgcaa ggcgaagcct ccctggctgg
   108541 tgcccatgca ccagccggtg tgagcgccac atttcgtcac ggagatccac gcgtaaggag
   108601 catacccgta aggttcgtag tccgcgggcg cttgggttcg ggctcggcaa agaagccaca
   108661 cggcaagcgt ggcgacgagc gcgagcatgt caccaccctt ccgaggcggt cgatcgttga
   108721 ccgactcgag aaggtgcgcg ctaatactcg acgcctcccc cccccccccc ccgggaggag
   108781 tctggaagcc cggcctcgct cttcacagga gagggtgagc ggggtcgccg ttacccttgt
   108841 ccgcatctgt ctgcttgcgc ttcatgagcg actggcacgt ggcggccaag cctatgaact
   108901 gcttcaccgc gtcgttgtga accttggcca cggcctggtc agggaccagg aaaagtctac
   108961 ccatgtgggt gcgcacgcgg ttcatgacgc gaacggacgc ctggctcgcc agggagtacg
   109021 agcccgaaat caggtccagg gtcatgctgc gcagcacccc ggcgacgttc tcgtcgtctc
   109081 tcgcgcagtg ggccaagtga aggttgatct gcttccttgt gaaagcgtga tggcacgact
   109141 tcaagtacgg agccacctcc tgcggttcga gcactccgat ggagtcgagg gtgtttttgt
   109201 ccaacctctc gcacaggagg cacttggagc gctccttttc gtaacagaga ctcctgatcg
   109261 aggggtgctc ccctccgctt atgttcatgt gaagcatggg atactgtttt ctgagaaact
   109321 gatccgcttc gctgacgctg cgcaactcgc cctccgtcaa gtcagaggcc cctgcctcgg
   109381 gaaacatctg aaagatggcc tcggaggcca tgctcgacaa gtagcccggc gagtcatggg
   109441 acgcttcgtt ctcggcgctc gacgacgacg acggcgggcc gtccgggtac cgcccgcgtc
   109501 tgccagcggc ctcgtggcct cgattactaa ccgcggaggc cctccgtccc ccgagcggca
   109561 ccctggtcct ttccccctcg ccttccgctc cgtgacgcgt cgaccggcat ggacggcccg
   109621 aggcttcacc gcgtgaagac gggcggggcc cgagctcaga gtccatcgtt cgcgagccgt
   109681 gaggagcccg gtgctccatc cagaggagtc tggggggtga tggagagcga caggtcgacc
   109741 gtgcgtgggg cgctcttttc ttccacgaac ccgtggttct ggggtatccc ggcgcacagg
   109801 cgatgcgtgt tccgcacaag ctcggagcgc tcgatagccg tgatagaccg cgcgaggtgt
   109861 aaatggtgca aaccgtcccg cggggaggtg ccgcgtttcg accaggacga gttcgagcgg
   109921 atcaggacga ggtcttactt gcgcgggacg ttcggcttgt cgccagccga agccggtcgt
   109981 ctttcggagc tgctggcgga gcttgcactt tcggccgagg ggaagggcgc ctgtccgttc
   110041 gcgggcaccc cgccttactg caccgtcgag aacgtggttc acatctcggg gccggcgctg
   110101 gagagactca tggagttcga cgacgagttc gtctggggag acaatcttat cttccacgcg
   110161 ggagcccgtc cacgctcgtg ccacacttag ccactcgaag cgtgagcccg cctatatacg
   110221 gcggcgggtt acgtctctcg atgagatggg cgcctcgcga tcggggagag gagagatgcc
   110281 gagcggggac tgccgaggat ccccctacgt cccccggacg ggaccactgt tctgccttaa
   110341 gggccagagc gtgtacgtga agatgaccga ggcggacgag aagagggcct tgctgagcga
   110401 gagcgacatg acgctggtgg gctacgccga tagcggcgag tgcgagggcg aggagctgcg
   110461 ctctgacccg tccgtcttcg tgccgatctt ctgcagagag tgctacggga cagagacacg
   110521 ggattacgag gaggctctgc gggacattct cgctcgcggg acaaactcgt tcatcgtggg
   110581 cgtctgcagc gtgtatggcg cggcccccga cgagatttac cccgaatcga gggccgagtt
   110641 ctcggtggag aacgcgttgt cattctcggg ggcctgccac ccgcagcccg gcaaggccgt
   110701 gttcctgcac gacgcggaaa gagacatcgg ctgcgtaaag tgctactggc acgttcacag
   110761 caggtcagcg gacaagacct tcctgttttg ctgcgtggcc tgcgacggca cagagtacac
   110821 cgccaggttg ctctcggagc tgaggaaaaa cgagacgctg agtacggcct tcagcttggg
   110881 aacagtggga gacaactccg tcgggcccgt cgtcgaggag tgcagcctgg tctcggtgcc
   110941 catgcgacca gcctgcttct gcgtggcgct cacggacaag gacctcgtgt ctcggaccat
   111001 gacgaggatg ggcttttgct cggtgaagga caaagccctc gaagccgggc tgcgcccgga
   111061 cgaggggggc agcccgtggg agccggaggg gaccggacac cccggactcc gggagggcga
   111121 gagctcggaa gatgggatcg aggccgtgag gcggctcgcg atcaagcagg cggacgagtt
   111181 gcgagcgctc gaggacgtcc tgaaagcgat caaggtacag aacggggttc tcgcgcaaag
   111241 gttgaaatgg ccccaggacc ccgacactct gttcacgatg cgaggggcga aggacttcac
   111301 ggagcgcacc ggggtgagca acagactgtg tgcgggcgag gaagcccgta ctaacgccgc
   111361 gacaccggac cgagggggtc gggggtccga aaaggacatg gaggcccgcg aggatcaatc
   111421 gcaacaagct ttgtcgaggt acgaactgga agaagtcagg cgactactct ccgcttcgag
   111481 acgagccggg gaggaagtgg gccagcgcct gccgcaatac ggagtccgtg ggggagatgc
   111541 tctggcggca ctgggggggt cgacccggcg agccccgcac tacagctact gcgaggacga
   111601 cgactacgac tgcaacgaag tcgcgtcagg tcgtccccgg acgcgatctc agagtgggaa
   111661 gacaaagccc tcaccggtcg accgcctgac ggagcaacag aggagagagg tagcgctgga
   111721 gtacaacaga caagagtccg agagagagga ggcctcgcgg aaaaagaggg agaccatgat
   111781 cgaaatgatc aaagcgagca tgggcgactt gatcaagagc ggcatcaagg atgcgatgca
   111841 ccaagagcgc gggttccagg cgaccgctga agaggtcggg gcaccccagt cagctttgcc
   111901 cagcgccgag ttggagaccc tagcgagaga cactccgtac aacaggcagc ctaggaactt
   111961 ggacgggcgg cggcctttgc ccgagagcct gtccgtggac gtcccagcgc tgctgaaaga
   112021 actggaagag ctgcgacagc gatcgttcgc gaggagctcc ggaaagagcg gggacagcga
   112081 aggatcgctg cccatggaca cggacgacga cgctcccacc ggcggaggcg cggaggccac
   112141 tagctccttg cgcagcaacg gcacagacac gacggcggcg aaaaacaagc agcaggcggg
   112201 ctacactctg aggccgtccg gagaggtgcc cggcatttct gactctcacg gaacgctgca
   112261 agagttcatt tctgcggtct cggtgcacag atgattccgc ttaccggggc cgggaccctg
   112321 cataacatgt ttttgtacac attttcagaa tgtctgtagg cttgtatgac ttgctttttt
   112381 attttacttt tttttttcct acaagaaata aagcagaaaa actctttgaa cgctccacac
   112441 actgttgttc tctttccact tcccgctcga ataagattaa aaaatgaaca cacgtttgcg
   112501 tataacagca cttgcaatcg caatgccttt cctgggcttc ggtctcagga tctgtacgct
   112561 ttccactaac gaccagctca cggttcgaac gttttgccaa agtgcatcat ggcgaactcg
   112621 atctgcgtta ccctcaacct gccctctgtg acggtggctc aggttcagca actgcaacat
   112681 tcgcgttgcg aagaggctga cgacgacgac gcggtacaca cgggcgcctc gtcctgttgg
   112741 aagagaagct gcgataacat ggccatgggc gctgtcgatt tcagttacgt cgcatcgcag
   112801 atgattcctt ccacggtaaa gcaggcgcct caagtgggag acctttgcgt gcagctggct
   112861 cccctcgcag ctcgcacgga agagtatgcg tcgatagtgg atctgtacaa cacgtactgt
   112921 gcaaagggta gcgcacagat ggccgtgagg tgcatgcgga gcttcgcgag gagccaaagc
   112981 gagctgtgca tccccgcgat accgatacac atcttcgtgt cagaatggaa caggtccctg
   113041 aaacggttcc acgacatggt caggtgcaac agggaatgga cgaacgcgcg cacaggcgct
   113101 gctcccgcac aggctgtgag aacctcgctg ctgaacaacg tgatcacgct gactctgggg
   113161 gacgtgcctg ctcgaagcga gcacctctgg tacctgctac actgcgtgat ttccaaaccg
   113221 tcgttggtca aagaggcgct gcagctcgtg ggctgcgtgt cctcgtgctc gggcacgctc
   113281 tatcgcacgg gcgacgtgac caactcgacc gttccgtgca agaacggctc gagcgcatcc
   113341 aggctgtacc tgatcgccaa gtcggcggcc ggcgcgaacg acactcggct gggcgagaac
   113401 gcgggtgcct ctctgggtct gatttgggcg tcgagcgaag acgagctctt cgatcacttt
   113461 cgcaacgcga gatgctgcca ctacgtccac ctggggacag agtccgggaa cgcgttcagg
   113521 tgcaacgggt actgcgcgtg gcgcacccac gaccgggagg ttttcgaacg gatgagcgag
   113581 ctcggtgcag aagttgcgtc gatgccctgc gtgcaggatt cgcacctggc cggaaacacg
   113641 gccgacgcgg tgagagcagc gtgccagctg tgaggcgaag gctgacggcc tccggtccct
   113701 cgagcttggg gtttcagacg gcgcatctga ccgactaacg atcgtaacgc tgcggacgat
   113761 ggtggggggg gggggggact cgagaacagc agctggagaa tgctgccgag gactttcgtg
   113821 cccgattgtg acctgatcgc gtcggccgca ctgaacagag gagcggtctt gacctccggc
   113881 gtccacccgc tatatctatc ccccgtggtg tgctggctca atcgcacgcg tgagcgattg
   113941 cgtcgggcca agcgctctgc agtctgcgcg ctgaaaggag cgtcaaacgc ggcgagcatg
   114001 ctagccatct tatcccactc cgtgaagctc tgggattacc cgaccttgga cgcgaccgcg
   114061 gcaggttggt ccctgacggt ctgcggggct ctgatcgcag gcctcgccgt ggccgccaac
   114121 agttccagag cattggtctc tcgagcggac cccaaagtca tcgctcaacc gctgcgggtc
   114181 attcccctct gggtcaaatg ccttctgtcc gcacttttgt tctctgccta cacgtacacc
   114241 tggatgtact gcgcggaccc gtctcgttct ggctgctggg aagagggccg tagagcctgg
   114301 ccgccgctct ggtcttgcac ggtcggcttg ttcctgtgga ttaatgcggt cggtttgctg
   114361 ggactgctca ggcagacccg tttgtgctaa gcgagaatgg gattgtgcgc aatcggggcg
   114421 aggtttgggc tttctttttt catcttttgt tcactgatca tccgcaaccc tctggaacgg
   114481 ggtttccagt ggatcgtagg atacgagacc ctacttgcgg tggcggccgt aacatcggta
   114541 gcgtcctgtg tgtgcacgaa gttcgcctgc ctgatcgaaa cgcacagacg catgcaacac
   114601 ctggccctct caaacacgag caaaggggaa actgtggcag tgtacaggga gaagaagctg
   114661 tcgacggtct cccctcagga cgacgacgcg gctcgctacg ggaagcgagc cttcgggcag
   114721 ctccaggaca cacccttcca ccctcgcgac agatacgacg cgccaaactc tttctggtgc
   114781 gcgctgacga ctgtcgcgct cgcctacaac acggctcaca tcgcgctgac cgacgcctcg
   114841 gatcccgagc ccctcgcctg tggcgctccg gcactggcgc tttactggtg cgtgaccaga
   114901 agcgcgcagc tggcgctctc ttgacagcgt tggcgccgct cgcactctga ccgtgatggt
   114961 atttacaaac gggacgaggg agaagaggat gatgcacccg aggactccag tgcgctcaga
   115021 gagctgtctg gaggtgctcc tggaggtctt tctatccgca ttggtgatcg ccaacatcgt
   115081 gctgtggttg cagaggttgt tcttccagat acaccaaaga ctggaataag ggagaggatg
   115141 ggtaccgcgg ggagttcggg aagcgcctgg tggacgaaac tcgcctctcc gaaagacgac
   115201 ggggctctgc ggaagcgcct cgggttctcg agccccgagg ctgacccggc atccctccga
   115261 tggtggtccg atctcgctcg cggaggagca tcggagcagc agcgggacct cggccaccaa
   115321 agcgtagagg acggggtcga cctgggttcg aagcagaagc tccagcccca gatctcctcg
   115381 aatctgtcag caaggaaatc taccagcaaa acaatgagca cggacgactt ttggagattg
   115441 aaggtggcaa aagtccaggg tggccaaacc cttcaccgca gttatgacag aaaacagcga
   115501 aagaaggaaa agagtcagcc agagttggag aaactgttgt gaccgcgttt gacaaatgca
   115561 acatgtttgc gagctcacac gagcgtgtgc aggtgattgt aatgaaacga gaataaacca
   115621 atcattcgct gaaaccaaag tctttttgtt gtcttttatt cgcattggta cacagtacaa
   115681 tgtcacacaa gagagagcat tcttttattt gttttttttt taaaaaaaaa agaaaacacc
   115741 accaccaaag agaccaccac tcccaaggcc acccttcacc acacacaccc acacccctac
   115801 acaccatcca cctcccggca aagccgaccc actcggagtt taaactaaaa agacagaggg
   115861 aaacggagaa gttcgacacc gttgcgaccc gcagaccgat caacaagcaa acgggcatgc
   115921 tccgcaaata ttcgcagaga agtcttctgg ccatctgggc tcctcgatcg gctccgccgt
   115981 cgccagccgt tcgagaaagc gaaatgatcg atcgggctgc gctttcttct cggacgcagc
   116041 cgagccagtc tccagaatgc tcgccctcgt tgctgcaagg tgtcgtcctt ctccccttct
   116101 gcaaaaaagt ggaagcggga attcagaaaa ctactactga gacagacctc gagcagggat
   116161 ccgatctgga catgacccca gagctggacc tatctcagca caatcttccg agcacttaca
   116221 aaaatacgag cgagagccac aaagtgcagg ggggttatct ccctcacctc caggaaaagg
   116281 ctgagaagaa gataaagaaa accacccgcg agagccaaaa ctcgcagacc tcttctaccg
   116341 agccgtgcgg ccttcggagc cgagaaccgg acgaagtgga agctcttatc tcggggcctc
   116401 tcgtaaaagc ggtgaagata gtcgtgttcc atctcctcac cacctgtttg agcaaggtcc
   116461 gtaaagaaga gtgctacggc tgtcaggtcg accaccccag tcagatgcag cacccctgtc
   116521 tgttcgtaat cgaagagggc tttgtttact ccaactttcc tgctctggtt aagaaactgc
   116581 tgactcctgg atatcttcca gccgtcaaaa cgttcctgtc catgcgcaac atcgtagaga
   116641 aggacgagag gatccgagca gtgaccgacg ctctgcttta cgaactgaga cacagcgctt
   116701 tgaactcaca cggtgatctc gtgtcgactg tgtacgaagg actgacagag gccgaggaga
   116761 ttgatttcga acagctggaa gttgtgtcta aggtttggga aggtgatctt tccgcctgtc
   116821 ccaattgttt aatttgaaga agagatgcga aaaacactgt gatggctttc acagtaaaag
   116881 tttgtgtgta acctgtgggg ggaaaaaaaa aaaaaaaaca tctctcacaa gatgaaatgt
   116941 gaaaacaaag aaataaaatt ctgtcttgaa agaagtgtgt gcttcatcgt tcatcaagtc
   117001 agacaaacca ttagccgtca gacctatatc tggagccaga caattctgcg aaccggctgc
   117061 aagaattaca tctgaagcca gtcctcgcaa ctaaaaaaaa aaaaaacatt cctcgtacta
   117121 gcaaggccag aagccttcgc ttgaaaagga cagggttcag actgcgttca gagtttcatt
   117181 acccggtcca accaggccgc acggtggaat acggtcaaga cgaatgtggt gtgattatct
   117241 atgccaacgt ttaaaacagt cacgtaccag aatgcctatg tttaaaacag tcacgtacca
   117301 gaataggatc gttgtggaac gagaataaat cagtgactca aaccaaggtg tgttgtcttt
   117361 tattcacatc agcacaattt catacacgag agaacatctg ttccacaagc aatttcaaca
   117421 agcaaactgc atgattgtgc acaagcaaag ctgtctttct gggtccgagg taacagtcgt
   117481 cctcccctct tcgtgcggga ctccttccgt ctctgctgct acaacagcca cctatgcatg
   117541 tcgagttgag ccacgaacct atccccagtc cggatcgagc tggcgatgtg ccctttccga
   117601 gctcgtaaca cctgtcctcc cgcgaaaccc tgcacacttt ccacgacggt catcgcgtgg
   117661 ccgatcacag tcttgaggaa tcgcttcgcc tcttggtcct gcactagccg agctgccagg
   117721 ttcgagtcga atctgtcgtt caccaaagac gcggccgcgt ttcgtgtgac aatgtccact
   117781 cgatggtagt ctgctccgtt ggccaggagg gtcattatgg ccagcacgct ctgggggtgg
   117841 taaggggaga ccagctggaa cacgtcgaag tcaccgtcat gcttgagcgc ctgcacgacc
   117901 tcctccacgg gatctcctcc gcaatcgcaa tttacgcgtc tggtcgcgag cagaccgccc
   117961 cagatgccct tgttcacgtt gagatcgtag cccgggtccc cctcgactcc gagctgcgcc
   118021 gccacgtctt ttctgtccgg gagctgaaca gagaacctgt cgccctgttt caacgtttcg
   118081 tggcccgtgt tgatcagctc cacttcgtac aagtggggag cgttcaggaa cggtctgtcc
   118141 acgatggagc tgctcgcgca gcacacggcc acctccttga ggcggccaac ggattcgagg
   118201 ctgaggccgt gtagagtggg aacgtagcgg ttgctgtctt tgacaaagtg gaacaggccc
   118261 ggagggaggt agtttttcga ggagtcgtac ttgtaagctc cgtaggggac agactggctg
   118321 cgaggcttgc tctcgctcaa gccgtgtgtg taagcgcgga tcggctcgtg tatcctggtc
   118381 gacgacatct gcgtttgcgg ctgaaaacga aaaaaaaaaa aaaaaaaaca agcaacgaca
   118441 acaactagtc cgcgatcgga cgacagagaa actcgagcgc tcgcaaaggc tctctgcagg
   118501 tgggcgcgtg cggggcgttg ggcgctttca ggacgatcag agccgcggcg agcacctcca
   118561 gtagcacagg accctcttct acgtgaactc tgagcagcct gaccgtaagc atgttgagat
   118621 tctcctccaa gagctccccg aatgtccgcg agaaccacgg gcaccacttg gtcacgatgt
   118681 aagatctcaa atcacaccgg gactccgctc gagggggctc cggcttctcc accgagccgt
   118741 cctctcctct cgttcggggg ttcgtcgcgc gagccgcgac ccggctcggc cctcgagcgg
   118801 cggactttgg cgaagcgagg agtatcagct cttccagcgt gagttcgtgc cacatggttc
   118861 gagcgaaagg tcggtcgcga cgaccgtaaa gaagaggaga tttctggcta ggccgagggc
   118921 tcaggccgag tagttcatct ccacgcgttt gcggtaggcc actagcctct cgtcgtagaa
   118981 acccacccga ccgacagact ctgcgaagtt gcagtttgtc atctgcagct tttctctccg
   119041 agtgactctg ctgagcgcca cgtacaccga tggttttata ggggacatgg aaaagtttcg
   119101 cggcgggtgg tacagcacct ctccgcttat cgtacagccc tgacagtcgt aggtgttcat
   119161 ggccagcatg caggccaacg ggtgcgtggt caccgtccag ttttcgcagt gccacttgga
   119221 aggtcccact ttgtaaagac gaccggtcct gtctcctctc acgtagaact cgtaagcctg
   119281 ggtctctttc cggaacgcca tcccgctgat caggccttcc acttcgagcg gcgaaaccgg
   119341 gtccccggcg aggttggccg ccggcgaaag ggctttacga ggcaccggtc cgtcctctac
   119401 gggctgtatg ccgttgtggt ccatgtgcca aagcatcctg accttgcaac cgacccagag
   119461 ctcggggttc ctgaggtagt ccctttcgcg tgggcgctgg ccgcccttga aaaacaccct
   119521 gggcatcgca aagagtttgg gtaaagcctg agtcgcctgc tgaaggacgt tgtaccactg
   119581 ggcgggtccc ttgctcgatg atccgtgctt ggtcacgctc aggaacacct ccgcctttcg
   119641 tgttgccctg gcggcgtaag cctttgtgta ggcagcgagc tgttggtcct ggtggaagat
   119701 gcgagtcttg tgaggctcgt gctcggggtc catcgcctgt ctctcgctga cgagcagctg
   119761 actcctgaaa atggtccggg actgctgcgt caccgtgttg aactggaggt aggagagtgt
   119821 ctcggcgtag cccgggtcgt cgaactgccg cctgttgaca aagagcgggg tggagcagca
   119881 cagcagcgtt tccatgcgac cggtctccca gaggagcggg cccgaaccgg ctggctgcaa
   119941 ctgggacacg ctgcccgcca ggattatcag aggacccgcg tccggaccgt agaacagggc
   120001 gagtattctg agcatcctct ccagaagcct ggccgtcatg agcccgtact cgtccacgac
   120061 cagcacgttc gtgcccaaga acggaggcgc gtccgccaag gcgctgcggc ctctcagccg
   120121 agcgaagatc ctgctgcagg cggagcagct ctctggcctc ggcagctcgc aggagtgttt
   120181 gtcgacggcc cggtcgacct tcgaccggcg gaacgcccgg aaggcgagga tcgcacccag
   120241 gtagcatctc ctgtagcgct cgacaaaggc gtccgcttcg agcgaatcgt ccagcagatc
   120301 ctttttgaga cccatcatct tgtgaaacgt ttgcaccttg tccagatgac cggactccat
   120361 cagcgttcct gccgccttgt tggtcatggc gctcactgcg acgctgatcc tgagggcttt
   120421 cagctttttc tccagcagac cgatcgcgta cgatttcccg cagcccgcgt ctccgctcag
   120481 caaagccact ttcaggcgat cgcctcgaaa catgtgcaac ttcaccatgc gtcgaaccca
   120541 ctcctcctgg cagtatcccg aaagagagag caaagcccga gccgcggggt cctcgtcggc
   120601 gacgcgcggt tcctctctgg cgcgcttgcg ggcaccgggc gcgccaaatc cctcggccgg
   120661 agagacgtcg acccccggct cgtccatctg tctgtgcggg ggctgcgcag tgtgaccgtc
   120721 agagaaacgg ctcgatctgc acccgcttcg cgaggagcga gcttcgctct gggcggtgcg
   120781 gagcggcaac ccgaagctgc tcggctcgat caaacctcga ggtcctcgag cctccgttcc
   120841 cgccacttag ttctcctggg tctctctgtc tgcgtttgat gaaggcagac agagaacggt
   120901 caatgttcaa ggagtctcga gcgccgaggg atccgtcctc ctcccgttgc tttggagaaa
   120961 agctcgcgaa acgggggctt tctatgcctt ccaggacgga cctgagtacg ccgttcctcg
   121021 cgcggttcga acccctgtgg cgatcgctgt gttcctcagg cagccccgcg tcgaccggga
   121081 ccgtgacggc gcccagagac tcgcgagcct gcgcggctct gccgcgaaca cagagaaaag
   121141 actcggatgc cctggcgacc gtttctctga acagcgtcac gctcgaggag tacaggatct
   121201 ggctcagttt cacggccacg gcggtgacgc cgcccttccc cgtgctgttg agcacggtca
   121261 acagcccggc cagcagctcg acgaagggag cctgcgcccc gtactcgaac aggagccagg
   121321 cgaagtcttc cgtgtccacc ttgtccgtgc acctgtagcc gttggcgtag acgcggggcc
   121381 tcgtgaagcc aaagtgtttc gcgtaccact ccggctcttt ctgagagagc gcgatgttga
   121441 cgttttccag cagtatgctg aaccccgccg atcgcctctc gcccatcctc atctcgaaca
   121501 gtttctgcaa caccccgacc ggcgtcacgg actccccggg tctgaacatg cgatcttcgg
   121561 gcagagacac cgccaagaaa tgcctgccga cccagtccag gtgaggatga gagcgaggcg
   121621 attcgctttt acccgcctcg ccttccgcgc tccgggcggc tttctccctc agctcgatct
   121681 cgagggcttt gcggtcttcc aaagcgcggt gcagagcttg tttggcctcc tcgagatccc
   121741 tcctgcaaac ctccagctcg taggccatgc ggacgacagc ctcctcgccc gagcgccccg
   121801 ctcgcgcgag gtttccgctc gactctcgaa cgcctgaccg caggtcgaca cgttcatgga
   121861 gcgctcctct atcccgctcc ctttccgttc tgtccagagc gcccttcagc tctgcgatct
   121921 cgcgtctcat cgaagcgatc atgttcatgt gagaacaccg gtattcgcaa gcgtcctcat
   121981 cttcggattc ttctctaccc tgctctccct cgccgcgatc tctcttccgc ctgcgcgaga
   122041 ccgttgatcg tgtgagcatg gcgattcctt ttgcgagtgc gattttggat tccgaaggat
   122101 cgaccggggt gaagtgtctt gctgtgttat gtcaaaagtc tgtttgtata ctgtgctatg
   122161 accaaaaact gctctgatgc tagtggggcc cgcgacagag acgctgacct gcgcaacgtt
   122221 tttcattccg ttgtgtccgt ttgatgaaaa ataaagtcga tcgcgaccgc tgccgccctg
   122281 ttggacagct tctctgtgtg aaacaaacca gtttgctcga aaggcctggg cgctgccaaa
   122341 gacccctcta accttctcgc ggtcgcacat ctgactgtaa caaggcaggc tcgcacacaa
   122401 acacgcacac cagatcggct cccctcgtga acacacggct cacgtccagg gcgctgacgg
   122461 gacggcgatg gccatgaagc agaaggaacc cccgggtcgt gtgatgacaa aaaaaaaatc
   122521 acagtgtaaa atcaaggtgg attttctgtc ccattttttt tttaactttt attttacagc
   122581 cagttaaaac ctcacagaac atttgtgata gcttcaggtg tggtactgga aggccaactc
   122641 tttctcaatt ccgctgcgct ctgggcagtt tcggttccat ctctgggttg gatccctagg
   122701 acatgttgta ataaaaaagt catacaaaaa acaattcctg tgttcatttg gattttctgt
   122761 cctgttttta tttttatttt attttttatt ttacagccag tgaaaatctc acagaacatt
   122821 cgcaattgct tcacgcgaag agctagatga ccgactttct ctctccttgc tgttgagctg
   122881 tgggccgttt cagttccctc tccgggctgg ctccgctttt atgcctgaca gctcgattga
   122941 gaaaaccttt ccaaatgcaa cgttccaaat gtaaagcaac cccaagagag cccagcccaa
   123001 gagcgttccg atcacctccc ctctgacagc acatgaagct ccgtggagag gctcaggttt
   123061 gggtgaaggg aactgcacga gcggctctgc gtgtagtcac acaacagagc tctgtgtcat
   123121 ggggggccga cgcagaggaa ggctggagcc tttcgctgag acgagtcaca ctccacggtg
   123181 ctctgcgccc tgtcgaaagg ggcagactca gaggtgggct gcaatagctt cagatgtggg
   123241 gctggaaagc caactctttg ttcattccgc tgagctgtgg accttttcgg ttccatcccc
   123301 gggttgggtc cctttactcc agtagctttg gactggggga actgacaggc ataaggctga
   123361 tgcggacctg ttgagagggt ggaggttgaa gggtggtcaa gatatttgga ggtgacatta
   123421 caagaggtaa agtggttaaa gattatctga aatgaatgga gggtggggat agtgagaggg
   123481 agcagcagaa acataatcct ggtaaaaggg gggacagggg tggtcatcat tttgggacaa
   123541 acataggcgt gtgtgatcct gagtaaaggg acctgggtgt gaaaaatcct gactgaacct
   123601 atgtgggtga accggatctg gggaatagct tgaacctgtg acctggcctg ggtgaggtgg
   123661 cgactggtac aagcttgaac ctgtggcctg gcctgggtga accggatctg ggaaatagct
   123721 tgaacctgtg gcctggcctg ggtaaggtgg tggctggtac gagcttgaac ctgtggcctg
   123781 gtctgggtaa ggtggtggct ggtacaagct tgaacctgtg gcctggcctg ggtgaaccgg
   123841 atctgggaaa tagcttgaac ctgtggcctg gcctgggtga accggatctg ggaaatagct
   123901 tgaacctgtg gcctggcctg ggtaaggtgg tggctggtac gagcttgaac ctgtggcctg
   123961 gtctgggtga ggtggtggct ggtacgagct tgaacctgtg gcctggtctg ggtgaggtgg
   124021 tggctggtac gagcttgaac ctgtggcctg gtctgggtca ggtggtggct ggtacgagct
   124081 tgaacctgtg gcctggtctg ggtcaggtgg tggctggtac gagcttgaac ctgtggcctg
   124141 gtctgggtca ggtggtggct ggtacgagct tgaacctgtg gcctggtctg ggtgaggtgg
   124201 tggctggtac gagcttgaac ctgtggcctg gtctgggtca ggtggtggct gatacgattg
   124261 tcttcttgca agaaattgtg tgaccattgt catcatcttc atttcgtggg cgtgctgggc
   124321 cgcttgcaat ttcagctgta gctctgtgtc atctgcctga gacagggctt ctttgattgt
   124381 cctagaaaaa acatccattg tggattctag cttgtttttg ggcgtttgac gggtggtagg
   124441 tgcacctgta aaatgacaaa tgttttacat aatgagctat ttctttgttg agtgctttat
   124501 caattactac attatgagta ttgcccaata acattatagc tgtattgctg taatattgat
   124561 ttttatgtaa ataaaaaaaa agtacttaac actgtgaatg caaatgaaat gacctacttg
   124621 taaaagacaa aatgagtatg actaactgtg atcacgtttg tcatgagtct atgataataa
   124681 acatagaaat gcaatatata aaatggaagt aatagcctat agtgtattat ataatattga
   124741 agcattgttt gaactataaa tacctgttag ctatcaatca tactttgtta tgaatgatgg
   124801 tagttgtaat attttaattg cttacatatt tttctaatct gtcgaatact aagacaactt
   124861 ttaaattgct atactattat aaatacaata aaataacatt aacaacataa acgaagattt
   124921 aaaataaatt ccgtttgccc ttacctgtac tgttactgtt ctcaaactcc ggctcttcac
   124981 tgtccaccga tgacggcaca tcatcaactc tggtggtatc cagtaattcc ggtggtcgga
   125041 aacttggcct gtcacccaaa atgccttcca ttttatcata gaataggaat gtttcacagc
   125101 tgtttccact cttattattg tggtctttta ccgatctgta tttgtatttc aagtttttga
   125161 tcttttgccg gcaatctagc cacgagcgct taaaaccttg cctccccata tttgttgaaa
   125221 tgtcttcaaa caagaatttg ttatgataat gatcctgcaa ttccgtctgc attgtctcgt
   125281 cgccccacag acttaagagg catttaacct catcatcgct ccaccttgtg gactttccga
   125341 cctccatcac tcttgtggca cacgcaaatg cacacagtcg attcgttcct gatttatttc
   125401 cacatatgag agaggcctgt atccgaccag cctgcctcct gagcgtgcct ctgtcgattc
   125461 gtttctgatt tatttccaca tatgagagag gcctgtatcc gaccagcctg cctcctgagc
   125521 gtgcctctcg cgacagacgt ggagctccga ggctgtgtgg ctctggttgc gaaaggctcc
   125581 agcctgcccc caccgagagg aagtctccag cctgccactg agttggcctc tcctgacaga
   125641 ctcagctgtg tggctcgcgt tgcgtaaggc tgcagcctgc ctttgacttg gtcccgcctg
   125701 acacaacact ccacgcagag ccgctcgtgc ttttgacttt gacaaacccc gcctttccgt
   125761 cgagcttctc gttccgtccg acgggagcgg atcggcctgc gggccgctct cagacgatgt
   125821 aggatccagc ctgcctctcg gtctgctccc ccgcaggcac gggccgcgtg tgtgcctcag
   125881 acgcgaaagg ctccagcctt cctctgcttc ggccccccat gacagctctg tggtgtgact
   125941 cgccgcagag ctgcttgtgc ttttccgctt aggcccgctc aggaggcagg ctggagactt
   126001 cctctcggtg ggggcaggct ggagcctttc gctggcacga ctcacactcc acggagcact
   126061 gcgtctgtca cgagaggccc gctcaggggc aggctggaga cttcctctca gacaaggaac
   126121 actccacgga gctctgcgtc ctgtcaggag aggcagactc agaggcgggt tgcaattgct
   126181 tcagatgttt atttttattt tttattttta tttttgtttt acagctagag aaaaaccttt
   126241 cccaaaacga gacaaagctc ggcggggtct ctgagcctgc tctgaagcat ctctgttccc
   126301 cgttgtacgc ccacaaaaac aaaacacaaa tctgggtttg atattgtttc gcttattcgt
   126361 gtctttattt tgtatatttt acagcctgtg acaactacaa agaataattg caaaagtttc
   126421 aggtgttcga cccactcttg gtgctcgtag acccaattct tctgaccgac tggggggtcc
   126481 tcatggacag atacagggct ggggtggtga tgcattgcat gttccttgcg gccaagctca
   126541 cgttggtcac caggaataat ttcagctgat tgtgtaccag ggttttagtg agagagtagt
   126601 aaatgctgac agcgatccag ggagtccagc agcaaacaaa aactatgaca gtgagcaatg
   126661 aaaggatgta ggattttgca aggggaagct gttctctctt taagtgagcc gacccccttc
   126721 taacatgtct tcgcacagtg aagaagattg cgccgtaaca agcagccaga atgatgcagg
   126781 gtgcgataaa acagatggtc atcctgatcc acgtgatgac gaacctttcg ctcggggaat
   126841 aggtgtcagc gcacagcgta atcagaccga ctttgaaggt ttcgtgattg gatatgttca
   126901 ccagagctga cacggaggga ggaatggcac acaccaggga caggaaagct ctcctcgccc
   126961 actctccttt caccctctta agagaggaga aggcagcttt tctgaggacc accctgttgt
   127021 atctctctac actgatgcag accatcatga gtaccccgta ttgcaggcag aactgtggag
   127081 gaaacaaata cgcaaacaaa aaaaaaacca aaacaggtaa tgaggaggga ttgaagaaag
   127141 cagaggtttt tcatttgtcc ggatagagaa aagaacagga aaaagcaaag gcgactcaca
   127201 gttatcaccc ccttcgtggc tttgcagacg acatatccga agatccattc tttggccatg
   127261 ttctgcatga cccacagcgg cgtcgcggac aatgtgccta tgtcgcagag cccgacgacc
   127321 acgaaaaagt aatcgcagcg cgaacgagcc ttcggaggtc tgcacagccg taatcccagg
   127381 tttatcatgc aaacgtttac gatcaagccc agcaccatca ccgcaaagtg aagcatgggt
   127441 accacactga acgcgatcga agagtgaatc tcagaggacg cgttggttgg tgacgggcca
   127501 gtagcattgt acgttgtcct tttgccaaac atcgtcgcag ctgacctgag ggacagtgaa
   127561 cactagcaca gacagagaga cgtacgcttg tggtgctgaa ataagctcct ctctccctag
   127621 ctccaagccc ccgacttaga ctgccttgct gtatggacat ccaacggcga gccacactcc
   127681 ccccacctca ctcagtctcc gaacggagca aacggagtac ggccgactca gctcggagtc
   127741 ggacctcagc gtgtggagcc aactagttgg ctaactctag ttccatagct gctcaaagtc
   127801 ttgcgctctt gtctaggcga tttgtgtgcc tcttgcctca gtcgagacaa gcgaaatctc
   127861 gataacctat tgtgcgagcg ctggctgtgg cccttagaaa cctggaactc gatcttgagc
   127921 acactttaca ctcatcatgg aagttactca gcagacgtac gtgtcgtgtc ccgcattgga
   127981 ctttggtttg gcagcgacag acacgaaaga cctcagaaaa ggcttggagg atcagcttcg
   128041 ccttctcgac ctgttcgact caagcgcagg acttgaccgc tttctgttgt catcttccgg
   128101 cttgttttgg gagtaccgaa atcgcaggtc agaggctgct ggctggttcg cggacagtat
   128161 aaggcgactg aacgtcgaca cctcagacgt tcgttcactg tttttgggct cgttgaacgt
   128221 catggacaga tacgtcgcca cgcgtgacac tgagtccgag ctcgtggagc ttttgacgaa
   128281 ctcggaaaat gtccgagcgg cctgcttctc gctctctgcg aagatgcacg ccacgtgctc
   128341 tcaaatcgat ctggacgaca tctgcgtccg caatcgcgtc tgggccaact ccaccgtcaa
   128401 atcccagccg gggccgaacc tgacggtcgc cgacgcatcc tctactggtg aggggatact
   128461 gagagcggag aaggacgtat tgatcgctct cggaggagct gcgttccctg tgagggaaga
   128521 ggacattgtg cgtctcttgg tgaggtttct tgcgctgaag cgttctaagc gcgttgcatt
   128581 ccaagagccg ctgagcgcgc tccgagagcc actaagcgag ctccgaccaa ctgacgtcga
   128641 gccgcttgca gcgccgatct ctcgagccgt agatttgcta accagggcgg ctttggacat
   128701 tgagcttaag acgcgagtga gcacctggca gctcgcggcc gtgtgctctt taattgggtt
   128761 cctggatgtc agcggagctt cgccggacga gcgagagctc ggcgagggtg ggctgatggc
   128821 gctgttcgat agcctgcggc cgggatcatt gacgcaatcc atcatccgcg agatcgaggc
   128881 ttcattgaac tcacgctgtt tggtgtgtgg atcgggggac ctccatctgc tcgtggctag
   128941 gagcctgctg agcgtctcga aaaagacttg ttcgaagtgc cggaagggta aagctcgagg
   129001 taaaactccc catgcccgtg gacccaaagt ccgcggagag acatctacta cccatcattc
   129061 gaccaactcc cctagggctg cgttgctcac gtgccacgag acgatgatgg gctcccagtg
   129121 aaaatgcgct cgtggacttt ggtggagctt ggagtccttt tttttgcact gtatttttgt
   129181 gtgtgtgtgt gggtgtgtgt gagtgtgtct gttgtgtacc cgagcaacag atgtagaaaa
   129241 aaaaaacgtg tccctgcttc acagagactc tcttccaatg cgaaacctgc ctcttcacct
   129301 taaccgtcat cgatgctccg tccgacgagt aggcagtata aaatgaaagt gacccagaga
   129361 atggaatgga tactgaggag gaaccgcgtc gtgtctcagt ttctgtagag aagatggcag
   129421 gaaaggagga aaattgggtg gacagacttc aatccttcgc agatcagcga aatttaacag
   129481 tcgtgtacga cactataatt tcaagagacg acgacttcga gatgtacaaa tgtagtgcgc
   129541 ggcttttcgc tgagggcagc gtcaaggaag attccctcgc cctaggcatc ggacctcaaa
   129601 agaggttggc aaaattagcc gcagccaaag ctttgctatt gggggtgctg aaagaatccg
   129661 ctgcagacaa cgccaagctc ccgtcactgg aggctacgaa agatgaatgg gaatcgaagc
   129721 ttgtcgctaa gttcgcaagt ttgcccactg cggagaacta cgtcggccga ctgcaagtgc
   129781 gtatcctatt cacgtgaccc aatgccgctg tttgtgcatg agaaaaaaaa aaactctctt
   129841 tgcgttcaca ggaattatgc cagaggtaca actggccttt tcccacctac aacttcgagg
   129901 aactcacaca agaccagtgg gttccgtccg gccgatttcg ttgcttctgc tcagcatttg
   129961 cgatcttttt agacggagcg accaaggtgg atgtgcaagc gacaggtaac agcgatgtga
   130021 cactgtgatt tgttttccct caagtttttg ggtttcaact agggccgttg tcttacacag
   130081 ggaccggtga gaccaagaag gcagctaagg ccgcgtcggc aatgggtgcg ctggacgtcg
   130141 tgagacttct cgtcccactg gttgagaaaa cctagagggg aggttcgccc caatgtattc
   130201 agagtcttct ccgcatcaca actcaactct gtctcagccg ccgctcgtgg accggccttg
   130261 cactcggagt ctggtcttca tggctgcctg ctctgctcat cgtagtggca taccttttgt
   130321 gtgttttctg cccctatggc aagaagcgca gacgatacgg caaggtgtcg tctgttgctt
   130381 tgtaattgtt gcagggatat ggatgaagtt gcttgtccag aataaaacat cactcgagca
   130441 taatttggat ctgtgcattt tttattgtgt cgacagcttg acattgtgaa cacactagtt
   130501 acaatgaaaa aaaaaaaaag aaaaaagaaa gaagaagaac tgtctgcagc aggatctcaa
   130561 caacttgaca ttgtgaacac gctagttaca attaaagaaa aacaatgaag aactgtccac
   130621 agcaggatct cagcaaattg gcctcgttgt cttctgggct gctcctcctg ctatcactgc
   130681 agacctgcgt aaactaggag agataaaagg gtacaagttt cagctgtgtg cagctttctt
   130741 ttttttttta tttaacaaag cagacaaaca gaagaaagaa ggaaaaaaaa aaaattctcg
   130801 caccccttta gctctgcctc acagaaccga ggggtatttc tcatcgatcg ggacctccag
   130861 aacttggtct gagcgactca gggctgcggg ctccgggctc tctgccactc ttcgctctgc
   130921 accccggcag ttgcaggtct cgacggtctc acgccaattc gacaaggtgg acggttgacg
   130981 ttcggtcgtg ggctggtaca cagcaccgac ccgttgagcg ttgggcttgt agatgttccc
   131041 agcgggcctt ttgcagaacc tgtgcatgat gagcaccaag cccagcacca tcaaaggcgc
   131101 tgcgaccatg gtgtatgccg cccactcgtt ccgttcgtac caccaccaga aactgtaatt
   131161 ttcattcacc atcgtctcat tgtccagcga gtggacacgg ggcaattagt atacctcggc
   131221 tcagtctggg ttcgcgtcac ggaaactacg atcgcaacaa aatacctctg acggcttgcg
   131281 agtgagagcc gcgagcccag agcctaaccc ggtcgccgat cgaaacgcgt cgtcgttccg
   131341 gctgcggcgc taggttggat ccgaccgctg ccccaagtat caccccctcc gagtcatgtt
   131401 tgaaagcggc agttacccgg gctcaacaga gtttcgcctt gtcctccaga cctcatcaga
   131461 acctcgcgct cagccacccg gatagagggg agcaacgatg acggacgact caaatcgcga
   131521 gctacctccg gagaagtctc cggtcatctc cgcagccgcg accgaagttg accgcgagag
   131581 cctcgaggcc gtcggcaccc gaagcgggac gggatccgga gtgaacgacc tgacctgctc
   131641 gactgccaga atttctgcag atgagaatac gactcccctt cgccctttgc ggggaaggac
   131701 ggtgcaacgc tcgcctgcgc cgacggaaca cgatggcgag cgaatgggcg gcagtcagag
   131761 ggaaccttcg cctcggagat tcccgccctc ctctttttgt acccctgtgg agcagcccat
   131821 cccgaggcac ggagttcctg cgttgaaaac gaagattccc cacagcagaa ggcggacgaa
   131881 atcttctgac tgcatcaaga aaaaactttt cagtcagcgt aacgcacacc ccgtcccgtt
   131941 gtgatcacgg cgcttgtctt gctttatccc ctaacacaat tgttctctct agcgttgtac
   132001 gctcactgtt gtgaattaaa cagcattgaa aacctcagct tgtcctgtgt ctgttatttg
   132061 tatcgcattg gggttttgtg cctttgtcat atatgcgagg ggcgcttagg aacacacgta
   132121 ggccaaagcg gggaggaaaa gtcagagcct ctagtccctt agaccgagag agaagtgaaa
   132181 acagacaaag acgcacccaa gtgagctgag agaccacatg attttattca agggagcacg
   132241 ttcaacaaca cacactcatg tagctacatg ttcagcacac aagcccaaca acttgagtgc
   132301 ggatgtgtgt cacggtgaca agtgcattgt tcgcgagctg tcaggttgac acgttacaca
   132361 gagggtgaaa gcgaggcaag accacatttt ggagttgacc ggtactttat tgattttttt
   132421 tacatcatca tttttctctc acttcatttc attgagaaga acacatgccg tgaaaagtgt
   132481 ggacctttca aaaatgtata acaagcagta cgtgcacaag gccgggctcg taggggatga
   132541 agtcgttagg tttgaggatg agcgatgctg catcagcaaa attttgttgc cgctcaagtc
   132601 aaagcagtat caggataccc agggaggaca atgtcaacag agtgagggac gagacagagg
   132661 gcttcgtcga gccccccttg gcccaaactg agggactggg aggtttgacg atcaacgtca
   132721 cggagcagtt tgaaacagag aaactgtact gctcgttgcg atggcccacg ttcgcccagc
   132781 ggctacattc gtacgagccc tcgtatcctg ttgaaattgg cgagatgagt agagttgagt
   132841 tcgagcccag gaacttgtga gtggcgctga tgctctcctc gagctcgtac tccaaggcag
   132901 ttccgttgtc ccggatgtaa aagagtccgc gcttggtccc acgtacaacc tggtaccagg
   132961 agaaggccat gaacctttcg ggattctcac gcggacaagt cagtgcgacc gcacactctc
   133021 ccccatccgc gctgacatgg gtgccgtgag cctcgtccgc ttctctcacc tcgtggcatg
   133081 agcggaacgg gaccagggcg gtgcacgcca acaccgtcag aaacagcatc ttcgcgaaag
   133141 gcccggagct tctctatcct cgtgtcttta gcagagcaga ccgcgttggt cgagaggaga
   133201 agtgtggcgc ggatcttctg aacgacggtc ttataccgtc cgggcttgag ccttctagcg
   133261 tcggcctccc gctgccgaca gtctcctcta tggggaattc cgagatggga aaaatgcctc
   133321 tcaacctcat cggaccctgt gcccaaacct tgagcctctc tctctctcga gcgtccaccc
   133381 gacagcacga aggtgattgc gttcggcttg gtcgagggca acagggctcc gctcctctgt
   133441 gcgtttgtcc tcgtcctata tgtctgcacc aagcacaact tgattttttt ttttaccctc
   133501 tggaataaac gcaaccgtct gtggtatctg acttgtgtga gcgtgtgtgt ttcggtccca
   133561 catttactgt ttgcaagctg ttaggttgac aaatacacag aggtcgaaag caaggcaaac
   133621 cacatttctg agttgacagg tcttttattt catttttttt tacaccttca ttttttcctc
   133681 tctgacattt cacagaaaac gacataagcc atgaaacttt aaactcttgg gctgtttgcg
   133741 gcgagcggca ggtgtctgaa acgtcagccg gatcctcacg ggtcttcgaa gtacgtggag
   133801 aggtcttttt ccgagtatct gtcgccctca agcggcctgt ggtcgcagca gcttgtcatg
   133861 gacactcgcg cccaagggca ggattctccg gttatggcga acacagaggc cctgaaggct
   133921 tcgagggcgg tgtagtcggc gtccgttatg tactcctgga gcgcgtccag caccatccga
   133981 gccaggtctt tgttttgcgg gtgaggaaac ctctccttgc tgaacatccc caaccaggcc
   134041 ttcacgtgcg ggggcttcac tctttcgaag acgcaggcca gaccgtccac cacggcctcc
   134101 accacataca cgcctggcat cctcttgtcg ctgttggtgt agtgctcagg gtgatgctgg
   134161 ttgttttcat agtggtgcct gaagccgatg ttggccatcg gagcggtcat ggtggcgtgg
   134221 tccttgtagg agtcgtctgt cttgctcccc gtcgggctgc cgctcagtct gcatctgcgc
   134281 ttgaagcttt cctccaggag agcccttgtc atgttcacgg ccatgatgcc ggagtacgcc
   134341 acgtcttcca cctcgctggt cttggagcag tcgtggcagg cgatgtttct cacatagtgt
   134401 cggtcggcca agaggtccag ggtgagaccc cgcagttcgg actcgtcggc tccgtcgccc
   134461 agcctctttg ccgccccgct cctggtcgcc tgctcgagag ccctggcgac cacagctccg
   134521 atcatggtca cgaccatgtt gtgagtgagg aaggcgacgt ggtgttctct caccggaagg
   134581 tagttcgcca aggcattttc gaactccctg ttccaggatt cttccgcacg aagcaccttc
   134641 tgctccctca aaagggctgc gttggccatc acgtgcacca gtttgcatac cccttcctga
   134701 tcttgagcgg gcatagtttc gcagatgctc cgcctggcag ctctcgggag aattccttcg
   134761 agcaagctgt gagctgccct acttgagggg ctggtcttgt gcgagtaccg gttgcgtttg
   134821 ggtatcaggg gctcgggtct ttcctcgtca tcgttcttgc tcgacctcga agagcggggt
   134881 ttgggtgtgg agggttttga gctggccatg gtttagcttc ttccctggag ttcagcggct
   134941 gcaatgaagg cggcggtgat gtcaaatgcg gtggtggcag tagcagggat aagtgtcagt
   135001 ggtttcaatt cgtgtggcga agacccaggg aggacactgt caacagagcg agggacctta
   135061 agagcaggga ttgctgaaga tcgaagttac ggtgcagttt gaaaccaaga aagtgtactg
   135121 ctcgctttga tggcccgcga tcgcccagcg gaaacagccg taggagctct cgtatcctct
   135181 cgtaaatggc atgatgagca gatttgagcc gagcagaaag tgactggcgc cgacgctggc
   135241 cttgtggtcg tagttcgtgg taatcccgtt ctcgatgcga aagagcccgt gcttggtccc
   135301 ttgtacatcc acgaaccagg cgaagccctt gaactgtcct ggattcggtt gtggacaagt
   135361 cagtgccacc tcacaccctt tcacatactt cttgtcactg atgcctttag ccttgtccgc
   135421 ttctttcgcc tcgctgcatg ggtagaacgt gaccagggca ctgtaggcta acaccgtcag
   135481 aaacagcatc tttccgaaag accaggagct tctgggcgcg tgtgtctctc gtaaagctga
   135541 ccgcgttggt cgagaggacg agtgtgccgc ggatcttctg gacgacggtc ttatggcgtc
   135601 tgggctcgag ccttcaagcg ccggcctccc actgccgaca gcctcctctt cggggtgttc
   135661 cgggatgggg ggaagcatcc catcagcact tcatcttcac gatcaccaat accagcacgg
   135721 ggcaggtcac ggtcgacaaa aagagagcca ccgaggctgc agcggttccg cggacagccg
   135781 ccttctcgca ctgccgctgc cttagtgaac gctcgtccgc cttggactcc agtctcttgg
   135841 cgtaaccctt gaaggtggcg ttcagcgtct cgacggctcg agtcacggac acccctcggt
   135901 tgaggagatc gagggctgcg ttggctcggg ctcgcatctc gaggacagtc gctctttcgt
   135961 cctcacctct cgcgaggtgt gctcctgaga gggtctgggg ttcgcctgcc accagtatct
   136021 ctctcgacct acccctccag ctctctgcct cgaccccctt cgtcagggtg tacgagttga
   136081 aatggctgtc gtagcagagt ggcccgaaac acgcagaccc gcacaccaat ggacaatctt
   136141 ggcttatgtc gctgccacgc ttcacttggc acgcggatag cgtgtctccg tcgacccgta
   136201 gcgagtcgca caggcctctc cggtcgcatc tgggttccct gtagctggag cgcgagtcgt
   136261 tcaccatgcc cctgtccagc cagcacgtcc gatttcccga ggacgagtcc acaaaggcca
   136321 tgtaccagcg ggacagcagc acgggttccc acttttttct ctcgacgtcc agcgccagcc
   136381 caccgtgggt cgaacgagag aggatcggac gagcggctgt gggaacgtcc gtgtgaaact
   136441 ctgagggcga tccgggcgcg cagcccgtca tgtcggccct catcaggccc tgcgcgcaaa
   136501 ccgccagtct ctctcgagcc ccgaccaacg caaaggtgac ggcgttcagc tgcgccgaga
   136561 gcagcagggc tccgctcctc cacgcgttca tcctcgcagc gaaggcgcta ccgctcagct
   136621 gagaatcgtc gtcgttctcg tagtctccct cgcgcttttt ctgaaatttt tcctctgtgg
   136681 ccttggcggc cgcccgggcc tcttctatca aagacctgtg gtagcccatc acgtccaccg
   136741 tcgccgacgg ctgacttccc gagtcgaggt ccgagcccag gtgcgcgtcg gccagagcct
   136801 cgaggtcctt gaaggccgcc tgcagctccc tcgctgtccg atactggctg cggacggatg
   136861 tggacaaggc gacgtccgcg tcccgccagc taccagagcc gcagaggacg tcgcagccca
   136921 gccgctcgcc gtcgtcgggc aggccttggc aagagacttt ggcgcactcc ggatagtccg
   136981 agggaacgaa gaaagtcaga tttgaattga ggtagaactg gtacgagagg aacgtctgac
   137041 tgtctcccgg tcgcagtatc ttccacctcc cgggtctgag tatgaccctt ggatctcgag
   137101 gcgcagaggg cccgctttcc tccgagcgag tcgcctcggg acccggagtc acgcgaaaca
   137161 gagtcagggc gaccgtagag agaaggcacg cagcccttgt cggtcgtttc atttcagttt
   137221 cctgtacctg ggagtccgag accgagagca gactgcgcaa agggccccca tcgcggcggc
   137281 attgattaat acggagacag ccaccgcagt caagcacaac gcgtaggagc gctccattgc
   137341 cagggctcga cgctcggaca cgacgctttc cagtgcgtcg ttctttcgag cccgcctctc
   137401 gagcagcgaa gcttcggagc ccaggctcgc cagactttgg ttggcttgtc gaaggcagtc
   137461 caggagctgg gagagagggg agctcgcctc gccgcagtgg cgcagcgcga gcgactcgta
   137521 ggccagcagg gcgagagctc gggcttcctg ggcgtagtcc ctcgacgcgg agcggacccg
   137581 ctctccgggc ctcgtgaaaa accctgggaa gctctgcggg ccgtccccgg gcccctctga
   137641 gccgaaggag aagggccgca aattgcaagg aactgcggca cgcacggctc cgtggtccgc
   137701 tcgtaacagg atcctgagca ggatgtcgtc tccgtagtcg accgcgatcc gcgccgccac
   137761 ggggtacccc gtcgctccct ctggccagtc tccttccgca gagtcggcca gttccaggca
   137821 cgaaccgctt tgctcgccaa agcactcgag tagcagactc agctggtcgc gtgccctcca
   137881 gggccaggag acggctggtc gtgtcctttc cgaagcccca tcgcccgaca gccactcttc
   137941 ctctcgcctc gtgagaaccg gtggaggtaa ccaccgctta gagtccatca gttttcggag
   138001 acgggccttg gtcactggct ttgttgccga gggcacggac agttccaatt tcactctcgt
   138061 tcgagcctcg cgtactcgtc gggagcagca ttcaagctcg ccgtggtcgc cctgcggtct
   138121 tcgatggcaa agcgggctct ccatgctccg cgctctcgag acctgcgtcc ggagtctggc
   138181 gtgcccctgc cgtttggcct cgtgaacgta gatcctgtcc gcctcgacga acgccacgag
   138241 tttccctccc gaggtcagtt tcacaacctg cgccccgaca ggcacggact ctgcgatctc
   138301 tgcctgctct cgcagcagct gggcgccgcc acccttcaga ggatcaccga tgttcatgcg
   138361 agaggatagg cccagtctca agccgggaac acccgggatc gtcacgaagc ctttggccag
   138421 cggagcgttc tctgcagctc gctgaaaaaa tatcccgctc tgtagcttgt ataggccgtc
   138481 gacctcgacg tgggacgagc ccccgtcgtc gaacgaggag ctcctcgtgt acctgtagtg
   138541 cagggtgccg gagcgtcggg tggcggagtc gatcgctgtg ctgagctctg caaacagcga
   138601 acttccctcc ggacgcccga acgtgtggtc caggtatccc agggagtacc ggctcacccc
   138661 ccacctcgcc atgtccgaga cgatgtcccg cagctcaccc gccgaataca tacgatcggt
   138721 tgagctcttt tttcccatgt gtctgttgcg catcctcatt gctgagcatt tttcgtccgg
   138781 ctcgtagcgg gccgtcggca gcgtcacagc gatccccgct cggttgtttg acctgcggct
   138841 gagctccagg aaaacggacg gccccgtcag gccaagcggc gcttcgccag cgatcgactc
   138901 gaccgagttg tgcttctccg ggggccagcg cccgggttca gtccacttgc aggggccctc
   138961 cagtttttcc atccaggaat ccaggtccag caaggcgcca tgctgagccg ccacctcccc
   139021 ggcttcccgc aaggccgctt cggcctcctc ggcccgactc gtttcgagcc acagggccgg
   139081 cttcccgggg gtccgggatc ctttctctgc gacctccgcg ggcctcagac ccgtggggca
   139141 caacgcgtac acggtgcctc gctcttgaca catggtgcag ttccgcccgt ggggcgccgt
   139201 gcgcccacac tcgagcagag gccgtctccc gtgccttcgg tgcagcatcc tcccgtcctc
   139261 cccgtacagc gtcccgatct cagagcactc ggagtaagtt ttggtgcaag cgtagcgcgt
   139321 cgcgttatcg ttcttcgccg acatgaggcg cgcgatggtc ttcccggaca ttgagggcat
   139381 gacgtccacg cgtgacccgt acatgtcgcg cacgactccg aagtaggccc cgaacccggg
   139441 ttcacgcggg tccgcgtcca acacggcgaa cttcaggtct gggcagccgc ccaataacca
   139501 atccagcacg gcggctgtct cctcgactct caggtctctg ctcctgggct cgggtcgaac
   139561 gagcctcact cctatcgcgc ctccccatcc ttgacgactc atctcgcgca gggtctcgtt
   139621 ggccccggca ggcactctcg ggccggtctc gacctgcttc tgtctccttg cgctcgtttg
   139681 tcgtgcgggg agacggaggt agggaccgcc ttgtcgtccc gcgtcgttgt gcagcagcac
   139741 gggtacctcg agcagcatca cgtcacagct cttgacgtcc agaggcgcgt tcggcgagtc
   139801 gcgcctgggg gctggggcgc cgtcaaacac ggcgcttgtg gcctggcaga ggcgctcggt
   139861 cttgcgcgtt gtcgtccccc acagcgtcct accctgtgct gcgccgatgg cgaactgccg
   139921 gccggacacc tcgagcgtcc agtcgttgcc tccgagtccg tggtaagcgt gcctgaggcc
   139981 gatcagggcg cactcgggcg agcaggggcc cgcgggggag ctgtaccgca ggaggtcctt
   140041 cgtgcagttg cagccggggc tctgctgctg ctgcgggttc gcgacggtac gccactccaa
   140101 gagggccacc gctaagagca gccgcacttg ccaactggga aacatggccc cctgttgttt
   140161 tttttttttt ttttttttag ttttcaatgg ttcgctttac atggccccct gttgttttta
   140221 ttttattttt ttttagtttt caattgttcg ctttccgtcg ccgaggtcgg agttcctctc
   140281 gactaacggg ggataagtta attcacctaa cgagctcgca ggctcgcgga gccatggcgc
   140341 tggaccaggg atttccgtcg tcgcgacgct gtgtgtcgaa acccaagacg ctcctgagtt
   140401 tgttcgacgg gaccggcagc atatgcaggc ctttcgttgc cgccgggtgg acggtgcgta
   140461 ggctcgacat ggacgggaga cacggggctg atatagtgac ggacgtaagg cagtgggacc
   140521 cgagcaggga ctggcggggg cccgcgcccg acgtcgtttt cgctgggcct ccgtgcgaaa
   140581 actacagctt ggcccggacc agagcctgca cgcccaggga cctgagactt gctgactcgc
   140641 tggtgaccaa gacgctggaa atcatagaac actttcatgg acaaaaccct cgcatgctgt
   140701 actttgtcga gaacccggat tccagcatgc tatggaggcg gtgggtttct caccggctgt
   140761 acgaggaccc cggcaagcac tttctcagct cctttgtcga gtacatggac gcgaaaaggg
   140821 gcgccaagag ctacaagtac ctgacttggg tcaagcgcaa aagcttcacc tcgggctgca
   140881 gagacagtcg catcgtcagg ctggactact gcatgtacgg caccaagtac cgaaagagga
   140941 cgaggctgat gaccaacagc cccttcgagg cctcgctgtg caaaaagaac tgctcgggtt
   141001 tcagagagcg caagcacgcg gaagcggctc agcggggacc ctacgacagg ggcgctaagg
   141061 gcgaggggca ctccctggac gagcttcacg cctatcccgc ccgactggcg gacgcgatat
   141121 tcacacacgt cagccgggcc gagtggcgcg tacgacaggg actgagcccg tcgactgccg
   141181 agcccgtctt gagaccggtg aagcgccaga agaatgtgtg atgtgaatga gtggatgaga
   141241 tatgctgaca tggtgtatct tgggggccca tactgaccgt gcgatcgtgg gtcatttcaa
   141301 aagctccaac taaaaaccaa caggctctgt gtctcctgtc ttgagatgtc tgggcgattg
   141361 tacacataca ctcttttgct tgctgcttca gtttctgctg agcgttccaa ataaagctct
   141421 gactagaaaa cagcaccctc tgtgattctt gtctaacctc gtctgttttt attttttttt
   141481 attttttgtt cacagggtca atgcatttgc atccaaagtg caaacctagg cgaaataaaa
   141541 tgttgacact cgaaaaacaa gcaaaaaaaa aaaaaagcaa cacatataag actcaaatgg
   141601 ggtttggtgc aaactttatt atttcacaca tatgtattga tccatttgta agacactgat
   141661 tttcaaagca gagaaacaga acagaaaaga aaaaaaaaaa acggaaaaaa aagcagcgga
   141721 tgtcaaacaa ccccagtttc ccccagtaag tctcttaaga gcatcagtta caagcaggtc
   141781 tgacccgtct tccttcctca agccacaaaa catttggctt tggtgtgtga gtcaaagacc
   141841 agggcacaaa gcttggtcct ggaatgtacc cttccgtgaa tggggcacgg gtaggtctca
   141901 gacttttcgt cggcttgcac gtacaccagc cccgatccgg tcgtcctcag cgtcaccggc
   141961 acgccccact gatctgacag tctccgagcc tcgctttctg ccaccgctcg atccggggcc
   142021 cctggtcgct ccatttcggg accaggccag attctctccg ccccgactgc gcactcgaag
   142081 cgtgcgccga gcgacgtcac gtcgggagcg atggggttag aggagaggcc cacggagaga
   142141 gcgcaggggt cctcgaagcg aggatcctct aagtcttctc gagcgttgaa ggtgtccacg
   142201 tactcgaaag cgaagccgtc cttgctgcag tttggaagtc tcacgcactt tctgcaagaa
   142261 tacggagctt tgtcgatcgc cgagcgcctg cgcgagccgg cgttcgggtc ctcggtcctc
   142321 agccatcccg acccggacac cctccgctca ccgaccgccc ttctgagatc gcacagcccg
   142381 cactgagact ggtcgtccgg gtatgagagc acagagtagc gcagggacct tctctccatc
   142441 tctctcagca gccgcccgta aacttcgatc ccatcgaagc tgcacagttc gacgggcagg
   142501 taccacagga tcctcatgct gagcttagcc ttggccgtgg acaccctctg gtacgctgcg
   142561 aacttgccca gcgatcggca cagttccccc gaaagctcgg ggtttccctc gacctccgcg
   142621 cgcttcactc cggccagccc gagcacagat tcagcggcga cgaggacgag gctcgagact
   142681 acgttctgac acaggcgagc cttggtggct cggtcggtcc tgttcgaaaa cttctcgctg
   142741 catccccggc agcacttgag gtccaggtcc aagttcagcc tgctgacggg tctgcccggc
   142801 aggaagacct cgttgtaaca aggaggcggt cggtcgcaag gcgacgagga ggatgatctt
   142861 gcgatcaggg tgcttaggtg gcctctggag gttacggtgt acctgcgcga aaccttcccc
   142921 gtgtcgcgat caaccgggtc ctccatgagg agcacagggt ttatcgatcc ccagtgacag
   142981 cgcgcgggca agggacccag gggtcccgag gctcgtttca ggcagtagtc gaccaggtcg
   143041 ttgaagcgta gctccgcgcc cgtgaacaca gtgaacgcgt aaggaaagcc cttcgggccg
   143101 tccgtcagcg ttccggacag attgttgaag gcggcataga tctccccgac cccgtgagcg
   143161 attcccggat cgactgcggc cacgtcttcg tcctcgccgc tcgcgaggtc ctcgccatca
   143221 ttgccgccga cctcctcttc gcgggagctc ccgtttcctc cgctaatagg ggtctccccc
   143281 tcagcctctg cgctcccggg ctcttcgacg tcgagtttgt caccttctgt ctcgtcgaca
   143341 gagccgtccc gagcctcgcc ctttcggtgg tcctccgcag ggtcctcgtc ttcttcgtag
   143401 tacctccatc gagaaaacga aaagcggtcc gaacccacca gtggtacacc gtgcagagtg
   143461 acgtgctcct ccgcactacg gtcgagcagc ccccctggcg ccaccatgtc ctccacctcg
   143521 ggcggcccgg accggacctc ggacgtgtag tgcaggctca aagctcgacg gaacaggggg
   143581 taatggtgcg tcacgtcgta ctgcctgcgg agcatctcct tcacggagcg cgcaaacaag
   143641 acctgaagcc gggctccgag ccttgagtcc tcgcccttct cgtcctcggg cttctgcgcg
   143701 tagcaattca ggaagagaga acagtccact cctttggaca ggcacagtct cgtgagctcg
   143761 tcctggcgcg ccgcgcactg aaggacgccg cgtgcgtctg tgtgaaagcg cacatctcga
   143821 tcgagggcgc aggctctgcc agagcacccg agcaggacga ggtctacgag tgcttgcacg
   143881 acaatgctcg cgcagctctc aaagtttcga tccaatatcc tcgccgagca tttgtctccg
   143941 gggcgcaggt tcacagcttc ggacgacgcg ttccacacgt tccactcatt ctcctcagat
   144001 cctcttgtca ggtagcagac gggtttgtac acgcggtcag gcgagggcct ctgagttcct
   144061 cccagaggac cagagcgctg ctgctgctgc tgctctgccg tgttcaccct tcttttcgca
   144121 cgcttcatcg tgtgactgac gttctgcaag agggtgcgat gttgctgata ttcttttcct
   144181 actttttttt ttccttctct ttcggtaaca atccacaaag tgaaattcgt ctcagattct
   144241 cgggcccgac ggggacgagg cgcagggtga ggctcgctcg cgcctagaga actcgcctcc
   144301 gaagctcggt gacccgtcac agaaccgaat ttaggagggt gtcttgtaga gcgcccgcca
   144361 gcactcttat tttgtgataa cagcgaggcc cgtgctcccc tgggcagcgg ccgcacatgt
   144421 agcaccacag tttctcggac aacgttacgt ataacccgtg ggtgagatga actttcagag
   144481 aaatgtccgt cccggccggc acccacacag cctgagggtg agcgattagg cctctagtga
   144541 acctggcttg gcccaactca atggcgatgc gctcaggtgt gtagtttgaa gtcaggacgg
   144601 ggcaagcgcc tcccgagacg aaagcgtgct ggttcagata ggtctcgcct ggcgccgcaa
   144661 cgaccacgtc catgccgcag gagaaacatc gactgtgccc cgtgggctcg gcgggagcac
   144721 ggccttgggc ggcctgcgaa atacccgttt catcgttctc tctgggcatt cccagccgta
   144781 ccatttcttg cgcaaaatac gaattgtcgt ccgggtggac gtctcggcct ccatttgtgc
   144841 tgttcaacca ctcgagcctg cgcgacatgg agacgtcaaa gtacaggtct aggccgatcg
   144901 gcacgtacac gccgtccctg cggacgatgt tgctgtagac cgtaggttcg tctccctgtc
   144961 gtcgctccat cccctggact agtttgacac ctgatgcgag cctggctgca aaatgtttgt
   145021 gaaacagaat cctggagcct tataaagagt cacttacctg gcacagatgt ctgaagttgg
   145081 tgttacgaaa taaaatgaaa ggagagagag agaaagaaaa aagcaaagac agcaagaaga
   145141 aggagcgagg tgacagagaa tgagatagat agggacggac gaggaggact agtaaaagag
   145201 tgcccactca cgtcgttgct gctggacaga aagtgagcga aggacgagcc cttgtacccg
   145261 ggatcgaatc tgtacacccg gttctcgggg cttccgtgaa cgctcacggt cctctcggtc
   145321 tgaaggaagg atgggagtct ctggagttcc tccatggcgg cttccacccc tagcctcagt
   145381 gtggtgcaca tgtgtttgtt ctgagcctgc accatgacgt tgatgtccaa gtgcaagagc
   145441 accgccgcca gtatcagcct catcgccagg ctcttgccgc actgcctcgg ggcgaggcac
   145501 agggtgtacg ggttggcgta tcgagcaaac tccttttcca cttcgtgcag gtggctgcgc
   145561 gccgggtcct ggtaatcgta gctctcggaa cccagaggcg cgaggttcag cgtgctcagc
   145621 agggcgtgct tgtgcctgaa gagctcgtct ccgaactgtg cctcggtgac gcccagcacg
   145681 actcctctca agagctccat ctgaaagggc tccatgcgca tgccgttcgt ttggaaatat
   145741 tcaaacaccc gttctaccat gcgccgaaat cgatacatga ggcgatcgga ggcgtcccct
   145801 tctagatttc cagaggcccg tatctcgcgc accctcgcct tcgcgccttc caaacccagc
   145861 tcgcgaatca agacggcttg cgccactcgg tctgtcatca gccgattgta ttccgagacc
   145921 ctctcccgtt cggagcgcct gctctcctcc tcgacctgat ccttgtagag cctgagccgt
   145981 acgcagtcca cagccacagc caaaggcacc ggcggcctgg agccaggcac gggatcgcgc
   146041 acgatttctc ttcgcaacca aaggatgtca tcagggtctg gtgacaaagc tctccacgga
   146101 gctctcgaca ggccagggcg cgcgaggcgc aatggcctag gtccacgcgt gagctcgctg
   146161 ctcgaggaga gggcagcggg tgaggcgctg tgtccggcgg agctcatcgc gcacagtgcc
   146221 tgggctcgcc gaacccgcga cgcagaaaga cgtccctgca aggccgccgt gagcgagttc
   146281 gtgctgccgc tcaaaatcca cttcaggtac tgctggctct tctccgggat tcccgtcagc
   146341 gatgcggcgc gaccgagaga cgcgtgcctg ccgggagttt taacagatct cgaaagagtt
   146401 cgcttcaacc gcgtaatgat gtcgggagac ggcgatcccg aattctgctg cgagggaagg
   146461 ctctcggacg tcttcgggat gaaatctttc tggctcacca ccgacggaag gttggtcgtc
   146521 gtcgactcgc ctttcgaaga cgccaagttg tctctgctga ggcaccgcaa tctcacggac
   146581 gccctggctc tctgggaagt gcagcccgag ctgtgctccc ggctcaccga ggactcgagc
   146641 gctgcgcact cagccttgat cgggctttgc ggggacgcgt gccgcctgag ccgaggccgc
   146701 ttctacaacc tgtacgccag gtaccctttg cccgtggaga agcaaagagg cggcctcgct
   146761 tccgcacctc cccagaatcg taaggccccc gtcgaggaat gcgacgtctc cgctcgagag
   146821 atacgttctg gtcaggagtt gctctcgatc ctcgcacctc tctacgccac gtatttcgcc
   146881 ctggtggagg gggacccggc tttggatgag ctctggcgca gagtggatct cctcggggcg
   146941 aggtggctgg ttcgagaaga gttttcggag ctgagcctct ccgtcaggct gcgcgacagt
   147001 cggttcgcga gattggcgtt cgcctgcgct ttctttctct ccgactgttg agcatggcag
   147061 gtcttttggg cgcagaaacc gccgctcatt aaccctggac gctgacccgc gaaggccgcg
   147121 gtgatcagct ctcgctccac cgaagacatg gaccctccca agttcgaaga caaggaagaa
   147181 acgattaggt ccatgctcag cacccgcttt ggcagctacc gcgtggtctt caagcaagct
   147241 gcgtgcgacg tgtgggtgcg aggcagagat tgcacggtcc agtaccaggt gcgcaagcgc
   147301 ccggacgggg ccgggtggta cgcctactcg aaatccgagt ccagaatatt gggggagtcg
   147361 gcggaagacg tgataaagct gtgcgtgaag gacacgattt ccgaacagga cgaacgggag
   147421 gacgaggtgg tggggaagga ggacaacgag gatgagaacg aggcgtcgcg gcacgactac
   147481 gaagtgatac gcaagctctt ggagcgcgag aaagacagcc ggccccaggg agagacgatc
   147541 ccggacgtcg gggactatcg aagggccggg gggtggttga actcggggcg gagatgcgag
   147601 gatggcgacc gatcgaccga ggacgacgag agtggcgatg agcgagaccg cttgcgggaa
   147661 agctttggca acctcaggct cggggcaacg gatcgtgtga aagtccagca ccgccatgcc
   147721 gctcgccccg tcagcccgag tctggctaac tgggacctcg acccatccga aagacgctgg
   147781 cctggcttcc cccctccagt ccgtcgagac ctgaaacccg tggagcgcct cttcgccagg
   147841 ggaatccgtt cgatctattg tggtgacgag gaagtcacgg attcgaaagg tccatcggag
   147901 tacgacagcg aagaggatgg atacgcgtgg ggctgccgag ataacaagtc ctgagcgtcg
   147961 cagcaagcac ccgtacaagc gcaaggcaac ggggctgaat ttagaaattt agagtgtgtg
   148021 taataatttt ttttttaatt ttatttcatt ttctacccat tttcatcgga accactttac
   148081 acctcagagc tccggtctat gttccgtgga gatgaacgag gtcggacgag cctttcccgt
   148141 ctacttgagc ccataagcag cataagagcg aagagacgaa gcctcggtct tgtctacttg
   148201 tctgtttctg gagcgtacac tcacacgaaa gcagtctgat acaacaagcc catccgccac
   148261 tgcagcaatg tcaaccactc cagaacaaga cttgtactcc tcggatgtga cgcgcaccag
   148321 ggcatcgtcc ttcacggtca caacggacac tgaatcgttc accacggccc gcagtcccga
   148381 aggagacggt gttgttcccg tattctcgcc cagagagatg gcccgctcgg agcatgacgg
   148441 cgattcgggc cttgaggaga ccgaggccga accggacagc gtcctttacc tccagctctc
   148501 gtcgaaccct gggatcgcag agccgcggat cgatttcgag cccccgtccg attcatcggg
   148561 aagcgagatc tacagctcct ccgatgacga tgaggaagac agcagcatag aaaattatga
   148621 tcgctacgac ccagcactcc ggtggcacca cccagacgtt gtagaccaca tgcgaggact
   148681 gggcctggcc atcgacgaag aaggatactg gttcgatccg ggttccttcc ccctcttctc
   148741 tgagcctaaa ggcgtcgtgt ttgaagacga cgattgaagt tctgcttgct gtgtgtgtgt
   148801 ctgttcacat tttcgctacc atctttatct tatgagactc aataaaggtt ctgctatctg
   148861 ataaccagtg tgcttgggtt tgtcgagagc tcccgacgct cgtgcagtga aaggtttagg
   148921 gggagcatgg gttcgaaacc ctaacgccgg gagtttgaaa tgggggacat aaaatgaaat
   148981 aaagaaacgt gaccaccggc aacagcaagc gtttgagcct tttccctttt cattttattg
   149041 aggtgaaaca aaacaaaaca cagctgcatt tcacgtacaa tgaacctctc cgcatattct
   149101 cacggagctc tctcccccgt gaatctcgtc tcttgtgtgg caaaggagca gaaacgcgga
   149161 gagcacgtcg tccctggtgt attcgccccc cttggacttt ttgcctccgg tgaccacggt
   149221 ccccccgctg cccttggctg actccttgat cgagacggca gccatttcct ccctcagttt
   149281 gcccaagagc cgcttcccgt gctctgcgtg caacctgtcg gccaacctgc tgtcgggtag
   149341 ggagatggtg tctcggatct ccagagctcg agcggtcgcg tccgtggcca aattgatacc
   149401 gctcctcgac ctcctgtaca tgtgcacggc catggaggag ccggttctcg tgctggagcc
   149461 ggcgccccga gagacgccca gggtggcttc cacggctctg cccttcccca cagcctcggc
   149521 cagcacggcc cagccgaggg acatgacgca ctcgcagtag cccagatcgt ccctctctat
   149581 ggcggacacg gtgctgagca ccatggccag tttggtcttg gcactgacgt gtttccccag
   149641 catgtacctg gagttgacct gggaccactt gctgtaaaag agaaccctga agccagcgcg
   149701 tgccagagcg tgttcgagca gctccttcag gtcggccagc gcgttcacgt aggtgttttg
   149761 ctcaaacacc acaaccaccg gcacctcttt ccagtgcgct gagggcaaaa ggactttgag
   149821 cagcctgacg tgagcgctca aaagggccgc gtacaccctg gtgacttgat ctaggtcacg
   149881 tatctccagc tcgtccagtg acatgatctg caaagagacg ggggagaaag caggtttagg
   149941 tactttgtgg cgaaaaacga attgcacata ggaaaccgct ggctgctcaa cacgatcaca
   150001 ttccgcttct taatcatcat catcatcgtc atcattatca tcatcatcat cacttgttgc
   150061 aatatcaccc ttcgagtaag acgaaggtta cgctttgtca acatgtcttt ctgtcccgcg
   150121 tgccgcaggg ctcgaagaca actcttgagc ctcatgcgca tgccgtggga gctgctgctc
   150181 tcccggtacg agttcatggt agccctcgct tcgttccgcc gcaacatgga cctgttcgtc
   150241 gagatggaca tcgggcaact gaggacggcg tacagtcagg tggtgtcgtt ctcgcccgcg
   150301 agaatactgg tgacagactc gctcgtctct cattacgtgc tgagttcgag gaacgagcac
   150361 tcggggcgag aagctctggc ttcggccccg cgcgtccctg tggagctttc ggaggcagtg
   150421 acccttgccc tcggaaacag cgtgccgaga cgttttgtgc acgattgcat gagccagcat
   150481 gagtggcgtg ggcatgagga gatggttctc tctgccttcg cctctgcaga gtctgtgcgc
   150541 ggcgggcccc ttaagtacct ggccctggta aaggccagct cccggaacgt ggcctctctg
   150601 cacacggtgg tggcgctcgc cattacgggc tggctgatgg agctgtcggg gcatagcgcg
   150661 gggagttgca agtgcggggt ctgggaacag gccctggagc tcatctcgtg ctccgtgcca
   150721 gatgcggaga cctccctcag cgtgcaggac gagaaccgcg taagcgcgta catctgcacc
   150781 ctgatggacg tgaagcccgg gcccgaggag cgagctcttc ccgggccggt tcccgattac
   150841 gggtacgttt ttagagatct tctggtgtcc ggtttagggg ggacagagga gggaggcgcc
   150901 gatcgtgggc gggagaccta ccactagctt gcctccagcg atctccacgg cgcaacaaac
   150961 tccggcgttc agccaaggcg tgttgttgac gtggctggtg atgtgaacct gtttccgtcc
   151021 tctgaacgcg atgttgggca ggacggccag aagcaccttg gaattcacga agcctacttc
   151081 gtccaccagg atgaggtcgg cgctctgtcc cctgctcgcc tgtgaagaga ggcaataaaa
   151141 attgataagg aacaaagaaa agggaaagga gaagaacaca gagaaaggaa atacgaaggg
   151201 agaggaggag aatcgagaga cgctaaggga aatacgaagg gagaggagga gaatcgagag
   151261 acgctaaggg aagcgccgat ggaccgctgg ccttcagaat taatagacga tccgcagtgg
   151321 gtgagccact gcgtggagga ggaatgcgct tttgacgacc gatacatccc gggctgttac
   151381 gtatgctcag cgcacctcag caagcactcg tgctcgggat tcgactgcgc cctcgtgcgg
   151441 gctatggccg cccgagtttc ttacgcctcg gcgtcggggg aattttcctg ccccgtggtg
   151501 gggctagccg catttcgcag ggaggaccct gacttcaggg ggccctggta ctctgggacg
   151561 gaggcgacgg tgggctacgg agcattggaa gttgacccgc ggacgggcgg acctcgcgga
   151621 ggtccgtggg tcgaagacca gtgcggcgta tcggcgcggg tgctgaaatc ctgcctgccg
   151681 gccatgattg cacttttctc caccgtcctc acgcgggaat ttgcagacga gtaccggacc
   151741 gttgagcgcg gagagggtca agtcccgtcg cagcgctgcc gatggacctc tcgagtgttc
   151801 aggctcgcgg gctgtatcga gttccggacc gtcggcgagc gggtccgagc ggacctagga
   151861 gatctgggaa cggtgaggga cgccgctctc aaaagcgcag ccgccgtgtc cacccttttc
   151921 tgctcacccg aagctaggat caagcgcttc gtgaagaaaa tggtgaacaa gcaaagcgac
   151981 aagcactcga ggagagacgg cttttacact ctggtgatca tggcctctct ttgcttcttc
   152041 ccttacttaa aactcgccgt gctgagcgaa atgttcgaca acaggaccct ggtgctcatg
   152101 tttttcgaca agaccctcgc caggcacaac cagtggtcca tgctctctac caacgtccac
   152161 ctgcacgtga aacggcctca gtttcagaga gcgctcgccg acgccgaccc gggtagactc
   152221 ctgccactgg tcgtgagggc cgccttggac gactacgttt ctctatcggg tcagagcagc
   152281 gagctgaaat gcctcccggc cacagtaagg gccgcgagcc agtccgagcc tcgctcggag
   152341 aaaatggaaa cgcgctccga tgccgctccc gaggcaaaag ggggatgccc tctccggcgg
   152401 gcttttacga ggtccacaga ggcagggtcg aggagaagag aatccgcgtg agcgacgagt
   152461 cgccctcgtc gcagcgatcc agacaaatcc gcgtgggatg acgacatgct acctttcgtc
   152521 cgatgtcttc gcatctcacg ctgaacattg tacctcgtgg ctgttgtttc tctgctgtgt
   152581 tgtacctacg ctaccttcaa taaaatctcc aacgaaaatg tgtctgatgt gttggtttgc
   152641 atgccttgcc atcttttcta ccccttcatc cccccttaag aaaagaacgg aaaaaaaaac
   152701 aaaacagcgc ttgttcaaat tcaggtttgg tgtatcggct ttattttccc aaccatgtca
   152761 ccccaatgat acaaagaaac gatgaaacga aagacaacga aacaaaaaac aaaacaaaac
   152821 aacaaacata gaaccagcaa ctcgtacacg ttccacagca gcacaaagac acaggagggc
   152881 cttagacatc cccatatctc ttctctttca gtttcctccc tttctttcgc ttggagcaca
   152941 gaggtctctt ccattccacc cctttgcgcc tcgcgcgttt cgcctctctc gtctccacgt
   153001 ggccggacgc gtcctgctcc cgtagggccg cgctctccag aggcagctct aagaatcgca
   153061 gagcacgatc cgatttgagc ttctgcagcg cctccctctt ccactggagg ttgaccaggg
   153121 cggtcaacgg cgcgtgtccg aatcgcacca aagcgtcgta cgagctttct gggttggccc
   153181 tcgccagcct atcggcgaaa aatctcacaa acgcgatctc gcatcgcaag cagttccgcg
   153241 atgcgctcga agggcacgtg ggctgaggcc acgggttggg ccgagtccga tcctctttgt
   153301 cctctcgcag acagcctgaa tccaacgtgg tcgtcatcaa acacgtagat cccgtcccga
   153361 gacagttcct cgggcgagtc tcccatgagc acgtatccat gaggaagctt gcgcagtgtg
   153421 cagtacgatg tgatgtgagc gaacagccag accagagaag cgatctttct gttatagggc
   153481 gtgggtcttg tcgtgtgttt tagctgtctg tccactccct cgctcaaagt cgctccgatc
   153541 agcggaacct tcgctacccg agacacgctc ctcaccaggc tccacgaggt ctccaccgac
   153601 agccccgacg ccaccaggtg cttgaacaga acgatcctct cggccgtccc gttgtacctg
   153661 tccgtgtatc tgcggacagg gtccagcgag gccatgcaca cgtatgagag cagtttgtca
   153721 ttggtacccg ttgaggcaac ggaggccaaa gagagcttga gctgctccac ctcgaggccc
   153781 gctcgcgtgc gatagtcctc cctcgccggg tcggggcaac gcgtcgccag gagcctggcc
   153841 ctttctcggc tcctgttcag cgaaccgtaa aagcggtgca gccagcgcac gggatgggtg
   153901 ctcaggtacc tcggggcttc cagctcctcc agcgtgcgca cgtacgatcg gagctgatga
   153961 accacttctt tccctagggc tatctgtttg tccatctcgt cccgccgctt gatcgactcc
   154021 agctgctcga ggaacctcac ggacctcggg ccaccacccg taccttccgc gggccgctcc
   154081 gtcccgggaa acgcgcctcc gctcggcctg gccccggcca cctccccgaa gccttcgctg
   154141 ttgcccaagt ccagcgcggc cgacgcggca gagtccgggt cgacgggggg ctccgcgccc
   154201 tcgtgcctca gcgtgaagtg gcagcaggaa aacattctcc tggtttcttc ccaagtgtcc
   154261 agggtaatgt cggtttcgaa atagcactca gggcactcct tggtgtctgc gaccagcctc
   154321 ggaatcattg ggtagcgcag caccaacgcg aaaaagtccc tgagagagtc cagcgcgagc
   154381 aacgactctt cggtcgagat tgtgccgaac tccctgctca gcctcgcgta cacctccagg
   154441 gcttcggaga acgtgagggg ttggcccggc cgcctggcga tggcttctcc ttcttctatg
   154501 cctcgcaccg cgagccacag ggtgaactcg ttcactcgct ctccgcccgg gtccgctggg
   154561 gtcgaggcgg ccgtgcgggg ctcggagaaa gtcctcgcga attctagcag cgttgcgtcc
   154621 gcgtggccca gcaggcgcgc cgcacaggct ctgtcgtaca gctcggccac ggacctccga
   154681 gccgtcacgg ctctcgcttc atctctggag ccatcagggc ttccagggcg cccggaacca
   154741 gcgcgttcgc gacgagccgg tgaccttgcc actcggccag acaaaccatg agtcctatcc
   154801 atcgcgggtc ccccgaacac gacgggtgct tcacgtctga cctgagcccc gcctgaggcc
   154861 agagggttgt tagttgagcg aacgtggccg ctccgctctc tgagaggaac cgcctgggtt
   154921 cgccgtagac gggtcgcgcc ccgtagctcg acgaggacgg cgatgcggcc aactcgcggt
   154981 ccaatctctt gggcagttct tcgaactcgt aggcccctgc cttcgtcacg atcacgcaac
   155041 gggagagctc tcgggcgcgc ttcagcatct cccctctgcc tccgcgcacc accagcgtga
   155101 caccgaaccg tcccgggggc gcgtccgtcg atagcacgtt gcccagcgcc agagcgcaaa
   155161 ggaccaggtc caagatctta tcccccgccg ggtctgccga tccgtgctca aacactggcc
   155221 tgaggccgca gccgaacgtc aaaacggtgt gaacgtgata cgtcaggggt gaaaacgaac
   155281 agggtctgta atagcgtacg agcttgcctc tttccgtcag atcgaaatgc cttttccagg
   155341 ccgggttggg agcgggtgcg aaaaaaacgt ggccctccac ggcagggacg tctggaacca
   155401 attcgatttc cagtcgagag ttcaacgtga ggatactcga aaggcctctc tctcgaaagt
   155461 cgcactttac tctcaggggc gcgggcgttg gtaccgcagg gtctccttct tctccttcat
   155521 ccacagctac cccttctaga tcttggtctt cttcttcttc ttcttcatcc tcctcctctt
   155581 ctacccgttc gtcttcatcg ttttcagctc tctcggtctg cacctgtgca tttcccgcct
   155641 ctgcattgag cgtcagggag gcagctcggc gcctcatctc gacgagcgac gcctttgtgt
   155701 ccaccgaatg ccaaaacctg tctcgcttga gcacgagtcg accgtctggg ctcctctgcc
   155761 atctcggagg gctcgaacgt agacggggaa gccattcgca aggtcctcga gctggcgctt
   155821 caagcggcgc ttcggttccc gactcccacc tgaacttcag ctcggccacc tttgagcaaa
   155881 acgatcctgg ctgtctcttt gaccacggcg aggggtcctt ccaggtctcg gggcctcgta
   155941 tccccccagg cactccgttc atttcgcaga aggccatgag cgaatctttg ttgcgcattc
   156001 gcagagtctc ctgctgctcc tccgatggtt cggcgtcctc gggtgcgctg acgagcacgt
   156061 gcaggccggg atcgccccgt atcgctgcgg cccttagggt cctgggctcg gaatgcagca
   156121 ccaagttgcc agagtgtctc accggtatga cccctttgga cctttcgacc agaagcgcga
   156181 tagcatcgtc ctcccgcggg ccgtccggac gtgacaccag gtaccccgtc cttctgctcc
   156241 tcagcacgtc caagtccctc ggcagcgcgt gggtccagcg acaggcgaaa gtctgcgagt
   156301 ctgcctccgg ggtgtacaca gttacggcgc gactcctgaa ggggcccgtg gctcccgcga
   156361 accaagccac cgcgcgctgc aggtaaccgt acagaccgcg tctcgagcat ctgatctcca
   156421 gctctgcgtg agtgttcccc gagagcatgg ctctcgcgag cgagtcggcg aactctccgg
   156481 ccgagctcac ctcggcccga aagctccagc tctcgagctc ctcttcgccg tcggcctccg
   156541 gctcgcggcc gtcgtcctcg ggaaccggct tcgcgtacca ccttccgggc tccgctattt
   156601 cgatcaggct ggagatgggc atgcgagatt cgcgctgaaa ccgactggtg cctctattcg
   156661 tgacgacgca gaggcctctg gtccaccttc tttccgaggg gcacgtcaaa acgcgcgatc
   156721 gcagcacgtc gaaccctctc cactctcttg ggttcagggc cctggcgtgc ccgtctgcca
   156781 tctccacacg cccgaggccc tcgccggggc ggccgtggtg cgtgaactcc tccggcggag
   156841 ccccgcagag ccatctgacg atctcgaccc ctgcgccctc cgggcccgcg gacctggagc
   156901 tccgggacac cgggtagtct cgctcccagt cgctcgggcg cgaggtctcg gccgggactt
   156961 tggcaaaagt ccacagagcg tccttcagtc tttcccagga gctctcgctc gtggcgtagc
   157021 cctccaacgg atccctgcgc ccccgacgca tgaacatctt gtcgatggcg gacgctttgt
   157081 ccaggcactt gatgcgtgcc ctggcctcga gcggctcggg agcaggccac gcggggtctt
   157141 cgttcgtcag cgcgtcggtc cggaacagcg aacagttctc cgcgaccacg gccacggact
   157201 ccagcctctg aaccaatggg cctttgcccc tcaggtagaa caggggagac tcagaagcga
   157261 acgccaccgt gtgcccgtct atcacggaca tgccggggcg tctggcggac gccgtcgact
   157321 cgggtctcga ggccccttcg ctcgccagcc taagaaagct ccagtccccc aggctcgtcg
   157381 aaactctgcc cgggaaggtc tcgaccctct cgaacaccag cgcgggtccc agcgtctcag
   157441 agtacgccct caggaggagg tcttcctcat ccccccgagg cagcagctcg ctcccggggc
   157501 agagctcgga agcgctcagg ggtctgggct cgcagcacct ggccaggagc ggagccagcc
   157561 tgtggtcccg ggagcagagg aaggctccga ttgtgttgac cctgaggctg cgcgagtggc
   157621 ggacctctgc gtccgttccc ctggtccagg cagacgcacc cctgtgcctg ctcagcgtga
   157681 acagcttgca ggccgggtgg caggtcagtc tgcagctctc ggccaggtgg cccaggagag
   157741 cgtgcgccgg gggcagaagg ccctgtccgt gcaggacgaa ctcgtagtcg agcatcacgt
   157801 caccccggct catctctggc acgcaagggt gcacggctct gtagaagcga gtcaggcagg
   157861 cgctcacgtc aaagtccttc tctgcccccc tcgtcgccag gactctcgcg cagtggccca
   157921 gcatcacagc ctcatccagg caggcttcgt acgcagagcc gcactctccg gggcacctgt
   157981 cggccctgtc cagcgcgaag cgcttagggc gcgcgttcgc cgccaggttc aggttgtatt
   158041 cacgcagggg atgggagagg gcgtcctccg agacgctccc gctcgactcc ttctcggccc
   158101 tcgccacctc gaccgtgggg aagaactctc cgtccccgat ggcgctgtgg cactgtcggt
   158161 ccgccgccgg cgacctgagc cacgaacgcg tgtgtggggg ctctcctcca cacgggcctc
   158221 gagcgaaagg ctcgtctacg gccagctcca gctcgcaacg cccggccgtc cggcgggaag
   158281 atctgaaaat gcgcgacagc ctgcgctcct cgtaacccct ggcctgatcg ctgcgcacgg
   158341 cccgttccag gctggacgcg gcgtctgctg tgagcgggaa gcgctccagt tcgtggccgg
   158401 agcggctcca gatacgttcc ctccctgtct ccggggcgta attcagctga aagtagcagt
   158461 cgggcggcgg gatagtcgag gaggcggcga tctcgcgcaa gtcctcggtg agcctcgtgc
   158521 aacgggcgcc acctgatgcg cgggagcccg ggcgcacgcc ctgcgtgtcg ggaatcttca
   158581 ggagggccct gtgacggccg cgtctcgagt gaaacacccc gcagaccctc agtatgttca
   158641 agtcggcggg ccccagcgtg cgtatgccta tcgtgaccca cttgaaacga gagctcggcc
   158701 cgagccccct cccgaaaagg acgatgtggc ccgtggtcct ctcgcagatc gacggagaat
   158761 ccacgcgggc cggcggatct gcctctttga tgcccctggc gtccgagagc ggcgccctgc
   158821 tcggggtgcc ccgcagcaga gccaggtccc catccaaatc ctcgtgcatc gggcgctcgg
   158881 gcgactcgga cggcccaaga ctcgctaggc gaggacaggt gccaggtacg tgctctgaca
   158941 cgatctgcct gagcttcgac agaatggagc agtcgctcgc ctcgaagcga atgctgcttt
   159001 ccctggaacc tcgttcgaag cccgcgtttt ccatgcgtag gtaagaaagg accagtgccc
   159061 gcgcctctgt ccactccaag ggccccgaga accataggct cgtcggtacg tctgggcccg
   159121 ccagcttcgc gaagacttcc agcgcgtaca gcactgccgc gcagctcgcg ccgtcgagct
   159181 gaggaggagc gatcacgtcc atgcccccgg ggatcagaca cacggcccga tcgaagaggt
   159241 acgcctctga cctgaagccc tgcggcatga caccgctgta ccgaggggtc ctgtagacac
   159301 gcaacgtggg cgtcctgctt gcagacggtg atctagagtt ccctcggacg accttcggcg
   159361 aggatatcag caggcggggc gcccctggcg cgcctgtctc gatctccagc acagagtgcc
   159421 cgctgggaaa ccattcggtg agccgtccgc tcgggccttc cgcagctgtc ctcgtcctca
   159481 atctgctctc gcttttgctt tcggcctccc gggtttcccg tgctgtcgtc ttcccgcctc
   159541 tgctcacacc tgcaatgtcc tggcggcccg tgccccttct ggcgttcgga ctcgacttgg
   159601 gcacgatcac cagagcatcc ctgagaaggt gcctcagcac ggcgacgtgg tcgttctcgg
   159661 cgagcaccga gaacgccagt ggcgtggaga tcacctccct cagagccgca aggccggaga
   159721 atgcgccgtg gcgactttcc gccgttccgt ccagttcccg tagaaatccc tgcctcccgc
   159781 tggcgccggg gcctagcgcg ggccccggga accaaggatc tttcggctcc agttccctca
   159841 ggtcgaacgc gcggtcgcct tctccgggta gcacgcaccg cagggcgaac cgcgtcccca
   159901 gcccgcagtc gcccaaggca agggcgcaga gcgtgcggac aacctcctcg cggcagtcgg
   159961 gcgagaagac gaggcaaacg cgagccttcc aagaagacac cacctggtag agcgacaggc
   160021 catctgaagc gtagatgata cccgggacga cctcggctcc gctcacgtcc ctctcctcga
   160081 cctcgtagcc cacgctcgtt tctggccacc agtgggaaga gccgcccgat tcgatctctg
   160141 agcgcttcga gatcaccaaa gcgggctcgg ccccaccgcc tgcgagcgcc ctgaaggcca
   160201 cgtccgagaa cacagacagg gtctccctga acacggcgaa cgcgctgtct gcgggccgca
   160261 gcctcctggg aggacggggc tccgcgaatc gctggatgct cagcagtctt ccatcctcgt
   160321 cggcggtgat cagcgcaccg tcacccagcc tcgcagcgta gagcgacgaa gcgttcgaga
   160381 tgctcagggg gctaggccgc aggcgccgcc gacgttcccg ctcgtacgcg tcgcggcacc
   160441 tcgaccggta gccctcgagc cactgcggat ggaggcgggc tcgcaggttt cggccccgcg
   160501 tcccaaacag gtaggccagc tcgtcttccg agagttctgc cttgccggcg cggaggcatg
   160561 cgtacacgta gcggatgtac ttatcacaca tgcggacggg gggccccgaa cggcctcctc
   160621 ccgaaatttt cggaggcgaa cgggcttcga gggagctgct ctcgaacact tctaccccat
   160681 ggacacgggc gcggccccat ctttctgctc cgcgtggagc cgggccgccg gacatgctgg
   160741 cggatcgcag cgcacgacgc tgttccaggc cgtggagtct gcgtttcgga ggtatgagga
   160801 aagggctgcc gcttggagga agatcgaacg aacggagcgt gagactagcg gaggggagcg
   160861 cagagagagc agaaccggat ggtccgcacc ggaggaggtc gaaatgaaca cagaggacga
   160921 gtcgttcgat ctggattctc cgtccgagag gtccttagtg aacttgaggc gctgcgaaag
   160981 cgaagagagc atgtctgtgc tctctcaagg aagcgaaggc gaacccgagg gcgaacccgg
   161041 ggacgaacgc gaatacagca tttcctgggt acccgtgaga cgggaaagac gctggcgcga
   161101 agactctctg agcgacggac gcctcggtcc gggagatcct ccgtgcgggc ccgcccggtg
   161161 cctcaagtgc gaagcctacg acgcccactg caagtccgct gctgagagct acagaaggac
   161221 cttgggctgc tacacgaaaa cggtgtccga gctcatgttg ggcttcagga ccgtgctgga
   161281 gaggtatccc gagctcaggg tcgacacggg cgacgaacgc ctgcacttca tggttcaggc
   161341 cgcgctgggc cgtaacaacc tggtccgaga aatggtccgc ctctctgcga ggaggactca
   161401 cgagcgcgcg ctcggggaat ccaggcgggg agagtcctgt cgagagtcct gtcgagagtc
   161461 tgcggcggcg gcgaccgtgt gcgaagcgct gaactcctgc tacacggacg gcgaggcgct
   161521 gcggatgatc ctggagcgct acaccgacct gtacgtgagg tacatggagg tgtggagggg
   161581 gatgtgcgcc aagatttcca gggatgtcac gccactggag tttgtggaaa tcgtgcggga
   161641 caggcccggg gtgagccacg gtgagccgtg gagcgaggcg agagcgtatg tgggtcgctt
   161701 gctcgtcaag gcatcttcgc tggtgcccag gcgcgtcggg gacgagtgcg cccggacgct
   161761 caggatgctg gacctcgaac tgtccagagc cagacctcag agctcagagg gtcgggacag
   161821 ggtcctcata gggcacgtgg agaacgtgcg cgagcgtctc gacgaggcgg gctccggcat
   161881 gtggagctgg gattttcact cgaacgatgc ctactttgac atcaggagcg acctggcggt
   161941 tctcgagagc ctaatcggca tcggcgacat ctccgtcaag agcctgcttt acgagagatc
   162001 cctgctgatc tctcagttga gaaaggtcgt gaggaacgaa ggttctctgg agctcagcct
   162061 gagcagggca cgcggcgagc tcgcggaggc ccgagcgtcg atacgccagc tcgaggccgc
   162121 cagctcctac tccgcgttct gaaggtgcgc gtacgggggt gggacgggac gcggtaagat
   162181 acttaacgcg gagggcgacg ggccgaactc gccatccccc tcaccatgga cgtcgactgc
   162241 gattacttga cgatcggcgg tgtcgacgct gaacctgacg gtctgattga ctcttgtccg
   162301 cattgctcct ccgcgcgctc cctgcgcagg gcattggtgt accagccagc gcaccaggaa
   162361 tctgacgggg tcccggcttc catttcggtc aggccggtca ctttcgagga ggcttcttcc
   162421 ggcagcatgg tcccctacgt gctttcgcat gagacaaggg acggtcgcgg catcgacccg
   162481 gaggacgggg acaagaccgc gcattactac acggtgcgga actgcctcgc ctcgatccgt
   162541 ggcagcgtcc acctgagaga cgcggcggaa tacggaacct ggctgtcaga ggtggaccag
   162601 tgtgcggcgg cactcggccg gttgcgaagc gcagctcacg tctgctctca cctgcccgac
   162661 ctgaaacgat ttgtgctcga gcagaaaaat gacgatggcc tgctgcacct cgccagcaag
   162721 tggctcaggc ggggcgaaca cgcaaccgtc gggatcgaga tgttcgggcc ctttttcgtc
   162781 gatgtggctt tcgcgccggt ttttcacaag atcttgagat ctgactggct cgttatgcgc
   162841 aaacggaact gtggcacctg caacgaactg aaaccgggct gggctcagga gttctacgac
   162901 gctcgcgagg tcccgcgctc gccagacagt gagatgaggt tcgtgggcca cccgacttgt
   162961 ccttgttgca agccggggga ggcgaaggac cttggcgtcg tggctcgggc cattgtgagg
   163021 gagatgaggc tctgcggata caccccttgg tccgctgtgc aggcggtgcg gcgctgcgaa
   163081 agctccatgc tggagctgtc gtgctccgag tgccgtcggg tgatttttac ccattgcgca
   163141 tttctcatgg agtgcgctgc ggtcgaggct tctcgggaac gcgactggct ggtccgcaac
   163201 gaggccgtga ttcaactgtg ctgggtcgtt cattccctcc ttccgctcga gaagcaagcc
   163261 gcgttccctg cgacggacct ttcgggcgcc tgctgcgtat cggaaaactt tgcagaatca
   163321 gaagatgggg gtggaggaga aggagaaatc cccagacgag gagaagaagg agggaacggg
   163381 gaaggaaaag aggatttgcc ggcttgcgag acgcgccagc acggaggggc tgctgcgatg
   163441 tacgcttggg ctttttcggt ggccgcgcac tgcgtcgcgt ttcaaaccta cgagcgaaac
   163501 ggctcgctgg atttggaaaa gatcgtggtg ctgtacgcaa acgatcatct ccccatgctc
   163561 ctcgacgatc aggacgcccg gggacaaggc atcctgacga cgagcgtgtc gccggacccc
   163621 agactgtttg agacggcagc gctgaacact ggcttcgtct ctcctgggct cgacccgagg
   163681 gatcgcctcg aggagcggga catgcgggtc ccccccgccg gagaagtgct gtacgagctc
   163741 cctgcaccga ggacattccg tcgctcgggt tccgggaccc cggtcgccct ggcggagatc
   163801 cccagtcaca ccgaggcccg ggctcaggat cccgaagcga tagcggccgc catagcgctt
   163861 cactttccca aagtgtcgcc gtgcgctctc gaccgtctga gcctaaaagt gcctcgaccc
   163921 agctcgctca gggctgacgc cagcttgttc tggcctgtgt ttgtcaaccc cacaaggtcc
   163981 tgccacaagc tgttcaaggc cctggctctg cccgcgtctc cgagtcccgc ttacgcgcta
   164041 gaaacgttgg cgcgaggatg gcgacgggtg aaggacctcg tgcgaccaga ctcgcctctg
   164101 cccaccgcct ccggagggtg ggtcgctgtg gagcgcgagc attacgaacg ttatttcgag
   164161 ggccccctgg acctcttgac gcgcgcaggg ttgacgagtg agagcgaaaa ggaggcgatg
   164221 caagaggctt tggcgagagg cgttttgccg tgcttcgcgg ccgaagggga aagcttaccc
   164281 gacgcgcttg tgaattccac cctggcgcta tcgttcgcgg ccagcgggtt gagactctct
   164341 gcgcctcgtc accttggagg agtagagcgg ggtcggcgag gagtagaggc ggacggccgg
   164401 tccgcggtga gagtcaccgt ggcgggtctg ttgtactttg cggcgtggta cgtgctggtg
   164461 tacggtaacg ctctgcactc tcgtcccagc gctctcgagg ttctggctcg caacccggga
   164521 ggaacggacg cagacaggca cttgcgtgcg gccatggaac tgaagatcga ccgacgcgcc
   164581 acgacaggag actggggaga ggacgacgtc ggcccagacc cgtcttgccg ctactctgtc
   164641 cacgggtaca acgaccgcag catcgtgaga gccatgctga tcgtgtttga gggattgctc
   164701 gatgctcgaa ccgtgctgcg cgcggcacag ctgtacgtgc ccgagctcac ggctcagctg
   164761 cctttcttca tggccctaaa cgtcgttccc tgtacggtga agagcgcgat cgaggcacgc
   164821 gactcgtggt tcgctgcccg cctaggcaac gcggagtcgt ctccgaacga cccgccttac
   164881 gcctacctgg gcgacattgc ccacgggatt cgcagcagta tgagaggcgc cttagatcgc
   164941 ggcgacgagc ggcccgtcgc ggctcctcca gcgagcctcg acgctcgagc ctcagacccc
   165001 tggcacggct gcctcctgtc tctgagcgag agcgacgacg actggggttc tatcctcagt
   165061 tgcgcgacgc gcgacctgga gagcatgtct gttcagagcg acccagattg ctgggaaaac
   165121 gaggtggaac cagggaacca gtacgtcgat tcgaccgctc gccatccagg cactgcagac
   165181 gggacggaac gagtagcgac ctgctctgag agcgcccctc gagacccccc ggtcgcctcc
   165241 ggagatcaag acgttccgag cgcggcactc gcgcagcgtg actgccctcg gtcgacgctg
   165301 gaaacgctgc tggtggtgga ctctccagat agtctcggct ttgcgcacca aaaggttttt
   165361 cccagcgaaa ccgcggacgc gaacgaatgg ccgggctttg ttggggtgag ctcggttccg
   165421 agtctgagaa agccttgcct gacgaacgtg tggaatacga ctttcgccaa gacgcgcagg
   165481 gacgccgtgc cgagctcaga acctgccgta tgcagctcgg cgtcgcgccc gtgcaaaacc
   165541 ctggcggaag cgctctggct gatgttcgtc ggcgcgtacg gacgccgaga gtcggactcg
   165601 gctgccctga cggtggaagc cctcgcggtt gttgtacact tggcctcgaa aatcatcgat
   165661 agaaattcta cctcaggcct agggccctgc aaagacataa aggccctgtg cggcgacttg
   165721 tacgcagcgc cggaacagtt tctgcccgtc gtctccatag cggcaggttt gttcgggcgc
   165781 aacgtcacgg tctgctcgca ggggaccttc tttcacattt gcaacagcca tcacgggaac
   165841 tcgtgggtgc agggctttct ggaatgcgac ggatcatcgt ggcagctgag gggcctgccg
   165901 ccgcacacga ctccaatcga acttctgttc gagagtggac cgaatcacag agcgggctcg
   165961 ctccgcgcct acgcgaggct acacgacctc gatgtgatcg aggttccttc ggacggttac
   166021 tgcggattcc acagcgtagc ccagctcctg ttcaatgaca cggccagagg ggaaacccgc
   166081 gcgtccctgg tgacgaggac ggccgagttt gtgtttctca acgcggaaag ggcagacgtc
   166141 agagagacgt acctgacagt caacggaccc aaaaacgtct ctgagctgaa gcgactcttg
   166201 tctgaggaga agaggtggct cagtgtacag gaggtaaaat acatgctaga agctcacggc
   166261 aaacgcttgg gactcctcac ggagacgtcg tacccgatct acgatagggc ttgcgctcac
   166321 atcgtgtgga cccgaaacca ttacgagccc ttgaaaccca aagtgttacg atgctgagct
   166381 atgctgtttt ctgtcagatg tttttttttt atttttcctt gttgtttcga tgaggtgatg
   166441 gaaataaaaa tcaaagacat accaaattct gtggtgcacg actgaattct ttattttgtg
   166501 aaaaaggaat acactggaaa tactgtacat gaacacaagt acatgaacac aaccgcaatg
   166561 cagtcagagg gtgagtttct ttgcttcatg cgagataaag taaactgcaa aaatggtaca
   166621 tggcgactgc tctcggtaga agcgacacgg gtcactacac agtcagaagg aacattcggt
   166681 acactgcccc gttgccgagt gagagacggt gcgtgcgcta caaattgaag caaattgaag
   166741 tggatgaaac ctaatagtac atgctgcttt gagtgtcctc ttcccgctga gggagcccta
   166801 gagagctttc ccccgccccg tcaccgtgcg tgtgctcaga ccctctcgag gtccacccgt
   166861 ctccagccac tccttccccg tcgagttctt cgttctgatt ggcaaaggcg gcggcgagcg
   166921 ctctggtgac caggtcgtac ctctccaacg ggttgagctg agcgagggtc acgggcccgg
   166981 cgacagcggg ctcgaccaca atcacccgat tccacttgat gacttgattt tgtatccgta
   167041 cgacaaacgg gccgtagggt tgcacctcga agccttgttc cgtgggcaga gaaagcattt
   167101 cgtatcgtcc gtctctaccc agcacgtcct ccagcgggct tcgcggtccc gtggctcttt
   167161 cggaaaagcc gcacagcccg tacacttggt ggatgagctc ctcgtcctcg ggcaaagtcc
   167221 actctctgaa gtagtttctc atatccccgg cctggagcca cgacacgcag ctgcgctcct
   167281 tactgcggcc gccctttgag cacatcggag agccgtaggc tgagtgcggg cacgctccga
   167341 aaacggcgat gtacgcccgc ttcagcttgt cagctgccgc gtcgggcacg tattgtcgca
   167401 ggtttagctg ggagagggtt tcccacacgg cggccagacc ttccaaagca ccccatgcgg
   167461 gcccgttccc gtcccagacg tacagcgtgt cgacaaggca cgccagcagg tcgaccctaa
   167521 atcccgtctt gaccctccaa atgcgagccg gctgtatgcg cttcatggtg aagccgagaa
   167581 ccctcaggga aaggatctga actctgagga ggcactgtag cacgtggtag gccagcagta
   167641 ccttgtcgtc gtagaaccac gacacgagcg accccttgga gcacccgagg ttcacagacc
   167701 cggggctctc gcccacaaac accccgagcg ccatttcctc cgtgtctttg gtcacgcagt
   167761 gtagggcgaa ggtgcgtgca gcaaaggagt ggacttgcag gcgcgtgtgc atgtccagca
   167821 gattcaccag agactcgtag gccatgtgaa tcctgtgtat gatcaagccc tggacgtcct
   167881 ggacggtgca cacggcaccc aggtagttgg tctttttccc gagcactcga aggagatgtg
   167941 gcgtgtcctc cttgcacaag ctcggcaaac tgtccacgag aatctccgtg agcctgaaac
   168001 cccggtccgg cggagcagag aggtccacgg tgaagtacca ctgctccgag agctcgcagt
   168061 tgagcacggt gcgctccacc gccggcacgt aggcaaactc tgtgggccat gagagcttcg
   168121 tgcaccgggc gtgcccccgt ctcgtcatat ccccgtccct gtgcgagtac tctctgccca
   168181 tcctccacag aaacctttgg caagtgattg atccgtgtac caggtccaat acagctggcc
   168241 cccgctgcat ttgcttgtcc tttgcgcccg ggccccacgc atcccatcgc tccggcttgt
   168301 tgagtccgtg gcacggcctg ctgacgcagt cctcctctga gtgacgtttc acggtgaggt
   168361 tgctgatcaa atcggttatg tccctcgaaa ccaggtaagt gacggggtga aagcgggcgc
   168421 agtctgacag ttgcctctcc cgccgcgaga gccctctgga cctccatctc atgcaattag
   168481 ccttctgcac ccgctcgcgt ttggccgagc tgagactgtc ctcctcgccg cgactgtcct
   168541 ccattcggat ggggccctga agcgactgcc tatctgcgct tcccgagggg ttgagtcctc
   168601 ccgaagcgac gagcgcctct tctccgtcgc accgggtcgt ctctggcaag gggtcctccg
   168661 attttaggcg aagaagggtt agagtcgtgt ccgcactcgt gctctgctcg gggtaaaagg
   168721 actcttgtaa gactctgtac accatgtcgc tgctctggaa attgtcgatg tcagttctgg
   168781 cgaagaagag attcgtagtg ttgtctgtca caatgcagtc cagggagcct gccgtgtgga
   168841 gggagcctgc cgtgtggagg gagccggtcg agcgaaggga gctcgcctcg tcctcgtcgc
   168901 aaagtccgaa gtcctgcagc tcggcgaggg cgtcccgctt ttcgaccttg gcactgggcg
   168961 aactgtggca gcctctgtca cagtctgtca atctctccca tttcgcagag aggaggccct
   169021 cgttcacggg gttcacgtcc gcgtctaggt aggtcacggt ccgcggcttg ctcgaaggtt
   169081 cgctcgacga cccgcgagag agagccagtt cccttgtcag atcgctgctc atcttcataa
   169141 tgtgctccag gccgcagcat tcttccagcg tccgctggct cgcggactgg gatgcctctg
   169201 gaaaaagcgg ctgacaggga tccatcgtca tgctttttgt gacgtgcgga ttgctcagcg
   169261 tgttactctt gcgcttcctc ctgccggtct tggttcgggc tggactggtg gcacgggcgc
   169321 gtcccgaagc ctggcaagac agaatttccg ccagggtctt acagcgctcc agtgtcctcc
   169381 tcgctggccc cagcgaggac aactcgtcct ccttcaggac ctctatcatg caggcgagcc
   169441 cgggcgccgc tgcggccccg tcgcaccgcg tcaaccagtc gaaccgctct ctcaaagagc
   169501 tgcgatccct ggacccgggc cccagccacg tggcccgcgg ccagcgcccc gtctcttcgg
   169561 accgcggcgg tctcccgagg caatccagca ccgtggacca gaggtgagcg tccgccatgc
   169621 ccgtcctgca aaactcagag atggcggcct ccgttgtcga gccatcgtcc gggagcgctc
   169681 cggcgcgcag cacgctcagc gccaagttgg agcacgcggc acgaaaactg tcttcgtcgt
   169741 cggtcagcgc agaggccctg taaagcccgg gcatggaaac taaggggagc agcgacattg
   169801 tctcccctgt gtgtcggtgg atgacgaagg cgcatgagag cttggaggtg cggctgtgag
   169861 agtcgtcatc ctttgcgttc tggtacagaa ctctgcaagg atggcgatcg gtggagcgga
   169921 ggtctctcag ggagtccaac acgcagacca gcgctctgcg gaccacgacg tcgcggacct
   169981 gctttcctcg ggtctccctc agccagctgt ggagcggcag ccacccggcc cccgacgttg
   170041 tcaccacgtg catgacagtc gacggcgctc ctcccgcttg ctccagcgcg atgcaatcga
   170101 gctgcgggta gtgctgcccg acccccggcg aaaagacctg tccttcgtct ttcagcctga
   170161 ccatccgcct cgctctgcat tggttctcgt aagccctcgc ggcttcgtgc aaggtttgct
   170221 ccaggtgttt gttggaaacc aacacactca ggacgacgga gacgtccccg tggagcgagg
   170281 tgcgcacctc gcgcaccctc accagcggct tactctgtgt cctttggctc gtcatttcgg
   170341 gtccgggcgc ggccctcagc tcgtgaaaca ggcaatggtt cctcacaaag ccgtagaggg
   170401 gttcgggcat cctcagctcg aagcggtcgg tcgacggggt ccacgaccag ctctccagct
   170461 ccgagcccag gttgaagtag tagggaatcg aaacgcctag cctggtgctc tgcttgtcct
   170521 gatatctcca ccagagcttg aggatgctgg catgaaggtg aagctcctct tctgggtcgt
   170581 gaggcgagcg ccgggatgcg tcgggaccta gcgctagaag taggtgcctg gcgacgtccc
   170641 tcaactcgcc gggggatctg taaaacgtgt agcgcctcct tttggccagg ctgacgaaga
   170701 gcattacgaa gtacggagtg tggagggtgg ccaagtgttc caaccgccgc aggttcagcc
   170761 ccacttcttg cggtgcgcgg ttatcgcagc gatcttccac ctccagcacg tggcgacaca
   170821 acgatggttc gaaacgtatt ttcacccctc tgcacagctg acaatatttg cactggcctg
   170881 agacgaaaaa cgaacttagt ccgatcgagc cccttaggtc ttgcgggtgg tagaagtaat
   170941 ctctgcgctc tgctgcgagg cggtcccgct cccccggtgg aatctcccac gtagcccgat
   171001 tgcagaggta acagatggcc tcttcgacgc agtcgaagca gtctcggtcg acgtggagtt
   171061 ccagagcacc tgcgtgcagt gctgcggctg ccaccagcca cttggagacg ccgtcctttg
   171121 gatccatggg ctcagctgcg caactgacaa aaaaaacata acacagagga atggttgggc
   171181 aggggtgaga gacagaggaa aggactcaga tgatgatgat gatgatgata atgattatga
   171241 tttgtcacag acgcggttag tttttttttt tcactgcgtt tttataactt tgcctcgtcc
   171301 ttttcactgg atcgcttcgc gcttcgaaga aaagtctgaa aagtctgtta atatccctca
   171361 cgtgacgccc gccatgtaag catcacgagc gcccccctgt catcttgact cggcgtcaca
   171421 gtttgtaaat gttcagcgag gtgtcgccgt ccaacactgt gtgcgttacc atcagtctgt
   171481 actctctgtc tctcgcgtgg tagtacaggg tgtgttgcac ggctatggcg aggcagcaag
   171541 ccccgtccgt cttcccgaga gcccaggtcc tgaactggtc ccgaaagcct tgcggctcac
   171601 acacacggcg agacctggag ccgctgctga aaggcgtggg cttcagggtg cccagggatg
   171661 ccggcagctc gtaccagaaa gcgggagatc ctgcccgcgg ggagcccatc ctgctcgagg
   171721 cctctgggag ctcaccgatg gccgccgcgg cgagcccgac atctccctcg aagtacgtgt
   171781 gcgcgaagca ggaggcttca ccctcgggtg gctcgggcag agtccccgaa aaaccatcca
   171841 cgtctacgat gatgtagcgc acgccgagac tctcgttttt gtagtctacg ctgcggacgg
   171901 ccgcgggcag cacggtgacg tacccgaaga gccaggccag cacatcggac tcgatcttca
   171961 cagggtcggg cacgtggttg gaccagacca ccgcctgcat tcccctgatc ttcggaaccg
   172021 ccttcatgca agcgctcatc acgtcgaagg agttccagcg gaggtctatc acgcaggctt
   172081 gctccgttct catgccgatc aggtggtgct tgcaggcgac ggctttctcg catgactccg
   172141 gagacaccag gtcgagcgcc agggcttctc cgaaaagcct gtttccgtat tcgggcgtgg
   172201 gtgccgtgat ggcgcgccct atcacgtaca gggcgctgaa gttgtcgcgg cccgggaaga
   172261 gctccagggt tatctccttg ggcagcgcac tctcgaagca atgcggctct tcctccaccg
   172321 aagccggtcc ccgtctctgg acacgaaaat taaactggtc caccacacag aggggtctct
   172381 ctgcggtgca tccgaagtgg gatgggcgtg atttgtacac gtacagtccc ggaggcaggg
   172441 tcctggaacg gtctacctgg tagaccaaca cagagtcgca gcatttgggg tatctcgcgc
   172501 tccggttgca catcagccac ctgtacgccg ctgccaccgg ctccatttcg tacgcccaca
   172561 ggacttctga ctgggctctg gcgatttcgc gggaggagcc ctgcccgccc ggtttggtgg
   172621 cgccccgtcg gcggcgttcg gggttcggaa catctgcacc gtccccccct ctgtagcgct
   172681 gttccgcgga cgcgctaagc cgttgcgcgc aagtgcaggg cccttctttc gtgccatgtc
   172741 gcagcaacgc gtccactgca tgcctaaagt tgaacctgtg gtgggagcag ttggtcgtgc
   172801 cctctccgag agacctcagg ctcacgcctt cagttccggg ggcgtacagc acgccgccga
   172861 tcaccggcac ggggtctagc gccaaggccc tgtacaggga gcagcacagc tcccgcttcg
   172921 cttccatcgt ggactgagct tcctcggacg gcggaggggg ccacgggtgt tacgtcaacg
   172981 atgtcgcgag gaggggggga ggctcctcaa gagggccctc acgacgcctt tgcagggagg
   173041 gtacccgtcg aactgttgat ggagtgtaaa agaaagcgtc agaaggcctc ggtggaggcc
   173101 gctctcaagt ctacgaatct atacaggaga gtttccacga tcagctacgt cggcggagcg
   173161 tccaaggtcg gcagagcgag ggtcgacaag cggtcggggt gcgcaaagtg cctgtcgtgt
   173221 ctggtgacct tggtcaaagg cagcaagcaa aggagcagag ccggcgtcaa gctccgatgt
   173281 ccttgcgacg ccagggtgtg cgagacctgt ttcgtgaatg acccacactg gtacctgacg
   173341 gagcctcact tcagcagctg cccgtccctc cgcgggttca tctgttccgc gtgcgcctgt
   173401 tttgcaggac tcgtcgagaa accatgttgc ctctggatgt gcccgggctg ttcggacggg
   173461 gtccgagaga agggcgtctc ctgctcgctg tgctcaaaac ccgtgcctcg cgggaagcca
   173521 tccgcgcgtc gctccctctg gtgcgaagcg gcggatccgg gtcgacgggc tgcggagcct
   173581 ccctcggacg ccccatgttt ggacgagggc aaagtctcag acggcaggga gctgatcaag
   173641 gctcgcgtct tggagcgtgc ggcagagaga agacacctgt cgtctgccga cctcgccgtc
   173701 ctcttcccgg agtgcgagcc tcggccgggc agatgctcgt gcgaggcaaa cggcgacccc
   173761 aatcccatgt gcccacgctg cacccccgtg ctggccgtgt tggagctgct ggccaggaac
   173821 ccgaaaccgc tcatggcatc tttcgcggag cgcgcggtgc cgggacgagc cctggcccgt
   173881 aacacgtacg acagggccct gctcacggag atgctgaatg acagagggct ccctaggtgc
   173941 gctaatcgca actcctgcaa aggaatgctg gtcaacgtgc ggacgggccc cttgacgact
   174001 ctgatgtcgc cagaggctta caagcaatat gttctggaac gagataaggt gcagcgctca
   174061 ggcgacggcg agccgaacat cgtgccgcag ccttcctgct gcgtcctgtg cctgctgttt
   174121 aatcagtccg ccgcggtcgc gcagatgtgc ggttcgcagg gcctccggct cgaaaccccc
   174181 cgcacggacc ccgtgtacta cttcaacgtg aagttcgcac cagacgtggg cctgcctgag
   174241 gtatcggtga gagactacca agggttcctt gtcaactttc aaggttccgt gggaagctac
   174301 aagcccgcgt tctactacaa ctggagacac atgctggaaa tgttacacag agacgcctct
   174361 ggagcagtga ccctcattca ccccggacaa aggcagcttt agactcttcg aggtacgata
   174421 agctgtgctc gaaaagggcg actgttttgt aaaagaaaaa aaaaaaagag aaaagccaac
   174481 cgttgatcaa ttaggattta aagtatgaac tcacttacgt ggtcctgagc tctaagctgt
   174541 gcgatccagg ttcagcaaca cgaagccttg tgagattctg caaagtggaa aaagagggga
   174601 gtatgcaaag gaaagattgc cctcctctgt gttgctcttt gcagcgtgac aactggcttt
   174661 gcacgggccc ttggtagaaa tctgccacgc tacactgagt cttaatctct gtggttggac
   174721 ctcactgtcc tctttgcccc tccctctttc cctgcagcgg gtgtgggggg gcttacaatc
   174781 agcctcctcc tccttcagaa tgaaggcccc accttctaac gtttcctctt tttcttccag
   174841 tgtcctcctt ctccctctct gtctgactct gcctcgctga agtctgacgg gagtgcggcg
   174901 gaccggaaac ggaaactaga ccagaagatt tggatcacag gccctttaaa acttgttccg
   174961 tgcaaaccaa gacaggtcat agtaacctta cgcgagttta acaaagactg gagggaagtt
   175021 gctccgtgaa gagcgcgaca gttcgagaga gagaaaaatc aatccttctg ccatggaaaa
   175081 gtactggaag accagctttt gcctgggcaa ggggggcttc ggcaaagtgt ttctgggaaa
   175141 gaggcgaagc gacgggattt ccgtggccct gaagattatc ccgctctcgc gtacgagatg
   175201 ctgcgaggtt gatgggacca gtaagccatt cgaagctgtc gccttggaaa tggtctccaa
   175261 agaccctccg tttcctggga tcatccgcat gctggacttt tacaagaccc cgtataattg
   175321 ggtgatagtc acggagaagc cagagaacac gcaagatctg tacgaataca tcacgatcag
   175381 taagcgtctg cgcgaggaca cggccagaga atttttaggt caggtcatcc aggccttgct
   175441 ccactgtcac agccgcggtg ttgtgcacat ggacgtaaaa gacgaaaacc tgctggtgga
   175501 cctgacgacg ctcgagctga aactcatcga ctttggctcc gccgaatttc ttgaacccga
   175561 caaagtgtac gacatgttcc acgggactgc ggcatatggg ccccccgaac ggctcacaca
   175621 aggatgctac aaagctcttc catctgaggt ttggtcgttg gggattcttt tgtacgacat
   175681 ggtgcacggg gacataccat ttggaaacga cagggagctc ctactgggcg agcttagatt
   175741 cgaaaaagac ctctctgagg actgcgtggc cctgataaaa tggtgtttga gcaggacgcc
   175801 cgaagagaga ccgatgctga aagacatact ggcccaccct tggatgctga agcgaggctc
   175861 ggaggcgcac gaaggcgacg ccacggctgg agccccgaag cccacgcgag gggatctcca
   175921 gcaatcggag cccggctctg ctctggcggc ccgagcccac gatgtcgaca cgccgacccg
   175981 tcgagggtcc gtctcgtccg tgggaaacga aaagcagctt cgtccggcga tggcgacgct
   176041 ctgctccgag ggcttcgaat caatctggag gagattgccg tccttcgacc gacttcccag
   176101 tcgtcagggg agtatcgccg cagagacagg acttaccgag gctcgttgcc actcagaggt
   176161 ctcgcagagc ggagctcatc gtccgggtca gggagagctc ccaaaaacgg agtaggatgt
   176221 aggatgttga acaaaatggc taactgctca tgttgtatag atgccagttc catgataact
   176281 caatagagct tgttccctga tgcctactgt acagtttttt ttttttgcct tgttcgaata
   176341 aaagtcaaac tggaacctca acgttgcata ttcgctttct tttttgctca tgggttttgt
   176401 cccaacatga ctatttgaag agatattttt ctaattattg gatacatcac acaatctcgg
   176461 tttttaaaga ttgaaaaatt aaaaaaaaaa atacattggt gtgtacattt ttaatcgtat
   176521 aatggtcagt atatacacgt tagataaagt gattaccaca cacaaaggtt acatgatttt
   176581 ggtcagcata tacacaggtt aaatgaagtg aataccatat acaaggaatg gcagccagag
   176641 ctgtctgctg tgacgttact ttgatgaccc agacctcccg ctcgccgtag caccaacaga
   176701 gtggggtgga aatgaaacgg tccaaagaac cttcatgcag ctctactcaa aaagaaaaac
   176761 aaaaacaaaa caagagtgtg ttggaaaagt cagcagaagt cgatggtatt tacttaccaa
   176821 ataccaaaag aaacaaaatt agttgtagcg ttagatacaa gggggcttac aaagaggctc
   176881 cgacccaagt ttagggacac tgacctgagt tctgagactc agaccatcag aggaagcttt
   176941 ggaccttaat ctctcacaaa aagagtctca gtgaaaatct gctaaaaatg tatactgaaa
   177001 aaaaaaaaaa aattgttcca cacgctctct tgtaggtccg ttcgacccca acactaacta
   177061 aaactaaaca gtagctccgc acactgtctc gcggggtccg tgagacccaa cgccgactgg
   177121 aaccaaacag tgggtccgcg cgctgtctcg cggggtccgt tagaccccga acagaattgg
   177181 aacgaaacac aggctctgcg cgctgtctcg cggggtccgt gaaaccccgt acagaattgg
   177241 aacgaaacac aggctccgcg cgctgtttgc acggtccgtt aaaccccgaa cagaagtgga
   177301 acgaaacaca ggctccgcgt gctgtctcgc ggggtccgtg agaccccgta cagaattgga
   177361 gcgaaacaca ggcacctcgc gctgtctcgc atggtcccag cgacctcgtc tcgatttgga
   177421 accaaacagt ggcacctcgc gctgtctcgc gtggtccgtg agaccccgta cagaattgga
   177481 accaaacagt ggcacctcgc gctgtctcgc ggggtccgtg agaccccgta gagagttgga
   177541 acgaaacaca ggctctgcgc gctgtctcgc ggggtccgtg agaccccgta cagagttgga
   177601 acgaaacaca ggctccgagc gctgtctccc ggggtccgtg agaccccgta cagaattgga
   177661 aggaaacaca ggctccgcgc gctgtcttgc acggtccgtg agaccccgaa cagaattgga
   177721 accaaactgt ggctccgagc gctgtctcgc ggggtccgtg agaccccgta cagagttgga
   177781 acgaaacaca ggctccgcgc gctgtctcgc ggggtccgtg agaccccgta cagagttgga
   177841 acgaaacaca ggctccgagc gctgtctccc ggggtccgtg agaccccgta cagaattgga
   177901 acgaaacaca ggctccgcgc gctgtttgca cggtccgtta gaccccgaac agaagtggaa
   177961 cgaaacacag gctccgcgcg ctgtctcgcg gggtccgtga gaccccgtac agaattggaa
   178021 cgaaacacag gctccgcgcg ctgtcttgca cggtccgtga gaccccgaac agaattggaa
   178081 ccaaactgtg gctccgagcg ctgtctcgcg gggtccgtga gaccccgtac agagttggaa
   178141 cgaaacacag gctccgcgcg ctgtctcgcg gggtccgtga gaccccgtac agagttggaa
   178201 cgaaacacag gctccgagcg ctgtctcccg gggtccgtga gaccccgtac agaattggaa
   178261 cgaaacacag gctccgcgcg ctgtttgcac ggtccgttag accccgaaca gaagtggaac
   178321 gaaacacagg ctccgcgcgc tgtctcgcgg ggtccgtgag accccgtaca gaattggaac
   178381 gaaacacagg ctccgcgcgc tgtctcgcac ggtcccagcg accccgtctc ggtttggaac
   178441 caaacagttg cacctcgggc tgtctcgcgt ggtccgtgag accccgtctc gatttggaac
   178501 caaacagtgg cacctcgcgc tgtctcgcgg ggtccgtgag accccgtaca gagttggaac
   178561 gaaacacagg ctccgcgcgc tgtctcgcgg ggtccgtgag accccgtaca gagttggaac
   178621 gaaacacagg ctccgaccgc tgtctcccgg ggtccgtgag accccgtaca gaattggaac
   178681 gaaacacagg ctccgcgcgc tgtttgcacg gtccgttaga ccccgaacag aagtggaacg
   178741 aaacacaggc tccgcgcgct gtctcgcggg gtccgtgaga ccccgtacag aattggaacg
   178801 aaacacaggc tccgcgcgct gtctcgcacg gtcccagcga ccccgtctcg gtttggaacc
   178861 aaacagttgc acctcgggct gtctcgcgtg gtccgtgaga ccccgtacag aattggaacc
   178921 aaacagtggc acctcgcgct gtctcgcggg gtccgtgaga ccccgtacag agttggaacg
   178981 aaacacaggc tccgcgcgct gtctcgcggg gtccgtgaga ccccgtacag agttggaacg
   179041 aaacacaggc tccgagcgct gtctcccggg gtccgtgaga ccccgtacag agttggaacg
   179101 aaacacaggc tccgagcgct gtctcccggg gtccgtgaga ccccgtacag agttggaagg
   179161 aaacacaggc tccgagcgct gtctcgcggg gtccgtgaga ccccgtacag aattggaacg
   179221 aaacacaggc tccgcgcgct gtctaacacg gtccgtgaga ccccgaacat aagtggaacg
   179281 aaacacaggc tccgagcgct gtctcgcggg gtccgtgaga ccccgtacag aattggaacg
   179341 aaacacaggc tccgcgcgct gtctaacacg gtccgtgaga ccccgaacag aattggaacg
   179401 aaacacaggc tccgcgcgct gtttagcggg gtccgtgaga ccccgtacag aattgtaacc
   179461 aaacagtggc acctcgcgct gtctcgcggg gtccgtgaga ccccgtacag aattggaacg
   179521 aaacacaggc tccgcgcgct gtctcgcgga gtccgtgaga ccccgtacag aattggaacg
   179581 aaacacaggc tccgagcgct gtctcccggg gtccgtgaga ccctgtacag aattggaacg
   179641 aaacacaggc tccgcgcgct gtctcgcacg gtcccagcga ccccatctcg atttggaccc
   179701 aaaccgtggc acctcgcgct gtctcgcagg gtccgtgaga ccccgtacag agttggaacg
   179761 aaacacaggc tccgcgcgct gtctcgtacg gtccgtgaga ccccgaacag agttggaacc
   179821 aaactgtggc tccgcgcgct gtctcgcggg gtccgtgaga ccccgtacag aattggaacg
   179881 aaacacaggc tccgcgcgct gtctcggggg tccgtgagac cccgtacaga attggaacga
   179941 aacacaggct ccgcgcgctg tctcgcgggg tcccagcgac cccgtacaga gttggaacca
   180001 aacagtggca cctcgcgatg tctcgcacgg tccgtgagac cccgaacaga attggaacga
   180061 aacacaggct ccgagcgctg tctcccgggg tccgtgagac cccgtacaga gttggaacga
   180121 aacacaggct ccgcgcgctg tctcgcacgg tcccagcgac cccgtaccga tttggaacca
   180181 aacagtggca cctcgcgctg tctcgcgggg tccgtgagac cccgtacaga gttggaacca
   180241 tcagtttctc tttgaaagct caaacacgaa cctgtttctg tagatccatg acatgtgggt
   180301 tacagtgggc cacaggctgg tttaccttct ccctttgctg cggatcagca gcaccagtgt
   180361 tgctggcttg tgactgtggg gcaagtaaga ttaactgaat atcaaaaaaa ataagttgtt
   180421 tcaaagaagt tggatttgac gaacatccca cgttgaccaa cctcagagtt cttcattgtt
   180481 ttggtcctcg cctcgtagtt tagcatgtca aacgggtcga gccactcacc gttgactgtc
   180541 tgtccggaat tggacagaac cagactgcag gacagcaaaa acaaccagag catcttctct
   180601 ggagaccaaa ttggtttgaa ctaactagct agtaacggaa gaagaaaact atggaagccg
   180661 aaattgcttc cggttatttt tttaaaaaaa aaagcagcag aaaaccattt aggtttgttc
   180721 atttgtttct cttgaccttt cttgatcaca taaaaaaaaa gaaacgtaaa cacaaacagt
   180781 acacttcgaa aagcctcaag ggtgatgtag aaaagtgaat gctaaagaaa aaaaaaatac
   180841 ttggggtcaa tcgcacccca tgagccagcg ggtggaaggg aaccggaaaa gcgagagccc
   180901 cggtggtggg ccatgagaga agagtgaatg ctaaaaaaaa aaaaaaatac ttggggtcaa
   180961 tcgcacccca tgagccagcg ggtgaaaggg aaccggaaaa acgagacccc cggtggtggg
   181021 ccatgagaga agagtgaatg ctaaagaaaa aaaaaaatac ttggggtcaa tcgcacccca
   181081 tgagccagcg ggtggaaggg aaccggaaaa acgagacccc cggtggtggg ccatgagaga
   181141 agagtgaatg ctacagaaaa aaaaaaaaat acttggggtc aatcgcaccc catgagccag
   181201 cgggtgaaag ggaaccggta aagcgagacc ccaggtggtg ggccatgaga gaagagtgaa
   181261 tgctaaagaa aaaaaaaaaa aaaaaacttg gggtcaatcg caccccatga gccagcgcca
   181321 atcccctcag tggccacaca aaaaaaaaaa aaaaaaaact tggggtcaat cgaaccccac
   181381 gaaccagcgg gaggaaggtg gttgctaaat aagtggcgcc cctggtggct gagggcaata
   181441 aaagagaatg gggtattagt gacccctaga ggcagggtat agaaatgaac ggtggaaaac
   181501 aagacccctg gtggtcgggg ggtataacta aaatggagaa atggcggcct ctgctggacg
   181561 gggacaaaaa gaaaaggggg gtttggcgcc ctctaccagt cggggatata gagggtgcct
   181621 gaaacgtaca aaaaaatttt ttcaggaact cgaccctctt cgattgcggg agggtgtacg
   181681 ggggtgtacc tgtctggggt caataccaaa ggggggtatg cgtttttaaa atgacccccc
   181741 ctccttacct tttttttaat ccatgctttt ctttccccct aagacagcac aaggg
//


LOCUS       Teratorn_subtype2      182477 bp    DNA     linear   ### 08-DEC-2016
DEFINITION  Teratorn subtype 2, complete sequence.
ACCESSION   
VERSION     
KEYWORDS    .
SOURCE      Oryzias latipes
  ORGANISM  Oryzias latipes
            Eukaryota; Metazoa; Chordata; Craniata; Vertebrata; Euteleostomi;
            Actinopterygii; Neopterygii; Teleostei; Neoteleostei;
            Acanthomorphata; Ovalentaria; Atherinomorphae; Beloniformes;
            Adrianichthyidae; Oryziinae; Oryzias.
REFERENCE   1  (bases 1 to 182477)
  AUTHORS   Inoue,Y., Saga,T., Aikawa,T., Kumagai, M., Shimada,A., Kawaguchi,Y., 
            Naruse,K., Morishita,S., Koga,A. and Takeda,H.
  TITLE     Complete fusion of a transposon and herpesvirus created the Teratorn
            mobile element in medaka fish.
  JOURNAL   Nature Communications (2017)
COMMENT     
FEATURES             Location/Qualifiers
     source          1..182477
                     /mol_type="genomic DNA"
                     /organism="Oryzias latipes"
     mobile_element  5..182473
                     /mobile_element_type="transposon"
     repeat_region   5..20
                     /rpt_type=inverted
     CDS             complement(2018..2494)
                     /codon_start=1
                     /gene="ORF1L"
                     /product="HAF repeat protein-like"
                     /transl_table=1
                     /translation="MLVRESSHVDGGKTLCFVCQDQVVGDSSHVDGGKTLCFVCQDQV
                     VGDSSHVDCGKTLCFVCQDQVVGDSSHVDGGKTLCFVCQDQVVGDSSHVDGGKTLCFV
                     CQDQVVGDSSHVDGGITLCFVCQDQVVGDSSHVDGGKTGCFVCQDQDPRSLCVRYL"
     CDS             complement(5267..5791)
                     /codon_start=1
                     /gene="ORF2L"
                     /product="signal-induced proliferation-associated 1-like"
                     /transl_table=1
                     /translation="MKLHDLSEGRGLDLLAVLSQGAPPARPSVGSIWESLRTRSHGSI
                     ATASALTGTAAESASQPCGCELRLRLLFGSRNEDEAKLQDEVQKLRQNEQRLQKVSKS
                     AAARLIKVTKLLCDRNKPCRLPCFACDQSPSLRSQSHHSSKVRNSEMKFENHIDCVCV
                     FYRHGDLRQRSEPL"
     CDS             5790..6113
                     /codon_start=1
                     /gene="ORF3L"
                     /product="hypothetical protein"
                     /transl_table=1
                     /translation="MERLRFRCREPHERLKRPVTPQSAVSARLSSEAGRSLSRLRNPR
                     SLHHQGSTQVLLCPLKVMKLHRKTQVGWGEGNRTKASATSHTTERCVREAQLRGRLWV
                     IYRFK"
     CDS             10039..10425
                     /codon_start=1
                     /gene="ORF4L"
                     /product="hypothetical protein"
                     /transl_table=1
                     /translation="MHIASCPVFVQLRLGGLLLMTAPSAPKSSFHHHLALFQSRDTKT
                     LFSVSVHLVKEIIHVCLKQNQLGTNSFIFIFVISDTANPASAQLRHILLQGALCSVFP
                     ENLTALKHRNLSLSSLTRNERREGFF"
     CDS             11281..11604
                     /codon_start=1
                     /gene="ORF5L"
                     /product="hypothetical protein"
                     /transl_table=1
                     /translation="MHIASCPVFVQLRLGGLLLMTAPSDPKSSFHHHLALFQSRDTKT
                     LFSVSVHLVKEIIHVCLKQNQLGTNSFIFIFVISDTANPASAQLRHILLQGALCSVFP
                     ENLLL"
     CDS             complement(16049..16435)
                     /codon_start=1
                     /gene="ORF6L"
                     /product="RNA-directed DNA polymerase from jockey"
                     /transl_table=1
                     /translation="MVFSVHQEFTHWCIFIYKSLLGLLPSYICSLIKLRTVEPYGLRS
                     NDHLSLAVPFARKELGEKKKAFLFSSPFTWNTLQKRWKLKELFSLNIFKSRLRWEAQK
                     SLLTVPVLHELSFLFISTFLMLKRLL"
     CDS             18387..19124
                     /codon_start=1
                     /gene="ORF7"
                     /product="RNA-directed DNA polymerase from jockey"
                     /transl_table=1
                     /translation="MDMVKIWFTSTEADIVIISETWLTKSITNEDINVNGYNVYRTDR
                     PKKGGGCVAIYVKSRFEASTVMSKSIPKQLELLVLNVKLAKSLSITVAVGCYRPPSAT
                     KEALSSLKDLLSRINYGELLMVGDLNWDWSSTASEEFKSLCDSINLSQLISQPTRPNT
                     KCPEKCTLIDSILTNAPHKSSSVGVFYNDLSDRCFVGACRDTKIPKMSFCKGNFEKIK
                     NKHAPIKTFRVKGRGNPRFTRKLLLGN"
     CDS             19368..19754
                     /codon_start=1
                     /gene="ORF6R"
                     /product="RNA-directed DNA polymerase from jockey"
                     /transl_table=1
                     /translation="MVFSVHQEFTHWCIFIYKSLLGLLPSYICSLIKLRTVEPYGLRS
                     NDHLSLAVPFARKELGEKKKAFLFSSPFTWNTLQKRWKLKELFSLNIFKSRLRWEAQK
                     SLLTVPVLHELSFLFISTFLMLKRLL"
     CDS             complement(24136..24522)
                     /codon_start=1
                     /gene="ORF5R"
                     /product="hypothetical protein"
                     /transl_table=1
                     /translation="MHIASCPVFVQLTLGGLQLMTAPSAPKSSFHHHLALFQSRDTKT
                     LFSVSVHLVKEIIHVCLKQNQLGTNSFIFIFVISDTANPASAQLRHILLQGALCSVFP
                     ENLPALKHRNLSLSSLTGHERREGFF"
     CDS             complement(25378..25764)
                     /codon_start=1
                     /gene="ORF4R"
                     /product="hypothetical protein"
                     /transl_table=1
                     /translation="MHIASCPVFVQLRLGGLQLMTAPSAPKSSFHHHLALFQSRDTKT
                     LFSVSVHLVKEIIHVCLKQNQLGTNSFIFIFVISDTANPASAQLRHILLQGALCSVFP
                     ENLTALKHRNLSLSSLTRNERREGFF"
     CDS             complement(29690..30013)
                     /codon_start=1
                     /gene="ORF3R"
                     /product="hypothetical protein"
                     /transl_table=1
                     /translation="MERLRFRCREPHERLKRPVTPQSAVSARLSSEAGRSLSRLRNPR
                     SLHHQGSTQVLLCPLKVMKLHRKTQVGWGEGNRTKASATSHTTERCVREAQLRGRLWV
                     IYRFK"
     CDS             30012..30536
                     /codon_start=1
                     /gene="ORF2R"
                     /product="signal-induced proliferation-associated 1-like"
                     /transl_table=1
                     /translation="MKLHDLSEGRGLDLLAVLSQGAPPARPSVGSIWESLRTRSHGSI
                     ATASALTGTAAESASQPCGCELRLRLLFGSRNEDEAKLQDEVQKLRQNEQRLQKVSKS
                     AAARLIKVTKLLCDRNKPCRLPCFACDQSPSLRSQSHHSSKVRNSEMKFENHIDCVCV
                     FYRHGDLRQRSEPL"
     CDS             33288..33764
                     /codon_start=1
                     /gene="ORF1R"
                     /product="HAF repeat protein-like"
                     /transl_table=1
                     /translation="MLVRESSHVDGGKTLCFVCQDQVVGDSSHVDGGKTLCFVCQDQV
                     VGDSSHVDCGKTLCFVCQDQVVGDSSHVDGGKTLCFVCQDQVVGDSSHVDGGKTLCFV
                     CQDQVVGDSSHVDGGITLCFVCQDQVVGDSSHVDGGKTGCFVCQDQDPRSLCVRYL"
     repeat_region   35860..35875
                     /rpt_type=inverted
     repeat_region   35941..35956
                     /rpt_type=inverted
     CDS             complement(37404..38168)
                     /codon_start=1
                     /gene="ORF8"
                     /product="hypothetical protein"
                     /transl_table=1
                     /translation="MQRTRNGLVGGFDSLISSGKEMLTGRKSGASSNSVLSVARFRGK
                     LGAAIAIITSLIVGFLALPNNVLYLIDSSHAVRGSARYVSSGSSESPMKSDYDQAYIH
                     GGIAVITLGCLAMVVSVVLSFFAAKSKRKMDDGEDRPRRVNKGTRTVLACLVMMNLEL
                     FMAVVSGCMELLYRPMIRDEHRMHNMECAIAVFNILIYAMYVITMVLTSTVLKERQGD
                     GRNADGLISYNAHRDSPNAVKTYGDCDYYSQSSLFL"
     CDS             38315..39529
                     /codon_start=1
                     /gene="ORF9"
                     /product="hypothetical protein ORF60-like"
                     /transl_table=1
                     /translation="MMLGKPAIEFRGSSASLQAKAVSHGRWYRVHGITKTLNSISRCR
                     RRARSHNMICVDLYAKFLRHLGRDRWNSLSWVSQHVTNLNAPEDRAREFEGELRRLLS
                     CDSLNFQSCKRAWDRSKLSSSIGNAVDAQCKDVFNGKMAASETGPVSRLLLAQLEALR
                     LKPICAGLKVAGVPTPDRGGSTYHNGCTRGCGPLPGRYSFYTEVDLLAHDTLTDTVAL
                     LELKTRNSDVLDNATLWRYNAQLWLTWTMFSLTYPSVAERSNAYLVIIRPGTNTVTIR
                     SCLRPSVTKTLRSKFRWINSLCPQVLNCLTPTCVNLRVQARSKPSSGSGASVDPEDLC
                     YRNVMFNREKAIVWQGHPSHQGPQGHTQHRTPSTALTAAADSVAGSALSLRRIRRRGT
                     REIINPDCELEC"
     CDS             39927..41522
                     /codon_start=1
                     /gene="ORF10"
                     /product="hypothetical protein ORF54-like"
                     /transl_table=1
                     /translation="MKLLADVGMRDNLFLVTGAVAESRWADTTDERASNLVSFHSEYE
                     ERRREEAGPLADRDQFEVETLGRSVRDPSHCDGKTYRPEGVQGVYLTAFASPDNERLQ
                     ALLKACVECRETEADTLMVELANALTGSVTVCTGDSDLIAVFAASGRPGLALRLDNKS
                     YTEDRAMHESPYGELLIEPPSRRTTSESPNAAEDWLSALCDLCLGEHHLLPCGVAERH
                     VNLGRILENYGGEGFRLSVYGFLYRGGIRGSVYVTFQSAFFESDARNKLSELALESQK
                     MYSPCTRSAKTIHFVFAVLCGAADTNVESAEHAPSLHASGDAVRTVTCGSKRLRQPEL
                     DAESESESHLQKTKGRITVGLKRTAKPYADGAIPESAYARYLRLTRSGRHLFLRAKAR
                     VLKERSVRSEHLIFMALCGTDYSFTPVGLGTKRLLGGAIRNRENFSSWCAKLVTALWS
                     KDEEDHEETKLSLDFCGMAEELATLTGVPWGTSSKHWTGEKFKMMCRTLKYVCDLWTL
                     KRPQFCPHYGFKVHDGVVRFMED"
     CDS             join(41904..44265,44367..45337)
                     /codon_start=1
                     /gene="ORF11"
                     /product="piggyBac-like transposase"
                     /transl_table=1
                     /translation="MGPKRPQRRKTIPRACKRGTKVEEPGGSRAAPVGQTEGRKHARY
                     EPYDWDLDSDGPNDERGDGGQVERKTNSGERSDPSREACERETELDEQGGLRAAPAGR
                     KTMGPERHQRRKTMPRACKRGTRVDEPVGSHAAPVGQKEGRKHDRYEPYDWDSDSDGP
                     DEDRGEGGQQERKANSEERSDPSREACERETELDEQGGSRAAPVGQKEGRKHARYQPY
                     DWDSDSDEPDEDRGEGGQEERKANSEERSDPSAEACEHGTKVDEPGGPQAAPVGQKQG
                     RKHARYEPYDWDLDSDEAYERGTKVEEPGGPLAAPVEQKQGRKHARYEPYDWDLDSDG
                     PDEDLGEGGQEDRKANYGERTHPSGEACERGTELDEQRGSRAAPVGQKESQKHARYEP
                     YDWDLDSDGPDEDRGDCGQEERKSNSDWDLDSNGPDEDWGDGGQEESKANSGERSDPS
                     GEAYVRETELEEQEGSLAAPVGQKEGRKCARYEPYDWDLDSDGPDEDWGDGGQEERKA
                     NLGERSDPSCEKAHEREMEVDEPVGSRPDSGGQKESRDHAPYQPYDWDSDSAYECETD
                     VDEPDGSHSYLEEQEQDFPEEDIQEDRTSESAIVFPDTFLSKNSKIKWSMAARDQSGA
                     QPSPPCLSSGPTPEAREGAQDILSCFLLFFTTNVERLILTATNRESAANAHATKTPKP
                     MDEIVLEAYVGLLILAGVYRSRGESLESLWDPECGRAIFGATMSLKNFYRISATLRFD
                     DRRTRTSRASDKLASIREVWEEWSDRLPKLYDIGSEVTVDERMVPFKGRCFFRQYIPN
                     KPSKYGLKLWVASDAKTSYAWRVKPYLGKLALGAREKNLSSSVVLDLTRGLKHRNVTC
                     DNFFTSYALAIELLKRKITLLGTIRSNKPELPPELTSARGREVFSSRFAFTDCVAAVS
                     YVPKKNKNVLLLSTKHSRVEICHERKDKKPEMILDYNKTKGGVDNLDKMLATYSCRRM
                     TKRWPLALFHNIIDTSAYNAYVIWRETHPDWMSGNRNRRRIFLEKLGKDLVRRLIMSR
                     QRVPRAKPAHDLMVSIQEAGGRASPADGKRKRCQICPRSKDRKTMTSCKGCGKYICRG
                     CTIPFCPGCSERQESDSNGDTD"
     CDS             51877..52896
                     /codon_start=1
                     /gene="ORF12"
                     /product="myogenic factor MyoD2-like"
                     /transl_table=1
                     /translation="MEPTSIPTTTPFFGQPSFNPRDTCFYQELISHPLHVGPTDDFSI
                     SSSSYSISRPPQPVKANADKKKLANVRRYLGGERFRDTYEKLRQLVDPHQELSKTEML
                     LKVLSYMETLEGMLVQQEHKYSLSSHSEPASLLPPVAHIFSDGRSLAWGSDAGGSAQI
                     LSSSSSSYVLRPRHPVKSEEKGQNLANLRTQSENSSRLETEQLRDTYEKLKRFTSVDP
                     RQKLSKTEILINVLSFVQGRSFPWSSDALGSAAISSSSCLPQLAKAEADKGQRLAHRR
                     RQTAIRSRREREKLRDTLDKLRQCTTFDPHQKMTKMDILLNAVSYVETLEAMLLEQGN
                     MSASG"
     CDS             53663..54127
                     /codon_start=1
                     /gene="ORF13"
                     /product="hypothetical protein"
                     /transl_table=1
                     /translation="MLSLSHTNTHTHTLRSALRLGSLEFASKTDHPGMPSASHILHDR
                     PCLIVCSPADAGCVCFSDAKGSSLPLRWSPPDTALCGVTPCRSARAFRFTQARPFHRA
                     SRAVIGERIGLRAALRLGSLEFALKTERLCSERFFFFFFHPSCQNHILSQPG"
     CDS             54981..56315
                     /codon_start=1
                     /gene="ORF14"
                     /product="hypothetical protein"
                     /transl_table=1
                     /translation="MLTRSTVSCRRKRDRSEGEQGREEAEDEDTCEYQCSHMNMIASM
                     RREIAELKGALDRTEMEQESRGLRERVDLQPGVRESSGHFAPVGSSDQEAIVRMAYEL
                     EVCRRDLEETKQALHRASEDRKALEVELRENVARSAEGKVVESASSHRSHLHLDWVGR
                     HFLAVSLPEDRMFRPGEAVTPVGVLQKLFEMRLGERRSAGFSILLENVNIALSQKEPE
                     WYAKHFGFTRPRVYGNGYRCTDKVDTEDFAWLLFEYGAQAPFVELLAGLLNVLSSTGK
                     GGVTTVAVKLSQTLYSSSVTLFRETVARASESFFAVRGRATQVRESLGVVTVPVNAGL
                     PCESSDSHRGSDRASNGVLRSILEGIESPHFASSYPNHGQEDGSLETQDPLNIDRSLS
                     AFIKRRYPAERRGENGGSRTGSVDRAAQLRFCQGGPGQSSLLAKLVQIEPFL"
     CDS             56356..58137
                     /codon_start=1
                     /gene="ORF15"
                     /product="helicse"
                     /transl_table=1
                     /translation="MDETGGDVPLADCSGGPSARKRSRAETHITDEEPAARALLSLSK
                     YCQEEWVRRMVKLHMFRGDRLKVALLSGDAGCGKSYAIGLLEKKLKALKISVAVSAMT
                     NKAAGTLMESGHLAEVLTFHKMMGLKKDLLDEKLDTNRFIERYRRTHCGAIVAFQAFR
                     RSKVKEAVDKHSCERPRPESCSACSRIFARMRDRGAPCGLTSVTDAPPFLGTNVLVVD
                     EYGLMTTRLLERMLRVMALFYGPDGGPLIILAGSVSQLQPAGQGPRLWETGRMEALLC
                     CSTPLFINRRQFEDPGYAEALSYLQFNTVTQQSRTIFRSQVLVNERQAMDPEYEPHKT
                     RIFHQDQQLATYTKAYAAKATRKAEVFLSVTKDRSSNKGPSAWYNVLQQATQALPKLF
                     AMPRALFQAGQRPCERDYLRNPELWVGCKVRMLWHMEQNGILPVQGELTPRKVRSPTK
                     LTRDSMSAPDVEGIISGTEFAKETQAYEFYVRGERTGQLYKVGPSKWHCGNWTVTTHP
                     LACMLAMNTYDCQGCTIHGEVLYHPPRNFSMSPIKPSVYVALSRVTRREKLQMTNCNF
                     AESVGRVVFYDERLVAYRKRVEMNYSA"
     CDS             58213..58623
                     /codon_start=1
                     /gene="ORF16"
                     /product="hypothetical protein"
                     /transl_table=1
                     /translation="MWHKLTLEELILLASRTSTAQQPSRVTARTTVSQRRREGGSVEI
                     LEPPEAESCCDLRSYVLIKWCPWFSQTFGVLSDANLNMLTFGLLKAHVEEGPVQLELL
                     AAALIVLKVPNAPNAPTCTEPSRAVEFLCRPDED"
     CDS             58666..59535
                     /codon_start=1
                     /gene="ORF17"
                     /product="capsid triplex protein"
                     /transl_table=1
                     /translation="MSSTRIHEPIRAYTHGLSESKPRSQSVPYGAYKYESSKNYLPPG
                     LFHFVKDGNRYVPTLHGLSLDSIGRLKEVAVCCVSSSIVDRPFLNAPHLYEVELINTG
                     HETLRQGDRFSVQLPDRKDVAAQLGVEGDPGYDINVNKAIRGGLLATRRVNCECGGDP
                     VEEVVQALKQDEDFDVFQLVSPYHPQCVLSIMTLLANGAEYHRVEQATRNAAASLANS
                     RFDSNLAAQLVEDQEAKRFLKTVIGHAMIVVESVQGFAGGQVLRARKGHIASSIRTGD
                     RFVAQLDMHRWLL"
     CDS             complement(59742..60131)
                     /codon_start=1
                     /gene="ORF18"
                     /product="hypothetical protein"
                     /transl_table=1
                     /translation="MYRENKEIKFCFEKNKTKKKAWFIVSSSQTDKRLGVRLISGARE
                     SGKPKCCCWAAKITSEASRSNSLSKYRSSHKQDRELLLEGIVAKAPCVESFITRSTQA
                     TQWNTVQTDVSKPKFKTVTYQNRIVVV"
     CDS             complement(60205..60621)
                     /codon_start=1
                     /gene="ORF19"
                     /product="zinc finger BED domain-containing protein
                     4-like"
                     /transl_table=1
                     /translation="MFHLLTSCLEELRKDECYGCQVDHPSQTQHPCLFEMEERFVCSN
                     FPALVKKLLTPGYLPAVKTFLFMRNIVEKEDERIQAVTDTLLYELRHYAFNSDGDPVW
                     TVYTGLTESEQIDLKQLEVVSKVWEGDLSTCPDCII"
     CDS             60613..61062
                     /codon_start=1
                     /gene="ORF20"
                     /product="hypothetical protein"
                     /transl_table=1
                     /translation="MEHDYLHRLYERALDTRFLFVQLSVPEAGRLGRRGLRVSALTGG
                     FLPLLPSLFLDAREITRLHVVALALIFVRGRRIVLRKIELWIRVQIRSLHGVSLTSGF
                     LNSHFNAFAKGWKKDPLHERGRTVRRLARLCPRSKCTLIGLFTSLNG"
     CDS             complement(61707..62165)
                     /codon_start=1
                     /gene="ORF21"
                     /product="hypothetical protein"
                     /transl_table=1
                     /translation="MGSSECSGNDWWTNLASPKEDRARGSVLLRRRLGFLSPEVDRRS
                     REWWFDLACSGASETGESPRGDIAAATGPKAGQNYQSLDGMDLGSEGALKPLISLNPS
                     RSSKDMSVEDLCRVKMTKVQGGHVPHRSQDKKNKKKDRSQPGVKETVVTV"
     CDS             complement(62382..62909)
                     /codon_start=1
                     /gene="ORF22"
                     /product="hypothetical protein"
                     /transl_table=1
                     /translation="MGLCTVGARFGLYFFIFCSLIIHNPLARGFQWIVGYETLLAVGA
                     VTSAASCVRMKVARLIETHRRMQHLALSNTSKGETVAVFREKRLSTFSPRDDDAHRYG
                     KRAFGQLQETPFHPRDRYDAPHSFWCSLTTVVLAYNTAHILLTDASDPQPLACGAPAL
                     ALYWGVTRSVQLVLC"
     CDS             complement(62916..63506)
                     /codon_start=1
                     /gene="ORF23"
                     /product="hypothetical protein"
                     /transl_table=1
                     /translation="MLPRTFVPDRDLIASAALNRGAVVTYGIHPLYLSPAVCWLNRTR
                     ERSRRAKRSVVCALKGASNAASVITVFSHIVRLWDYPALDATEACWSLMVCAALISGL
                     AVAARSSSALVSQADPKVIAHPLRVIPLWVKCLLSALLFSAYTYTWLYCTDPSRTGCW
                     EGGRRAWPPLWSCTAGLFLWINAVGSLGLLGQTNLC"
     CDS             complement(63630..64706)
                     /codon_start=1
                     /gene="ORF24"
                     /product="hypothetical protein"
                     /transl_table=1
                     /translation="MVSRVDSICVALNLPDVKVAGVQRSQRLVQEDVGDDCDAVHMGP
                     SSCWKRRCNNMALGPLDFSYVPSQMISSEVKQIPQVGDLCVCLAPVAARAEEYASIVD
                     LYNTYCVKGSAQMASRCIGSYARNRNELYIPAIPIHVFVSEWNRSLKQFHDMIRCNRE
                     WSNARSVAAPARDLRTSLMNNVITLTLGDVPARSEHLWYVLHCIISKSSLVKEALQLV
                     GCVSSRSGPLYRTADVNSSTVPCKNGSSSSRLYLIAKSAAGKDDTPLGETVGASLGLI
                     WVSSEDEVFDHFRNVRRSHYVHLGTESGNTFRCNGSCEWRAHDREVFERMRELGAEVA
                     SMPCLQNSRLAGNTADAVRAARRL"
     CDS             complement(65049..67133)
                     /codon_start=1
                     /gene="ORF25"
                     /product="capsid maturation protease"
                     /transl_table=1
                     /translation="MQSSDSCGSASVPRTGPLFCLKGQSVYVKMSKADVKRAVLSKSS
                     MTLVDYADSCECEGEKLRSDPSLFVPIFCRECYGTTTQDYDEALEDILACGTCSFIVG
                     VCSVYGADVDEIYPESRVEYSVENLFSLSGACHPQPGRAVFMHDAEKGIGRVKCYWHV
                     HSRSADKTFLFCCVACDSTEYTARLLSELREDESLSTAFSLGTVGDNSVGPVTEECSL
                     VSVPMRPACFCVVLTDKDLVSRTMTRMGFCSVKDKALEAGLRRGKEESTREPESSLTA
                     APAEETGRGELRESESAEDRVEVMRRLMIKQADEMRALEDVLRAIKVQNGVLAQRLKS
                     PQDPDTLFTIRGAEDFTERTGVRNRLCAGEEAHTNAMSPDPVDRASEKDMDAREDQPQ
                     IALSKYELEEVRGLLSASRRAAEDRGQRISLLRYGALRGDRLWARGSPTGRAQPHRHR
                     YSHNDEDNEDNEDYEDYGFDYEDRCKGDFGSQSGKTKPSRVDCLTDQQKRDIALEYNR
                     QESQKEEVSRKRRETMIEMIRASMGDMIKNGIKDAMQQGHVFPVATEGVASPEVSLHS
                     SELQTIARDTPYNRRARNWDRQQQPSHESTSVDVPTLLKELEELREQSVTRASGKHKD
                     VEDSSAMDTGAGSPPSDSAEAACCVGSNDITVAKKKQQAGYAPRSSGEAPSSSDARAT
                     LREFISSVSVHR"
     CDS             complement(67177..67761)
                     /codon_start=1
                     /gene="ORF26"
                     /product="myopalladin-like, partial sequene"
                     /transl_table=1
                     /translation="MNSPRPLHPKAGKVRDETPSSAKSEEPRASSGGVWGVMESDRST
                     VRGALFSPANQWFWRIPAHRRCVFRTSSEHVIAVIERARCKWCKPTQGGAMRSQDEFE
                     RSGARSYLRGTFGLSPAKAGRLSELLTELRLSRNSQGNRVFPFAGTPPYCTVENVVHI
                     SGPALERLMEFDDEFVWGDNLIFDTVACSRSCPR"
     CDS             67770..68567
                     /codon_start=1
                     /gene="ORF27"
                     /product="hypothetical protein"
                     /transl_table=1
                     /translation="MRRRAGGDRGQAGVVLERRRGSPVSNRGRKVAGRPRQAPDGPPS
                     PNAENGAPGDSAGYVSGMASQAIFQMFPEAGSADGMESEFRAVSEADQFLQKQYPMLH
                     MNISGREHPSIQSLRYETERSKCLLCERLDRNTLDSIGVLEPQEVAPYLKSCRRTFTK
                     KQINLHLAHCARDDENVIGVLRSMTVDLISGSYSLASQASLCVMNRVRTHMGRVFLVP
                     DQAVAKVHNDAVKQFIGLAATCQSLMKRRQCDSDKASGDPPSSQLLL"
     CDS             68678..72244
                     /codon_start=1
                     /gene="ORF28"
                     /product="membrane glycoprotein"
                     /transl_table=1
                     /translation="MVTLLAAMATWLICRVRAQAPADSEPYGYAPYAWISVKNCGSHT
                     GWCTGTSQAGFALSRTGALKGECTHYCPGRISALWRDTRGRSHDLTRYQREGVMLGAY
                     VKKLDRSSCVPVPGGFGCSERVVANAPLNRISTMLHASPRNRDYYFGTNTSGQCDPGP
                     QCAAYKLMKRTLRASEAERRWQDSEDVLAIRNSPYACLLAYVGLGDAENIGVCHLQLG
                     DNCFESNGNTFCVSGSGRAKPGLTNWDRSASAPLAMCEVSSLDEAARGPDYSPTAEEI
                     RDFVGPSMCDATVVSVGRARYSSIGGYLALALDANLFASVAQAGHIVTKVPFDECVLP
                     ASPDRRHFPVVLASLAETLAKASFSVSSTALLLDATRWGLTDCSKSHWERDQFGRAAN
                     LAASALHGRGIRKVFLGLPASRGLLAKTDFSDLAEFEAFVTPRGRADTKDPRHCQNVW
                     VSPSGYNDEGNQYAVVPYLMTLLRRGVRANRIIFTLSLTGALKLSSLEGTNAGRWEVS
                     ADLPLADLETNTALKCEEDLNTKCCSGSTATVWGRGVMVNMTVSSTSFETLKRFPELV
                     AVAFGVNQFVIAPVDSDFKRGVRPDTPAILGIASAVHRLKDWKRQQMAAGISTTETTP
                     AKPFSGAKPLRFARSASIPPPPSYLGELSELSQLDDVVITIPESEYKDPASGSKSSLD
                     PCYNVGLSHTLVCPGLVAVHGALGVFKEPHREMFATSYDRIYIGNVYSMESCTPGEPV
                     ETAESSDRPPQVAININTMMPTTDPRHYMVGILDTKRFVEYAPPVSKVCTTHNTGESS
                     QILNLVSVDDGFAVDKLAVDYDNGSIMKPAEAFHFVSNFTPGLDYINLNVSCVNYDVS
                     ALKPCLISVCGGDDSCRRDYGKLCDSAHEITNDARRAGDLMREGLEELASQERKASGY
                     ALPDNAPFPALDRPEQRRSTRRKRFTGVILGGAALGLAIHVSNRVDHLEAQMDSMKNA
                     FTGISGQLVEVSNRLDANLAMMDGRIDEQERKMKRNTDIANKNFGLLRDAMKRNTEAA
                     LRDTNVKFSVMTSYQMWYAQMQSVTHQMTQAAMHTKFMARGVENCLRQIASKRSGSCP
                     SGMSVMRDHPGLSEFPTVGAALYRNRKLFIVHSVPNAVERAVVRGIIPIPKMSNDGIP
                     CWPDYKVWLIDGRFYEPSECYGKYCRKPELHERYRRCVKDPS"
     CDS             72308..72745
                     /codon_start=1
                     /gene="ORF29"
                     /product="hypothetical protein"
                     /transl_table=1
                     /translation="MEGSVTVEIESPPLKPFSGPHISEGPVSFADLLKETLPGTPGME
                     LLEVVNTTLNLLSVRQNLNNITRDLRYFDTKYSEITVGRVSLGGWLSGFASSSALWIS
                     MGLLTTWCGALSAGIVYLVFCGGGCGAGPAIPRSAKLRRTKML"
     CDS             73699..75159
                     /codon_start=1
                     /gene="ORF30"
                     /product="hypothetical protein"
                     /transl_table=1
                     /translation="MSGVKNSSVADTLRQSRRSHVGSAKVDHRGWTADTSVRSYRNTR
                     EIHPSASGWNSPLCFNKGRSTRKETSAECKNKEMQRMTQPEQRWICGGQGRYIMPSPL
                     RNLQQRRRYENERIRRKQNRLDQMSEWAEGNIAGQGRRDGIHDGTRGSGCKRVLRRVP
                     IVSQPPLYPTGRAQVGRERNSEHAPSRRGLSPAEGCERNRGSNKHHQSEKIKRRRDPS
                     LSLRRIKSETWPAKRRAEPETPTMEEQSDFDADAGEVHNGTRKGVRWAVPHAKSWQST
                     SAHGGRFRARGTAARSWRSESSLTKEDISSESDSSEGESEIGEIRKDQGEARKSECSP
                     FYVSVSDEDEEEKSQGAVENEAASLEETEDEAEDARGTPLPLCLGARNEAFRDVVVYE
                     PGTRGIEHQPEGKAGHLRHPEPPAASPTSPLEALEVTEKSCDTESARSLRPEEIEVQS
                     SGEVIEVASKTEDELRAAIHSIGGETYVFQSILAPR"
     CDS             75261..76163
                     /codon_start=1
                     /gene="ORF31"
                     /product="hypothetical protein"
                     /transl_table=1
                     /translation="MLRLEEEHDAVLSQSSQTKAYDDINLVTYPDDILTHPPESLKGF
                     QVPPPLASSSAEPFQFPSSELPQGFVNMEGLCLPPPGMPNGALGVLNAIKTIDAIDAV
                     DDVGDGILSSQPDVEPQKHELGAVLHSESAGVQREQACLIVESNQQKSRMRQDGELVR
                     GSPKDSVRPCQWDGIPSVPLSTLEGFVTCQSCSRVFNRAPVCRGYLLQLNRPMQCLCG
                     CVLCTLCFRAQGGCRKHWVISEHGTVNATANALADMPGMEAVGVWDLEREGRDRFMTG
                     IETEECVERMLAEGSPSKEELKRG"
     CDS             76281..77024
                     /codon_start=1
                     /gene="ORF32"
                     /product="hypothetical protein"
                     /transl_table=1
                     /translation="MSFAYWENKLLPEYDAYRYVCMPHIPGFWDRVLVGKWCPESTQA
                     AIRPDVHLPRLFDVDMGVHYFHWCCFVLKEQIILAAWCTTKVYQGGSMRVLPLIDSSL
                     RGTVSEVEFKRMIFLLRTWFTVQYHSREGGEGLEREIHTVLDCQPLEGPTIVQTIAEL
                     ALRSGMEKADPSYVHKRVRPFALDADVFSAKNAAAAALFDYRPLSCCESQTLYMNVAE
                     EFSNCHRNSETGNTVTRPICYEGDRNVYI"
     CDS             complement(77868..78446)
                     /codon_start=1
                     /gene="ORF33"
                     /product="hypothetical protein"
                     /transl_table=1
                     /translation="MPRPRGTSFTRKVARGLWAFVEFVLLCGANFFVTLFMHPIDRER
                     AVALIRKREEAEVDAAINTVARSITGLDVNIEMIKGIIGSESCDRALSAEYVNELRSA
                     ETQRDQLRYMLMALRGRIDAVRLVGAVDTLSDSVGLQLNASAKINRTVLALNLHRDLD
                     DKREPVSQLTVEDASRAYEDGQLTQRHPHGLV"
     CDS             complement(78524..81322)
                     /codon_start=1
                     /gene="ORF34"
                     /product="major capsid protein"
                     /transl_table=1
                     /translation="MAELMCGTVNAHPDSFVCVVENARRVLCSDRPEVLVMGDTLFRV
                     MSQDYSTVRTRITCENMKLAPEFCVYTAADEKSRGDGLYEFTMEFVNRRKLGDGELAF
                     TDDSSFRDQVLEMPVNHILIGGGRSVSIPIALVDGVQMEHGCARETSTEHKAFSNTQG
                     FKWEYFTVGCTAPALGQISPSKVLSAADSEEVGYKQLAQRSPSVSYLHQYDGAVVGVT
                     LRELHRLGSPQALFGKERRDKLQGDLNAFMRNGPRGITVESMAQLAHSDDWYHKIKNP
                     ASLLEFDVRNMVVPEAPDGGASTLATVDPARWVVRPRVTLFNSSAMNCLSNEIAQIGS
                     ELLARFGDSEHAKTVSINLNFLNKALNYRGGTDSMLEMRDRILSNTPVEVFNNSGWTG
                     GRMFWSWIADPVCAVHMRRMLGERERTQAAEFTAKEREVLLQLEGLIIGVLALFKNVV
                     GDRANSIVACMPCFISHRPRGITLNEHGYPVSFTLDDMDYCNLMYWIILPGLGARVFR
                     KMIVVDSDPDWVRDPLRYRAGELDLSRELGLDGDRALTVARLTGSCSFSKVAPETEAK
                     DISELFEPTASRHAECKDPGFHRNSVVTYMWSIRLRKISGIGNDLAKILLGMHYSTLL
                     THNVVRDHYDTVYYSGLSYLLFRGVRFTGCGVSLMQQKSALYALGTQVLCNPTANNTH
                     QVCTVNQYCESVVIPDTLESPGLYIPNLYMKDVRGGDVHLEGRGGPYEMVIADAFNGF
                     CPESDSACGYRRPYIFTTGRSQSLQGLTGEVPLDPLMRSEAYTCMPTLLRPFSSALRP
                     RGRRRGDGEEESNHSIFCEALHAAEFEKSVLNHVGDLFKDTTERANGNKRATDIMQPS
                     LGVAFCGTYSIGTTSDRRLMIACDPTGREPLVDRLAPRISGTGLFACNPMQTTARLIA
                     PIFSRIFESPNHGRRLHV"
     CDS             complement(81282..81962)
                     /codon_start=1
                     /gene="ORF35"
                     /product="hypothetical protein"
                     /transl_table=1
                     /translation="MSVVKTDPRVYSLRSLEAAKQLVKAPRFLADSTGAFAELVAENV
                     VKASAANSSVSAEAVVMILQAHMGVSLFKQQKDTSRLLAGLVYKMLIPDTSVPTGTRF
                     MRRYRITDQREAQRGTYDTVGNGVRTREYSQVFQHTSKVVTMQFGFLLGITVPSVAEE
                     LIRRGAGAGQDFVGAHQDHRGPGVLCGSAHADRQDLPKARLPVESGEAGLSADDGRAH
                     VRHGERAP"
     CDS             complement(82046..82480)
                     /codon_start=1
                     /gene="ORF36"
                     /product="hypothetical protein"
                     /transl_table=1
                     /translation="MFCVLFKALCCLCGNRQALCGSNGESGYRYEVVGDSSDEEGEDE
                     ADKADCRLRDFALTRKRAIRLARLKLKAISSASDACVAERLLERHGRNDSSLLTYDGR
                     CREEMIMALSRLPPYAHGTQNDSPYRKSTASRDKSGRDKAIV"
     CDS             82567..84762
                     /codon_start=1
                     /gene="ORF37"
                     /product="hypothetical protein ORF37-like"
                     /transl_table=1
                     /translation="MSLKADKEPVYVREAALAEWALADRGDARVLDEFRNGRCAHRAR
                     NRNPRCKEASWDCYERCYDLLPLHRDVASWAFVSEDPQLAVVIEEIVNTFSPALSVEL
                     LLCNVLGSNSESAACLVRYLVGHYVANRSCCGHIKSTLRNMIRWTVLAGFVPCLFLPW
                     NKIRSLGLGLSGKAAVINMVSGSGGQDGRPRKRCRKDAEAAPTRRAGRLFVVSSDGLS
                     PPEAAAEAVQEKDAHDEALPCVLEVPLDSLAETARLLMTASVPCAPAAVVCKMVADWV
                     KGEREAFVQNPVKETELKMSVVTLWGVMKTFEHGRCPVVPECSTSSCLAFYDKRTALV
                     TAAVDGVLYRQVSVWDSSWSTLGPSFSSLAERAHNTVKNWRTLFARITRGLNDAAARH
                     VYTSAGADRSSLARVADVVLSSRAEQQDAGLSVVGNATDRPLLDNLSRALACNQQTDM
                     LGLLNDAELPESLLRSGACASVSKHKSASVSHSLSKMMASMISEGKEVLLVRGFLAEV
                     TSRPRAALEKLRSECQDPGLLRMAENVSRRLERQLAEPEDGAEGSRDPVTELGSDVRL
                     VCSYPSSVSVAHLEETLSIWTNFWRSALSGFSHFSRRHNTIQYNHRDSVRELESGSPV
                     HIFHSALVALLNTSGATFADSLSGRKPDGSLSVSDIMLTKDSLHPPAYGLLLANKLGL
                     RPSDVKSSGEVMAEERAPVAPRDLSASYISAQPRETPAVAETAVVDTMT"
     CDS             complement(84698..85987)
                     /codon_start=1
                     /gene="ORF38"
                     /product="hypothetical protein"
                     /transl_table=1
                     /translation="MFSYSYKPSAVLASAPLGAHLCAATPTVSGVARPAEKDLHSENE
                     GLDGTAVGPSREASGIYEILSSDEVVTLDCLIGVVRSQQGCAFVQYTPTEKHKLCAGR
                     KSAPVEQINGFLGSLRDRGVPVEICLIALGPLEPGRRKTLWIRVALEEVQELSLEALW
                     MLKGEARLNAERTSLILWLGSSALGSSSLSPTAERPLCPASERHAERLAALAEEGLLS
                     PSEREDCSGREATCLSARRDGSGPERSFLKRVRVTTGEVGDSPTPGLPENPRDAQSRR
                     ISKRQIRQRVPFTGLGFVGKRIKATKAAKKKTDAETTFARFGCESSAISTGEISSPPQ
                     PPAHRQDPVPDCSTKAPTREVQDQGQRGFGALFLSSQRVETQTQAPDGESLPRSAPSF
                     REPRETSLPPSAERVRVMSSCQRRRFRQQPEFLGAAR"
     CDS             complement(86723..87553)
                     /codon_start=1
                     /gene="ORF39"
                     /product="hypothetical protein"
                     /transl_table=1
                     /translation="MSADRRNLPRASILRVWEIANRHYESTLSSVERDDSARRAEARV
                     SSLTKDLRERTRACTERLKRVETCVKELKALEFGRVRTERPDEAHFNEALGGDWHFVY
                     TRRGNVFGYMKLIPETLSRLPSDGDDLNLGGGQRAEFTLPTEVAVEARRAPMCSGLSS
                     PHSQCGGATGRVECPHCGESLDPSEFWRHAVSEIAERGARVPARRPPIRSDGPLPRWT
                     LEEGEGWDEPIYRPRDLTSTCEIGESLSRLNLKHFLSDDEFSRALDRAFELLALSLRP
                     "
     CDS             complement(87634..89127)
                     /codon_start=1
                     /gene="ORF40"
                     /product="hypothetical protein ORF34-like"
                     /transl_table=1
                     /translation="MDPSSSANGAVRRPLGRDRTAPYRHRTRTNSEDRDPAGWTKGCE
                     RPGCLDFAGSRRCGSFTSTAAVANSVGFTGPYRAYPSPDVFGRARDSGPRRPSPRETD
                     ATLRAAGSCVVDLDGSVLLHVLHVNTVGNQKFSAAVYSDSLRRYALSQSNTTKTKLMS
                     RLRFVSDKKKLTSRHGYKNTRIEFSANPSRSANFTSNAKHALQPYFRGLFETVSLAQG
                     TCVVSAKPFEVNNENFTSYLYGVANPASVVIRMKNTKNDFHTPFFFSSVNVTGEKNRH
                     QLFSSMSINSQKVKSAAEELPGALASVASLVELHGHLNRLCCELAHERGGTLTSVEKI
                     CLVYLTEMYFLRVRHRNHPTRWSNYRKALRSEFARRYRSRLSPFQDRVLSNYYQKNPE
                     FVHLVPWLLDNQSAQHREMLLAHEAYLREEGKEAARAELIATVVYHCENSRTRRPPEG
                     FPDLRDVDFSRLGYSELSLRLALDRSAKASDKICANTGGRTRCIATI"
     CDS             complement(88886..89782)
                     /codon_start=1
                     /gene="ORF41"
                     /product="hypothetical protein"
                     /transl_table=1
                     /translation="MSAGWDRLDSVDITDYVELIRYLVDELGGASLADGPLVECLIRH
                     RELISGPDVWSPRARAYVSYDPSVHGAFGRPRSGPLGFLRFLGKLLPVYCRLCFLCDC
                     HDRARDAARTLRSRLAGAAASTGSHPSLAYESRALDYLIENLSSAPPPEWDYVRRSSD
                     VSAEVKIASELLWSHLVLVYAGNRRLLIFNVEHFFSRPLTQTALYSSELREALFVHGK
                     HGPVVQRKWRRQTPTWEGQDCPVSPPNSHQQRGPGSGRVDERLRETRVSRLCWLAALW
                     LLHQHRSRSELRWLYRPVPCLP"
     CDS             89745..90503
                     /codon_start=1
                     /gene="ORF42"
                     /product="hypothetical protein"
                     /transl_table=1
                     /translation="MSTESRRSHPADIPDLFFVASVVKACYGELPDWERDVEPNEAAP
                     AAKKPREEDPADEGKSVIDEEYRRLYGELRAKALSDIKDMVREHVERQSTTSASYQFM
                     NIYGLCSFEEPRAPRDRQHAREETLRCKFTNLACPEACEQTENSEALVSVCGTLSPLV
                     SVRVQPGELQLTYCSENDYRRAEEALRRLETRCKTRPAGKTLEDRLGNTIGSLESRFS
                     FCVRRDLHALGCAYRQLMLTVELLHLNVLHFVHS"
     CDS             complement(91199..93949)
                     /codon_start=1
                     /gene="ORF43"
                     /product="hypothetical protein"
                     /transl_table=1
                     /translation="MANGVVVQTLEVSLDEGCFCVATGPQDSAVAYPCPVEAFAPVLL
                     GSPAVLHVYCPDLFPDRVLRVHAEHLGHFTGLKNVPRVDPRQERALFSGLCGLFGRER
                     VLVLYQEVLSVGHAGKETLSQHSCVAGEPGSDGSPWPEVFLKFRKENLREARLIASLA
                     RELTGLFDLKELSENAVPHVKGQEPPHMLFLFLIQLAAVFLSACLDEASLATLMSVAL
                     APFLEGNFCDPLCAGTLLKPMFIPWFEAFPRKADGAEVSANAEAKLKHYRLFTGYEIA
                     KDGADVSSVLQDDLTWTGGSLQLRTLGYKIEESLSKTLWFVAPQFGDRLRMTRDSCIG
                     KLAGSPGEHVDLIRSCLLCDNVMAYLQCALFGTIRNMLPCHANSEFCETVMAALNGSM
                     RRFAAEARHQSRELFSRLEGWSGPCTGNCLYASGVSFAGQSEGRSLSFGKIFTGPEDR
                     KPPGKYKTAFGDFSCVTLGLSLRTGSLEALRVALEPDDVPKADCGLMRGAGSRMGKML
                     STAQEPVCTERVVTEIAFFARYHHRFNSGEFTEVGCVKAMSEPGFNEQIHKDALDDKS
                     AYRLSLAHGALPMCALTLSLTMRQTVVMTLGFFCTELARGAYAVAKPNHATLCSRLVS
                     LSTVAKFRHAKDSDQTNVFQAFYGDCLKLTCAMFSKPSERSPINYHDLGSMEWLRPDD
                     TRLPCHLRKSLAMIGGTRARVRDIMRQHGLCYNRVLFYDCQRRFPFSHAFANADCMIH
                     APVTICSGLRLFSNAQKSFGSLKASRWGPYYRVMIMSNGCLNTALYTGRGNWASDGIP
                     SQSSATGDEVLERIKREVSRVLPRIDVARIRMMAPEMTEKEFLALVSAVKDCNIEVPG
                     RTDGDSELEPRQEDDSVGEDGTPQKRSPDRFVGVDDCKRGRWDTCEMSRASEDEDFFF
                     LE"
     CDS             94653..95249
                     /codon_start=1
                     /gene="ORF44"
                     /product="hypothetical protein ORF44-like"
                     /transl_table=1
                     /translation="MLTLNSEWALSCYYRLAAAYTTEWPLEMAAACIPQLREAADLVI
                     REQFGPLESQSPERQMLLYAVLSCHINWIDYNHKQILLAPGRPAPRPRDADGDLRCVR
                     CLKNQTFRSSEVKGNPKNIDVEFDFEQMKFVSSCCAAPVVNVPLSTSTVNTCTFTDLK
                     QMYSVCPACKQIIFSEILVDLDALYTRCVFCASKRIGI"
     CDS             95298..95900
                     /codon_start=1
                     /gene="ORF45"
                     /product="hypothetical protein"
                     /transl_table=1
                     /translation="MERTLGTEASVFRSVCELPGPTFREIMTRHYGSEACLDSSRITS
                     GGPALKTGRYENLSAYLDAVYALGRRQSVIEEIVEAHNSLAVIEDDPVPNDGGIPEEA
                     SSTGALEALDPLYDSQYLDTVASNTTLSFYTEIGGELWDQDRPGGCGAVEADREAQET
                     ASQSSERFGNKLRGPAREGIVRDDRGRGSRGQEPRIGTPA"
     CDS             96733..98349
                     /codon_start=1
                     /gene="ORF46"
                     /product="hypothetical protein"
                     /transl_table=1
                     /translation="MCATGSSERQLVVELEGSDAPVLLEYTWVQLYDIEKRLPSGVTL
                     PGLSQGGPVFIPVGPGALRGARCMVLRVVYSQGSESYGLVTDRHFRAAERHAKGYPVR
                     RISVLASAPLAWVKLRNSEDCDTAEPGARLARGHETDEAEKLVSSIYTSLNRFSYYTV
                     AASRNGDLSERERVAREVTVVTLAVLGAPLAFKILHEQSRLTVARAALCTDGGASDLS
                     WLPDPSQAVWGTSVLWRREDDADPGALSRWITNSPLRRPSPPSSGVWLLAYLTCSGIE
                     VVEPEGPDKILADHLVRAPYWAVVLTALCCGALSRWSRELDLLSQELRSAGIPWGQTC
                     QRCGFAIGVCPSACEPAALRTLAVSQIDGLLLGKICTTLCATVPAHCGRLCLNHRRAF
                     GVSAEELWEGGRGHEPRRHGDELSPRGEPCPARPEEELDAGWWIWQKRARLELREKVL
                     GRSLGDDPSYLRLWSSYYSNGRADELRAQLGGPSLSSDYWKGVSCGVLGYHIGNCPFG
                     LYCDLLDNKDRSCHLSKPPVDVERLFGGRP"
     CDS             98647..100746
                     /codon_start=1
                     /gene="ORF47"
                     /product="chromosome segregation ATPase domain-like"
                     /transl_table=1
                     /translation="MRALKSLESQFPGSGAFRWPQAEPQSHLCPSHIRACWESVVRVG
                     WALHDAVRSLAERLRGASREACYPKTYESRLAELSDQLAQVSLKYSEDKSTHLQLKSD
                     LAAEHAEMEAKVRKAESDLAVLQQKLSCAELVIASSKKDFSERGRVLEKLQEEKKEKK
                     AEKELARMLSMKSEAEMKRTEAERESLLKRVIELEANLKRSQELAAEHLNQIKVAEER
                     ASKLIAQLQDREKQAEAENESRSKLVNELQAELKRSREAAAENETATDGSQSRAKALM
                     ISLKRADDETARLNCLIENLTHETERAAAETSSLKRIVTVACQLIGVERSAVESELIE
                     RIKYAGLCSAERVARLLQRDCVRKLEGLDRCDDITMGPPGGSLFHDYENYIGTVVSAL
                     CTEHTPMERDETEASCTTPRRRGSKRKMKVGTRHASATSEKQEVDEDTKTGMSTPTKV
                     HRTDSSGGEANRSNCSSPKRPDQGRPEFKREDPGAASQFEGGSVGCESPTSDTMKTEA
                     KAERSEHLCVHRIRVGESWTSVSIPNIVRHYTHQDVRLILLGESETAPMTLCGVLQTT
                     EEVARECGAVDLRCSDGFLLLSQLLSCKLVAIWSPCEGYEIHGASTEHLYAIVLSKDP
                     DPARETRCYMVATREGGANADEPYLYNLAKLTKVKSAPPEVNCSDPPHWDHVEKTSNR
                     SDRALVVEVSEITLIGN"
     CDS             complement(100966..101391)
                     /codon_start=1
                     /gene="ORF48"
                     /product="hypothetical protein"
                     /transl_table=1
                     /translation="MCEEIYFSDKTKKVDFLSKLEQTQKMHRHAMKAQNRLTQGRWSE
                     INLNTTQTLAFSLLFLFQPSKMCSKKIKRLQKQHTINIMTHDVSGRQPDVLLSRGSFG
                     QAFPSPGSSREGPVRSSRDQILVLRLALFLTHLASTQQS"
     CDS             101552..102097
                     /codon_start=1
                     /gene="ORF49"
                     /product="hypothetical protein"
                     /transl_table=1
                     /translation="MHKFLLGKTDGRRTLIVRTPSEETTYAERIGVGGRTDDGRYPLG
                     CCDCPDEDFAGLYSDDNILSGAKALIAAGLPALPVRVQRFGKTHFAVEYAVAMDRHGD
                     PDMRRLGTMWLCMDSSGKATILANGMLGIIRCCRRILLEGISVKRPTWALLLVLPDKE
                     KHWGTRIWPVPLEKISCVKRK"
     CDS             complement(join(102609..102683,103046..103293,
                     103381..103540))
                     /codon_start=1
                     /gene="ORF50"
                     /product="mcl1-like"
                     /transl_table=1
                     /translation="MDGETRYVIRSVLGHFVGRRGDFEVDVLSCRQAVCAMTRAVCDV
                     LEVHRLKYIEMVSELGDSHADAAIVNIARSLFEDGIINWGRIVSLVSLGAALCQHQNR
                     VERGKGSLLADTVSEAIASYLLTEHRGWLEERRWYYKDPLRPVIGKGSYGVVYRVRDL
                     "
     CDS             104244..106058
                     /codon_start=1
                     /gene="ORF51"
                     /product="hypothetical protein"
                     /transl_table=1
                     /translation="MDTALATEAAVSTDQTFIVSSSPPWYFDTVDHSEVFTCSQPGGV
                     FEAVVTMMTQKEQSLSREEHLRYRPRVLNKMIRDTVIMHSGRICQRPSRSLLLALMDL
                     VDLLGGNEFGSIATSDRAGLKQVLLTSGNYTAYHLPAEALRGKDRMVVPVVTQYSAKE
                     NLLRYDPTRSMVGTYMTAIHGNDGENKGSYFMQEVLFAPTPDSLKLLSKVVGSAFDFW
                     DMSLEMPTHLEALRPSFQQIQPCQLMISNPTGSTGKDQSSQAALASHLEDVEPMCCAP
                     EMSQMQESSSDRTKKKKGDACVDCFGEDAVKCDLSRFTYERRDGRMVYFRSGGKMSEG
                     KRRNILPTVAVREEQKHLPVLYVSTTLRFYRALKRSCVKGNGEPVNCWNETLQEMARG
                     TFLSGELTFQEIQHCALSAFTKRVDLKGWCNRIPRHVESKLMVPRMIEVAELAITFMN
                     AKIPSAFAVAELLHSPTRTLQRYSEFLSRYASDATFKKSERARFAASVMELIRKECGL
                     LARQLRCYSKDRKDVDPETARRAKACAEMVDREPWEVNKIQKDWYTMCKHDQCNKDKE
                     EQAHAKEVNAAAKVAFFKLKVYCSKLKELGSNAVPLGR"
     CDS             107323..107808
                     /codon_start=1
                     /gene="ORF52"
                     /product="hypothetical protein"
                     /transl_table=1
                     /translation="MSTAIRSHREHKARNSLKSADQGKRCLTVRHPSEKLEIDDQTLR
                     STAKPKQIAPSKLSGSLGSSAFGCDDTYAGYDPPRKRSVEWAGPHAEHPEPAKDPKPI
                     EIRESDANLLDLGEGSCRIWYKGKDKQEASRLCPSRDSDVCGHSGESEEEGCAAYSVT
                     M"
     CDS             108960..109283
                     /codon_start=1
                     /gene="ORF53"
                     /product="hypothetical protein"
                     /transl_table=1
                     /translation="MESPGRGPPKARRSHGAQSCRMMSYLEELADNVQVSHLEEEASE
                     SSGNRGAGLVSMYSNRGRAADDSKRVRIQGPGRSFVAGKDPVLCAASTSMVHDVGSRC
                     DEMKK"
     CDS             complement(109630..113034)
                     /codon_start=1
                     /gene="ORF54"
                     /product="serine/threonine-protein kinase-like"
                     /transl_table=1
                     /translation="MEERRCTQRLLRLLEVHCLYHVKTLCSNDAPGALEWLGVKSVHR
                     CEPRRQGDNLVAWLTRLCGLHGVDLGKVEICSVDAKPRLSETTERLVVCVDRTWLRGP
                     ATIPNGSLVLFSTVGRNTPSHKTDEIRFLCTSAKVILGAAGFEVIPNYTESRCEIRPK
                     EQGCAPVLRSLRPERYDTVPPAAPMLTVDSFGRLSEPEAPTRSADKWTLRAVPEGASA
                     TTIDLESLLRDGKSVLGRGGFGVTVRIEEGLVAKVNLFPEMLNWSLPVVEDEFKRFMH
                     IATQMEEVLIGVSIKHPNVLRTFGGLWCEAPGYPLGGRVVSLMEEAVCSLHEFAAHMD
                     PETRYAPLVELDVLRALDNLRSRNIQHRDITHRNVLVCRAESRKPLPLVFKISDFGTA
                     CNFSTPDQPRGTRANRAPEMLWCLESDTQADVFSWYCMIWELYSGTPLISHRQSSQRK
                     GFCSRTYARNLSELLGTYEPTSEAAFDSCYMKSLDAMELRRQFGSRPEAGDVVKKLEA
                     MAARVSGRAGPDPEFVAIGAACVTLFPQERWSPSELLDLPRYRDLGADPVSIPVREIP
                     TNVRAGCFRASDVVVCEDCEPPALRALDCSSPATTFRSESKTFYGVDMIRLAPGYIQP
                     YLWYSRKANALSQDAKKAEQRRPALRPAPREAAKAKVRFIEEAGPNPDLLKPERLRED
                     TGCGVQSPIRCSFVSARIGSPDLDLGPTTVAATEGKPRVTVKGKRGYHQGEVDTKMAI
                     LARASSEDAARFKEHVIELSLSVTELHPDLFAGPIRGLCRSSESGDGVVVFQYTSMLG
                     DCKKASEWTVQNAPYSPDAFAAQVFQTLRQALGAEKLPTYSLNLDDLLICQGCVLIDA
                     VAYLAKHFGRLGPFFGAQNEGLFVLCVDVLGRRSSHQTEPISRLSSKDPIAILDGALG
                     SLSESAGSGKAVVPSRLALDNAFFFFEEYTAGRSSWQAETSLPGKKSKPGRGLGLLVF
                     GNPPPRRGMQTAHGPPSDSKTLCSLIRNLMLRLKVRMFQGSKVEVVALNCAGAPLTVY
                     LHRAELHGVVGVNGLSPDRVQLSRDGKCYSHDADPQVALGQLKWAPVIMISKHVTHGP
                     VSELTEVYYRIVVVLVRLCGKGTSKSSLVDLFAGLSPLIVSTHLRC"
     CDS             113074..113862
                     /codon_start=1
                     /gene="ORF55"
                     /product="hypothetical protein"
                     /transl_table=1
                     /translation="MNSEMGQKIAFSPHASVALFECLIVSGAPATGLLQNEVVSKHRL
                     VLQKSLELLREMWTRVDALHVCQDDLMTLHRMECESAGRMGSKVPKSIALDRRKFSRY
                     YVYLLFRYSVSFASSDRGGFIYNRCRAWGAGAEAVEPLRDIPHAWLPPFQSPAPSAPP
                     ELSDFAQPYRAGKARREGSVVTLNGWTQADPSEAAEIGLREADGLRSDKMDRARAPVP
                     NGSRPNGKEIPSTRQVQGRDVRQVSRGYCEDSGHDSPVGVGRES"
     CDS             114609..115940
                     /codon_start=1
                     /gene="ORF56"
                     /product="OTU-like cysteine protease-like"
                     /transl_table=1
                     /translation="MRENLNGLLFDMNSLPLSAPVPQREEETAQSDSDIVYIATEKKE
                     MTFDPLRGATLLDLAGYFVGPGEELRDLYHGPNFSPVPLGQPCTKVSMVQDGNCFYRT
                     VSYLVCGKDNYHDKIRGWCVGEMASKKERYKKLLRTQYTSVEQYILEMRPRDLGVWAT
                     EFEIAMLANGWDVNVYTHTEGGWVVYSPDGKPRSNELPGIYMQNQLGHYEPVVCVRDP
                     SGSGCYGFCRHTSVGECHQGVSEPRRGIASMRRGLNFATSVKLGDVDKVKSGGRGGEE
                     ENSEGKEESFINRQSHHQGHQQLVPCSMFTRRVVEVNMEQLCTDSDTLVQNWLYVMRS
                     WKGFLSWLDGRWWGAVSWDKIVKFLMSEKGRCSLIVSEPLEPKIGALCSVTMRGSSGA
                     DDEDRDGKTLRLQGDQGLPLRPQGHRAATGMRANGGSKARGRDVLAEELLR"
     CDS             115912..116328
                     /codon_start=1
                     /gene="ORF57"
                     /product="hypothetical protein"
                     /transl_table=1
                     /translation="MSSQRSFFADARIPERLHKLQRGPMGKFWWGTYTNLVQVPKLTY
                     PLTVMQRQKSPSAMIALTDVTEERGPGYLFEIIYLSRRERGYGKQVNKCKVVFSIHGF
                     TVVCGKRAEKCLAHHMDVEALVCQLSKLKRLVFLSK"
     CDS             complement(118409..119536)
                     /codon_start=1
                     /gene="ORF58"
                     /product="hypothetical protein"
                     /transl_table=1
                     /translation="MAFGQKTYVFCHDVSNHSLPKQPLLFTINLQDLILPIGGCSPMF
                     VIEQMSLQAHKSDTFERIPAKFAVLNYTKSRVVTNEPSRLSSPWKVQLNREDVSIRAA
                     GTDTHPFCRTPSTHDDDNRQALLNVLDYLMTGNVQASDGARRSLEAMKGCLSTEHFAY
                     TCEQCKGESEAAVIAYQPGYPFLSLPLCVDGLVCVPERSGSMSSICQTYRSVISLLRT
                     AYKDNTSLVNRATQAVFEDWGGERYFQRGDRQMELFPNRLINFVISLYETLSDQAGNF
                     VAVNDREPGLKVLFESPAEKVGHVTGSVTLTLLYGESVLDVYKNVNALPRGIDCPQDL
                     LDMGAAVTQLGCDALLRRFPLEFFRKQHQLTIAQWCDYGTV"
     CDS             complement(119679..124610)
                     /codon_start=1
                     /gene="ORF59"
                     /product="DNA polymerase"
                     /transl_table=1
                     /translation="MDRPIPFVNLFPEIFPKRRTVSPLEIGLIGVMVKSVMFHRLEEA
                     LLCRGLVLQAQNSPAVYTTVCFKIVGLKPVVGYDLELAFDQGDDCESWERVSQEWGRH
                     FAAEPAQLSVVHDDVKRNVKAAAFPLGSIALAKKYMQTVRGALTFGDFCPENGYYVAR
                     DGNTPALCSEVMYGRVYFLPEEKCGGTLLPSDLVYDHERSEEEAKLFDVAHAPHFYRA
                     ACLDIETVVDEDFRDRSLRCEFFAHRFPYCTESTVSDLMTYRCKLVKILSDLKKGPLK
                     AACRVSIPALASDMPGQEHEITCVSLVLMNSHLPKPEPGRHRKQLIVVYNKLKVKEQG
                     RPEPDRAMAEAAGLESTSRILFYPCAGELALLERILRLLDLHGVELLYMYNVEFDLRV
                     IDQRVHFYADSNYAKRMDEGTRRRCSEVLRAWHGLFVSRCLSEDLSPVFRFESVRHLE
                     IYKEMLAAVGSALTGGKLTERNIEAACRHVDKFNKEKGKLGHFKMIGCGMIVVDLYRM
                     ASTRGVKFACTSMKLNDVAPFVVSRDRELRGLPRKDTRKLRKLTDVSYSKMDSMIHRG
                     GTELFAVLLYNLVDSQLCSRMAKALKPMSALFHRCRITLNIDVVVHGRGDNFGGFVQS
                     IHSVQMPQLKYMLDTLRVRGGPSGRALSSREPWDAPLPGLDGAGEDTWKGGSVCEPLS
                     GLHYSGPGMGLELAFDFASMYPSIMCALNISPETTVPWPPRSFPHDLSGWVVYNWEAE
                     GFEYATLILRYDADRTVFERAPAVFSSSVEYYLDQRVAFKAKLKDPALCEAERAYCKV
                     QEAECKVMANSFYGTAPSPCGSLISAHGRRQISVVNDCVSAFYKNRCPVIYGDTDSVM
                     VSVGYGPEDLPESDVSDEQLGGEEDLEREAEHLRHFAAAARAAVSAKFKRAASEVPGF
                     LQHVHRALVEDTLKRMYVIENNNEPVAVIRDPEGALTEDGYPVYVAQTPDSRNLRDVT
                     RPFVKGRRVKLEYDYSSSVYCHVAKKSYVSLTHNRDEDGRLSSSAVKIRGLSAVKSLR
                     SPCDSAITDTFVACVMRGDWIKLEPYGLSCFSTLPWHRLEKGDHVLYPRSELTVDGCG
                     RWKQLDRARVLLVDHRVLRVTELELDGGFSAVSVTLARSSGTTAEESGRGIVTARALY
                     KDRAYCMNHLLSSRHGVLRDLLTCRASELIASKMGAGFFPWSTLVKSAKRKHFSQQTL
                     ERFKASKSSVKTTYVEIVRTWLHRITGLSLKPVECEEFYKCNPIEAVFYRYPLNLQAT
                     SGCTTAMFGGSLTCLSKKSAERCEWEDGAQSASADRLVPHPCQPQSSCFANARVLMAH
                     KADRKLINRSGKLVAHCILDYCLPRYMYGRGADELEILGECERHLVLSYTAVRELLSR
                     ATAAFNSMMNICPEHMEPACGFRELECLRARRRAVPRLTGDKLEACIRVLEEDLGLVP
                     REVYEGLIREVSCSLAGLTREGVVRAGASDEAQRLPDDRIILHLPTSLLVDAGLEFSE
                     GTLSISKCEASEKTLVDLAGLLYQTLLALQVRSPDVFPPFIAGHSDSTLRIMPYTREY
                     PDAVKAWIEAFKSKKWLVHRPVPTGQKRTAQDKESPGGTRGVTYHCAGCKDFFRDLCA
                     NKVSGRTLVSSVYGDDSKRKLGCCVNEAWWLRC"
     CDS             125229..128513
                     /codon_start=1
                     /gene="ORF60"
                     /product="hypothetical protein ORF56-like"
                     /transl_table=1
                     /translation="MKSDKMAQRKEQATLPYRESDTAVVKKVNLPKDRRALFLALDAE
                     TLHDHETAELAFRALRPCERSMVQLLLYLTYCCKGQVLQLTLEDPDFSSMSAPVREDF
                     AHGRLFCFVLDMNRGNSFEASGFTTTRREPPGRWDRDENDPAEYVSGGRLLSFVEADA
                     SVFRGPGGRGETNAADQPFDSSADSEPDGVEDEPGREETFDAADIDCKIGEEAYNAFM
                     RLQLVRQKAASLNNAMIVMRDPKAELSPAFEWLDIHSDTLNPDKIDRKRVKELQGSMF
                     MPASQGGKQTVTLPEAITDLTLKSLADAIGRITDTESRGQGKELFERLISRLTEDNWR
                     GHKVVRKYNSAIPNDAWFLEEARAFTRALAHETSAQVSVGRLLVFRYSIEKLIDRDKP
                     DAFLNSMLHRHMPVGKRCISRALREIEANRRTRNLARLLRDGRCHCTRPGPAVDRDCR
                     GRKCREDCQTAYACFYNISEQHPFSVSRCDYNHYFAHLYPHLGKLERLSKDMKVKYGG
                     HRHFESIANMVFDILAKRRSSDTNPLYAGLQDLMGEGMLKSRLSLGRALPDIHRELCL
                     GIPADDYFDDYDKDPRSLNPVKVYDHALVRYMFSDSLQVGRLFQASTTFNYVVTNTAP
                     RYTIERIMLFNVTGPGEGKSYANNVLNCQFKQVKGCIETLTSFTPQAFKYKQQRKACV
                     VMIDDAHITHEKNLKALDKESSVIPNTFKNLLDTSVLESDVVGKDAFSGKVDTVRYQA
                     VHNCGFVWNTNTLGFVSDAWADRCMIMESEFSAHVTRTRSSKQLQDTVEKHSMDKVAA
                     LCLYRQNLVQSATMIAESEIMQFDRRFDQARDACVKAMYASHVVCSGALSRRVSFCIN
                     QLVFAEAMKLACHFVFDVWIPPWTEVPDEESFPDIGSFVTHLNRNRLRALDRLSFGQI
                     CLETNAVYKLCAAACLPDICPRVLDGQGRFACRALGHLLCQVRERGLKTVVKDGQMCV
                     SGGAILRPRVQRQQRRCSRDAPALHELHISRTWQVWSQEPQALHLQMRPLSERAAGQA
                     WARSTQKGEFRHPFSRSCLRHAGSVRARGALGLLEPAGRSDDGRLQQRKCREDKRIRD
                     RTGSRR"
     CDS             128443..129324
                     /codon_start=1
                     /gene="ORF61"
                     /product="hypothetical protein"
                     /transl_table=1
                     /translation="MDAYNNENVEKTNAFGTAQAVEDEEEDRRARLVFSLDFSDDPVR
                     SLILEAAAGVDPLNELSFNKCAIGGQLFRCTAPLYYGGLVARAFRLRGENPPRGSLDH
                     RHERESQRGPTDTFHGPRLSVYSTEFSGLPVKNVSSFCTTRTVYHQERILLTAENGAR
                     RPIVELEPDWEWLEASEVFNRLHGCDAFTVEGLKRDYAVAMTVVKGEDASRAPTRSRR
                     LARAMSVLREGNGRAALEMRTWPTCTKETRLEARTCGLGGTRKHQSSRSFGSLNLNKR
                     RGLDWRSEVVLFLTSGP"
     CDS             129467..129901
                     /codon_start=1
                     /gene="ORF62"
                     /product="hypothetical protein"
                     /transl_table=1
                     /translation="MDVEDLRKGVEDHLHLYTLFDSSTGLHWLFVVSLFWEYRKSGLD
                     AAGWLADSLLRLNTNTDVRPLFWGALDKMDRCVATCDTELTLVELLTKSITESQPKPS
                     PPKETSSPYPRGRMLMSVDPTDVTIHSRNPLLQGLLVFHLLL"
     CDS             complement(131394..131708)
                     /codon_start=1
                     /gene="ORF63"
                     /product="hypothetical protein"
                     /transl_table=1
                     /translation="MVNENYSFRWMYERNDWAAYAMVAGPLLVLGLVLIMHRFCRRPV
                     GNIYKPHAQGDGGVYQTITERQPFISSTCREADETCTRWDTEPKVLAGSAPEAQRRST
                     HP"
     CDS             132035..132493
                     /codon_start=1
                     /gene="ORF64"
                     /product="hypothetical protein"
                     /transl_table=1
                     /translation="MGERMTNYSNHELPAASSLVISTAAVEVDRESGFSVGTRCGTGF
                     DLTSRTTGLFLDYITTPHRPDCASENREQQGRLNGDRLAPTADKLGQTSSSLSPLGPS
                     PRIQRGFSPSSFLTPVEQPVPRIGVPALRAKMPNQRRRLKSHGCIRKRLF"
     CDS             complement(133238..134752)
                     /codon_start=1
                     /gene="ORF65"
                     /product="hypothetical protein"
                     /transl_table=1
                     /translation="MKRPTTSALLLLTVALTLFRPTPGAVVTGESGPSVLSDRRVILR
                     PGRWKILRAGDGQAFLSYRFNLNWNLTSFVSVDYPECAKVACQGLPDNGERLSCDIIC
                     GSGSWRDADFALSTALSSQIRTARELQAAFGDLMALADAHLDRELGSKNRGPQALRSV
                     DVMKYHRSLIEETQAAAKGTAEGFRTQIYADNDVSLSRSSGSPFVERMNAWKSGALLL
                     SAQLNAVTFAFVGARERLAVCAQGLMRADMTGCAPGSPSEFHTDIPMAARPIFSLSTH
                     GGLALDVERKKWQPVLLSRWFMLFVDSSVENRTCWLDRGMVNDSSLSYREPRCDRRGL
                     CEALLVDRDTFSVCHAMRGSKFGPECPLVCGSACFGPLCYDTRSASYSLTKGVEAESW
                     RGRSEEILVAGEPQTLSKGEDERAKVLEMQAVTDAHLDLLDRAVSVTRAVETLNATIK
                     RYVEKFESKAVECTLRERQCERAAVRGTAAASVALFLSTVTCPLLVLVIVKIKY"
     CDS             complement(134749..138765)
                     /codon_start=1
                     /gene="ORF66"
                     /product="tumor necrosis factor receptor 6B-like"
                     /transl_table=1
                     /translation="MITARMFKLSRWHARLLLAAVFFKCWTVARSQQQVLDTSNLKNC
                     LKYKTHCDNWFRVKSVLVRCLDYGRKTCAHHCPLGQPLISQPSKNKRSCAQVCPGGYF
                     VTSVGTEQTCQLHRSTCPPGETKIVRGTVWHDTVCGRPEEYALLEGSRDVRRSPVLHH
                     ALNELTRAWIYDLDENAAYSVCSFVSVSIARTFQICTADFAPLFRIMGQDLAENLYFA
                     LNRVGAYVEARKMYEQVLKPLMGEPKGPRAEPTVFLEPAGPLWVEEGTQVTIVPKIVF
                     PSGMRTKNHSFTFEWNAAGRWLLKGNGTKVVFADKAKYEFAPNAGLWYKDYKKYFYPD
                     GSFVEELDVSLLVKGFVCGLFESASLRVDFATGGPSSTTDVKIGCLSPGCNCTRDLLR
                     YGSPAGPCSPVCALIGLRRAYPSAGFNDWTLVVSGEQSSIRATRGRTLWGTTTRKTER
                     LCSATTEVCNGSPSPRRGSLNPPLDVKSCDVMLLEVPVLLDDTVGRDDGPYLSLAVRQ
                     ASKKSQKKLTGPSVPLRTKETLHEMIRQEWGGKIGVRIVRPKPKGRGLSVEETSAVLD
                     WLLSGYPELKVAVLDADPREPTFWSYFQVLRNMYGSRVDVLPALSGETLAHLMSVRYG
                     NEKRFACTKAYSECSKIRTLYGEYGKVLYRQQRGRPLLDCGPMKASGQNCTMCRERDT
                     VYALCPADLRPAEVSQKGSETPEPALWLETSQVEEAEAALQEAGEVASQRGALLDLDS
                     WIDRLERPCEWTKPRRWPFRKYDSRDPHSTRLIAEEALHGFTGLSVFVELGRRSNNGA
                     GIAVTLPTARYELNADCTAMRKSNRHAERKSSASHLYSAGELGDIVSDMARWGVTRYS
                     LGCLDHTFGRPSGTPLFAELAAAIDSAARQFGTLHYSYTRSSLFEDGGSSHVRVNGIY
                     KLEEGMFFQRAAENDPLAKGFVSIPGVPGLRLGLSSRMNIGDPLEGGGAQLLRERVEV
                     SNSVPVGARVVRLTPRGNIVAFVHADRIYIYQGSTTEQLRQAGLRTQVSRTRTEKRPL
                     CKQRTQSEYWGIGCCSRRVRGNQTNVRLEVSVPSPTKLEMKAVLRKLLESAQQLPPLV
                     LTKQEAEWLSGKGGSEETNPAISGPWKARDMLSLVLECFAESGSCLELADFAEGDWPE
                     GAMGYPAALQFAVHSGDNVLLRILLRAEHGAILTVVPCNLEPFSFGSEGPRHGLQSYP
                     GFFARPRERVHSASRDCARKAQSLALSTSISPAPHHCNTPPEGGSPLSRFLGCLQYAN
                     GSLARLASEVLQLETRAQRDDALERRAYERRALAMERSSALCVTAVMVSILINGAMMA
                     ALCTICTRSRTPRYRKLK"
     CDS             138881..139774
                     /codon_start=1
                     /gene="ORF67"
                     /product="DNA methyltransferase-like"
                     /transl_table=1
                     /translation="MAPPQRFHPPQCKTILSLFDGTGSICRPFIAAGWTVRRLDVDGR
                     HGADIVADVRQWDPSRDWQGPAPDVVFAGPPCENYSLARTRASRPRDLRLADSLVTKT
                     LEIIDHFHRQNPRLQYFVENPDSSMLWRRWVSHRLYQEPGKHYLSSFVECMNATRGKK
                     SYRYLTCAKRKSFSSGCGDIHAVRLDYCMYGTNYRKRTRLMTNSPFEGAQCKKNCSGF
                     REGKHGEAAQRGPYDRGVGQKSHSLNELHAYPARLVDAIFAHVSRAEWRARHGLSLPT
                     AEPVLRPVSRQVKLQNNMRCD"
     CDS             complement(140358..142682)
                     /codon_start=1
                     /gene="ORF68"
                     /product="primase"
                     /transl_table=1
                     /translation="MKRAKERVTGTEQQQFPGPQTERLRPSFYSMSICFLTRGSAESE
                     WHVWNTSSMALNLHPGDRCTARILNRNFESDSIVVVQALIDLVLPGSSSKACTLDRDV
                     RFHTDSYSGREHPGHQHLSVLQQAADQDKLSRLCLSKGVDCFLFLNHYVKKPEQDDED
                     TRLGARLQVLFMRSVEEMLRRQYDLMHHYALFSRALSLHLTSEVRSGPPEVKDMVAPG
                     GLLDRSVEEHVALHGIPLVGSDHLSFSRWGYYKGDADPAVDPLEAERSEGKTTGEEPK
                     SSVAEVETPLCERNRCSGEKKDEGGPEDGEEEDFAGGTDKESGGPDLGEAHGVGETYI
                     AFNNLTGTLTDGPKGFPYAYTMFTGAELRFNDLVDYCLKQASGALGPLPERCRWGSIN
                     PVLLMEDPVNRSTGKVSRRYTVTSRGHLSTLITRSPCEEPAPCYNEVFLPGRPVSRLN
                     LDLDLKCCQGCSEKFSSRTDRATKARVCQNVVSSLVLVAAESVLRLAEVKKAEVQGNP
                     ELLTDLCQSLGKFAAYQKVSTAMAKLSLRILWYLPIELCSFDGIEAYGQLLKEMEKRS
                     LRYTVLSYPDDPSQCGLCDLKKAVSERRASGSGWLRVKGPNPSSSRRSAIDRAPYFCR
                     KCVRLPNCGKDGYAFEYVDTFNAREDIEDSHLEDPRALSVGLSSNPIAPDVTSLGGRF
                     EHTLGAGRTRPGPETEPPRAPEQALAESEARRLSDQWGVPVTLKMTGSGLVYVQANER
                     SETYPCPIHGRVHSKTKLCALVFDSHTKAKCFVA"
     CDS             complement(142776..143324)
                     /codon_start=1
                     /gene="ORF69"
                     /product="hypothetical protein"
                     /transl_table=1
                     /translation="MEAETSTRMTIRFSHRQCCCWECQERTMKRVLSRPTNTGISFSC
                     GFDKGVGAPGETYLNQHVFVSGGTCSALPANSTQERIDIELGQVRFTRGLIAHPQAVW
                     APDGTDLSPKVHLTHGIYITLADKLWCYMCGRAPGERGPRCCPQNESPDDRSQRRPPL
                     FGSITGHRDSETGATVGPRNLD"
     CDS             complement(143537..144751)
                     /codon_start=1
                     /gene="ORF70"
                     /product="DNA packaging terminase subunit 1"
                     /transl_table=1
                     /translation="MSSAGHSASPSSPSASTEPACRSISSRLTRPGLWRALSSNPDDI
                     LWLQNQIEHDPAPGSGAPALLAVAVDCVRLRLYKDQVEGETRRSERERVSEYNRLMTD
                     RVAQAVLIRELGLEGAKARVRELRASGNLEGDASDRLMYRFRCMVERVFEYFQMNGMR
                     MEPFQLELLRGVVLGVTNAQFGDDLFRHKHALLSALNLAPLGSESYDYQNPARSHLLE
                     VEKEFARYANPYTLCLAPRQCGKSLAMKLILAAVLLHLDINVMVQAQNKHMCTTLRLG
                     VEAVMEELQRLPSFLQTERTVSVHGSPENRVYRFDPGYKGSSFAHFLSSSNDVSGHSF
                     YSFSSPILIDFILCHLAPFLVLLISFLVFLLPSPLFESSSSSSFVRRPFPFQTLYPLL
                     YFLTPASDICAR"
     CDS             144621..145595
                     /codon_start=1
                     /gene="ORF71"
                     /product="hypothetical protein"
                     /transl_table=1
                     /translation="MSSGFDDRALHRPGRVRRDEIDLHAGSVLAEGEEGEALCPAELI
                     AHSTWACQTLDEERRPCKATVSEFVLPLKIHFRYCWLFSGSPVREASIPRDAHRPEAL
                     TDTQKVRANRAMMSGDFDHEFCLEEWPAEAFGVKSFWLTTDGRLVVVDSPLEDAKFSC
                     LRQRNLTNALALWEVQPELCSQLTKASSVAHSALIGLCGDACRLSRGRFYNLYAKYPL
                     PLEKRGSGLACKPPENRGAPIEERDLSFREIRSGKELLSILRPLYATYFALVEGDPAL
                     EELRHRVDLLKAWWLVREERSELSLSVCLRGSRVARWALACAFFLTDC"
     CDS             145737..146765
                     /codon_start=1
                     /gene="ORF72"
                     /product="hypothetical protein"
                     /transl_table=1
                     /translation="MGPFLNRDETVRLMLGTNLGSYRVVLMQGSCNVWVRGRDCTVQY
                     QAHKCTEGSGWYAYSKSQSRISGLSVEDLIELCVEDTICEEQEEEEVVKEDKEDEKEV
                     VQEDDNEAARYDYEVIHKLWARNKGRSYGEETSPYGGRAGGHPDSRKTCWGSGGGVPY
                     LQDGENSVDEDVESGDELDFLPEKMGNLKLVATDRLQKRPSSPNPAHWDLERRQPGSP
                     PLLRWDLKPKEHPVTRSALPRGMEKVGGTPPLRRHPEPREHCLTMPVSPTKAPATQVP
                     SDLKLEKCSMHKHAFSCDSSQKPACPGRIRIPPIFCGEQEADPQSPKSEDDSEEDGYG
                     KVYGEKRS"
     CDS             147230..147760
                     /codon_start=1
                     /gene="ORF73"
                     /product="hypothetical protein"
                     /transl_table=1
                     /translation="MSTTPGHEFYSLDVTHTRASSLTITTETVSFTNARGLEGDGVLT
                     TFSPRDRASLERGGESGRGGAEDVPDSVIYDQLSRNPESLSNSNFVSDSLERGMSASS
                     DLDEEENERLDEDSLSDCSLPDWYDPALRWHAPEVVERMRGQGLSVDEEGFWYDPGSF
                     YLDGFEPRGVVFEDEK"
     CDS             complement(148139..148972)
                     /codon_start=1
                     /gene="ORF74"
                     /product="DNA packaging terminase subunit 1"
                     /transl_table=1
                     /translation="MSLDELEIQDLDQVTRVYAALLSAHVRLLKVLLPAAHWKEVPVV
                     VVFEQNTYVNALADLKELLEYALARAGFRVLFYSKWSQVNSRYMLGKHVSAKTKLAMV
                     LSAVSAIERDNLGYCECVMSLGWAVLAEAIGKGRAVEAALGVCRGAGSSARAGSSMAV
                     HMYRRSRSGINLATDATARALNIRDTIFLPDSRLTDRLHAEHGKRLLGKLRDEMATVV
                     ITESAKGVGGTVLTGGKKSKGGEYTRDDVLSAFLLLCHTRDEIHGGDRSVRICGEIHC
                     M"
     CDS             149197..150045
                     /codon_start=1
                     /gene="ORF75"
                     /product="cbp/p300-interacting transactivator-like"
                     /transl_table=1
                     /translation="MSLCPACCTARRRLLQSMRMPWELLLSRYEFMVALASFRRNVDL
                     YVEMDIGQLRIAYSQVVSFSPARILVTNSLISHYKLSLKNEHSGRKVQASVPRVPTEL
                     SEAVTLALGNAVPRRFVHGCMSKRKWRGHEEMVLSAFASAESVRGGPLKYLALVRASP
                     RNVASLHTVVALGMTGWMMELSGGRAESCTCGVWDQALQLISCSVPDAETTLSVQDEN
                     QVSAYICTLMHVKLGSEGEVPRGRAPDYGNIFRDLLVSGLEGTEEEGVEPVRSRVEDR
                     GWETYH"
     CDS             complement(149968..150306)
                     /codon_start=1
                     /gene="ORF76"
                     /product="DNA packaging terminase subunit 1"
                     /transl_table=1
                     /translation="MNMVSPKGFESEVTGSSSTSSEDIKTDTTVPFEASVINRFLSNN
                     CWALEDVARSIVTRAYLCLDPTFGGGSRSCAGVCCAVEIAGGKLVVGFPSTILNARPY
                     RLDAFLLCPL"
     CDS             complement(150567..150866)
                     /codon_start=1
                     /gene="ORF77"
                     /product="hypothetical protein"
                     /transl_table=1
                     /translation="MLSLASNLDSSPDQPSPVPFALSFFSVLFSCFFSSPSSLFSHLY
                     NSRCYSVSMILLLLFFFWFFFFKKNFCSSFILFAVLLRQAGDRAPISSWWTKLAL"
     CDS             150869..151912
                     /codon_start=1
                     /gene="ORF78"
                     /product="hypothetical protein"
                     /transl_table=1
                     /translation="MDRWLSELIDDPQWVSHCVEEGCTFDDRYILGCYVCSAHLSKHS
                     CSGFNCSLVRAMAARVSLASSSEECSCPVVGLATFRREDPDFRGPWYSGTDVTVGYGA
                     LEADLRMGGPVGRVPWVEDQRSVTARVLKSCLPAMIALFSTILSRAFSDEYQALERGE
                     GQVLSERCRWTSCVFRLAGCIEFQTGGERVSADLGDLETVKDAALKSAAAVSTLFCSP
                     EARVKRFVKKLVNKQSDKHSRRDDFYTLVIMASLCFFPYLKLTVLSELFKNRTLVLMF
                     FDKTLVRHNQWSILATNVHLHVKQPLFKNAFADGDPGRYLPLVVRAALGDYISSSSLR
                     SELRPGSRCPPGT"
     CDS             complement(152462..152794)
                     /codon_start=1
                     /gene="ORF79"
                     /product="hypothetical protein"
                     /transl_table=1
                     /translation="MRFFADRVASADPGHSYDALVQFGHAPLTSLVNLQWKREVLQKL
                     KSDRALRRAELPLESTDSQERDGSRSVEMNKPKPSRPKGVEWRRPLCSKRKKVGSYKP
                     RQKSHNEV"
     CDS             complement(152775..154400)
                     /codon_start=1
                     /gene="ORF80"
                     /product="hypothetical protein ORF64-like"
                     /transl_table=1
                     /translation="MDRTHALSSRVAGSEAHREHSGSGRTGSLGGAEARCDQSNMVTT
                     RRSLTELYDRACLARVLGEADATLLEFARTFAEPRTAACTPSDPGKERVNEFTLWLAV
                     RGIEEGETIVRQPSQPLTFSEALEVYARLSREFGTLSTQELLLALDSLRDFFALLLRY
                     PVIPRLATDTKECPECYFETDITLDTWEETQRTLSCCHFTLRHEGVEPLCDLDSVGST
                     MLDFSDPEGFGEVARAGPSGGAFPGMERPPESTGDGARSMRFLEQLESLKRRDEMNKQ
                     IALGKEVAHRLCSYKRTLEELEAPRYLSAHPVRWLHRFYGSLNRSRERALLLANCPSG
                     VAEDDSRARVGLAVEQLKLSLASTASTGTNDKLLSYMCMALLDPIRRHTDRYNMAAER
                     IVLFKHLVASGLSVETLWSLVRSVSRVARVPLIGVTLSEGVNRQLKHTTRPTPYNRKV
                     ASLIWLFAHITSYCTLRKLPHGYVLMGDSPVELSRDGIYVFDNGHVGYRLSARGRGGA
                     PDSAQRIASAHSPFEQIVELLAMRDRFHEIFRR"
     CDS             complement(154274..160384)
                     /codon_start=1
                     /gene="ORF81"
                     /product="hypothetical protein"
                     /transl_table=1
                     /translation="MFDHSAPGGAERHAGDRIHGVEVIESSSLEAPSPLKRSGGGRLG
                     PLVRMCDKYICYVYACLRAGKSKLTDDELAYLFGMRGRNLRASLRPEWFERYRSRCHI
                     VYERERRRRLSPSPLMPSKTSSHYAAWLGDGALVTADEEGRVLSIRQFAEPRTPRRLR
                     PSDSAFAVFRETLSVFSDVAFRARDDGGSEPSLVISTHSESSSGSSSHWWPETSVGYT
                     VEERDVRGAEVISGRIYTSDGQSLYQVVSSWKARVCLFFSFGCREEVVRTLCALALGD
                     CGLGTRFALRCVLPGEAAVPLDLRDLEPMYPLFAGPMKGPCAGGMSNPHRELDGVIKT
                     NFLTVSGLEALEEVISTPLAFSVLAENGHVAVLRHLLRDALVIVPKSRQNVGRDGVSC
                     ATSSTSDRSGDVGGSKGTGRQPEEAKKEWRRRMGTVGRVPSGRLTEWFPCGHSVLEIK
                     TAAPGVPRLLISSRFVRGKDRSPSASRTPTLRVTRSPRYEMVVPQGCRSEEYLFDRAV
                     CLIPGTMDVITPAQFDGASCTAVLYTLETFSRLVGPDVPTSLWFSDPLGQEEAQALIL
                     CYLSVESMGFEHGLNQSNIRFEVRDCCILQKLRTIVSEYLPGTGPRLTCLEPLGSPES
                     PIHRKLEEELALLHGNPRRPPPNSDTEEIHKLETPARADSPPTREVPERTGHLVLYGR
                     GVGPSSCFKWLTIGIRTLGPTDLNILRVCGVFHSRHGHHRAVLKIPNTQGVRPASSGA
                     HRTRLTDDLCAIGLSSRIPQTCECYFQLNYAPETESQPALSRSDPGPVRSPFAVDVAF
                     GVERAIRSDQARGYEERRLSRLFTSSRRTSGRCEFEVAVDEPFTRGPCFVEPPYARSW
                     LIAQADQSCRSAIGDGEFFPSVEVARDEKDSSEGFPKDTFSRPLCEYNLNLAPNARPK
                     RFALDRADRCPGECGSAYEACLDEAVMLGHCARVLASRGAEKDFDVSACLTHFYRAVH
                     PCVPEMSTGDIMLDYEFVLHGRGLLPPAYALLGHLAESCRLSCHSAPRLFTLSRHRGA
                     SAWTRGTDTEFHHSGSFRVNTIGAFLCSRDHRLAPLLARCCEPIPLSASELHPGSVLL
                     PRGDEEDLLLRAYSETLGPTLLFERVERFPSKVSTSLGDWSFLRLGSEGASRSESTAS
                     GRQPGVSVIDGHMVAFASESPLFYLRGEGPLVQKLESVAVVVESCSLFRTDALTSEDP
                     SWPDPDPLEPRARIKCLDKASAIDKMFMRQGRRDPLDGYVASESSWKRLKETRWTFTK
                     VPAETWRLRDWERDYPVSRSSRSLGPDDSEIAMVKWFCGAPPEEFTNLGHLGDGLGRV
                     EMEDEDARALNPREWRGFDTLRSRVLTCPLEKKWTRGLCVVTNRGTSLFQRESRVPIS
                     SLIEIAEPGRWYAKPIHEDDANNQLEDDSEDDLERRNIRAEVSSAREFAGALACAMLS
                     REIHAELEIRCSQCGLYGYLQKAVAWFAGATGPFRSRSVTVYTPEADCLTFACRWTHS
                     LPRDMDALKSRRTGYLVSHPGGGSSQKDKAIALLVQRSRGVIPVRNSGNLVLHSEPRT
                     LRAAAIRGDPGLHVLVSAPEDAEPSEEQQNILRMRNKDSLRAFCEMNGVPGGIRGPET
                     WNGPSPWSKRDPGSFCAKVAELKFRWETGNAEPVKALARGHCEWFPHLGPSPPRWQRS
                     PDGRLVLERDRFWCSVDTKASLVQRMHRAANLMLNTGVTNAQEQNTRDGDNGLGQLGD
                     EDDDKEAGEEDVDVDEVYDDAEEEEEKAGDEGKGDEPVPPIPAPVRVKCNWREKGISS
                     ILTLNSRLEIELLPDVPAVEGHIFFAPAPNVNCKRQFELTGRGKLVRYYRPCAFSTLA
                     YHVHTVLTFGCGLRPVFEHGSADTTGDKILDLVLCTLALGDVLSMDAPPGKFGVTLVV
                     RGGRGEILKRARELSRCMIVTKAGAYELEEIPESLDRELGGPLSSWSQGPRRIYGSPR
                     RFLSESGLATFAQLTTLWPSAGLRLDVKHPSCSGDPRWIGLMLCLAEWQGQRLIANTL
                     VPGALEALVAQKQDATRATW"
     CDS             160328..161767
                     /codon_start=1
                     /gene="ORF82"
                     /product="hypothetical protein"
                     /transl_table=1
                     /translation="MDPVTSVSFCSAWSRVVEHAGRLPQITLAQAVESVFRRYEERTS
                     TCRKRVESTDRETYRGECKESRAPRFEQDEVEMNTEDELLDLESGFERSFVSLRSIKS
                     EESMSVLSQGSDVELESECEYNVSWVPVRRERYRRANSVKNGSLGPGNPPPNEPARCL
                     KCEAYDAHCKAAAESYRRTLSGYTKTVSELMLGFKTVLERYPELRVDTGDERVHFMVQ
                     AALGRNNLVREMVRLSARRTCERTLGESRQRESCQHDSATVCEALNSCYTDAEALRMI
                     LERYTDLYVRYMEVWRGMCAKISRDVTPLEFLELVRERPGVSQGEPWSEARAYVGRML
                     VKASSLVPKCVGDDCARMLRKLDVELSRARPLNSGSSNRFLVGYLEDVRGRLDKAGSG
                     VWSWDCHMNDAYFDIRCDLAVLESLIGIGDISVRSLLYERSLLISQLRKVMMNEGSLE
                     VNLSRARCKLAEANALRRRLEAAGPVFTF"
     CDS             161778..162113
                     /codon_start=1
                     /gene="ORF83"
                     /product="hypothetical protein"
                     /transl_table=1
                     /translation="MCVCVGGWWTQTVWDAARYLTHKAVRARLTTPHPLIMDVNCDYL
                     VVSGFDTEPDDQIHSCPHCSSARYLRRALVYEPADGEWSGISASISVRPVTFEEASYG
                     RITPLLADA"
     CDS             162475..166134
                     /codon_start=1
                     /gene="ORF84"
                     /product="hypothetical protein"
                     /transl_table=1
                     /translation="MRSDWLAKRKTNCGTSNELKPGWAQEFYNASKVSRSPDGKMRFV
                     GHPACLSVPLCVAGEGKGPSGVAQAILREMRLCGYTPWSAVHAVRCHESSLHGLSCPE
                     CRRVIFTHCAFLMECAALEASLEHDWLVRNEAVIQLCWVVHSLLSLEIRAAVTVGDLS
                     AACSGADSEMDFEDVMTEGTEEVEGEWDIEEENEQEDEKIKEQEQPNEEGGEGAPFDT
                     TRCRVEAKEMDTWAFLVTAHCVAFQTHERNCSLDLEKLAVLYANDHFPSTLECENGEE
                     GHTQKTSTKPDPRLFEMAALNNAFNSPRLKSGNCLQERDMRVPPAGKVLYGLSAPRRF
                     YGSGSEDQARIPNAFVDKAGRIEARGQDPEVIADAFGLHFPKVSPSALCHLSLKAPQP
                     SSLRADASLFWPVFVNPTRSCHKLFKALALPVSPSPAYALETLARGWRRVPDCVRGEM
                     PTATGGWVTIPREHYERYFKGPLDLLTGAGLMSESEKGMMLEALSKGVLPCFAAEGES
                     LPDTLVSSTLALSFAASGLRLFASVDLAGGGEGRQGVKATARSAVRGTVAGLLYFAAW
                     YVLVYGNALHSGPCALKVLAREAGGNDANRHLCAAMELKADRCARITPARGDGGGDAD
                     LDLFCEYSVWGYDDGSIVKAMLIIFEGLLDARTVLRAAQLYVPELTAQLPFSKAMNSV
                     PSTVKSAIEARDAWFAARQGGVESSRGDPPYIYLGDVAHGIHSSLRGALDDGDERPVA
                     APPASLDAQDSDPWYACLLYLNESDDREGSHLSYVIQDLERMTVLNDPECWENILEGE
                     LPDVDLGIRCSDSADGTRQVAARSESVARGSPHVAGGVAPGNPAVQGVARSQLDSSQS
                     TLEKLLVVDSLDNLGFAGQSIFPRETADIDDWRRSDGASAAPSLRRPCLTNVWNTTYT
                     RTQWDGTRNSKPALRSSRSRSYRTLAEALWVMFIGAYGCKGSHSAPLTVEALAVIIHL
                     ASKIIDNGSISGLGPCKDIRALCCHLYPEPRQFLPVASVAAGMFGCNVAVCSRETFYC
                     IHNSHHENSWVQGFLECDGSSWHLRDAPLHTTPIELLFEIGPRHRAGSLQAYARLHDL
                     KVINVPSDGYCGFHSVAQLLYGRMATDEIRVDLVKRMAEFVFLNAGRSDIRETYLPET
                     RARNISELERHLSEEKRWLSVQELGYMLEAHGKCLGLLTDTSYPIYDKACAHIVWTQN
                     HYEPLKPKMECQRRC"
     CDS             complement(166477..170865)
                     /codon_start=1
                     /gene="ORF85"
                     /product="sorbitol dehydrogenase-like"
                     /transl_table=1
                     /translation="MDPKDGVAKWLAAAAALHTGALELAVVRDGFECVEEALRYLCNQ
                     AARGYSSGEHNRLEAERRDYFYHPQHLRGSIGLSSFFATGQCRDCQLCRGAKLYFDPT
                     ACRHVLEVEDCRAEPAPLEAGLNLRRLEHLAVLHTPYFVMLFVSLVKRRRYTFHKSPS
                     ELRDMATHLLLALGPDASHCLPQDPEVELRVHASVLKLWWRYQDKQSSRASGRLHVSI
                     PYYFNLATVPQGRSWTPSSDRFDLRMPEPLYSFLRDQCLFHELRVSGPETASQRRLRN
                     PLVRVRELRTTLHGDVSIILSVLISNKHLEQTLHEATRAHENQRRAKLRDTLKDEERS
                     CSLGVRRHYPRLDCIALEQAVGAASTVMHLVTTLGAGWLPLHSWLKEVRGEHVHAIVV
                     RRALVCVLDSLRELCSIDHRPCRVLYQNAKDADSHRSTSKLPCAFIINRHTGETMSLL
                     PWVSLPGLYRASALTDDEESFRAACLNLALSVLHAGADCRTFTASSKGTEGSQPTVGR
                     LDQLPEDGSTTEAAISSFCRTGMVDGQLWSAVWNRLGRPMRSEEKGHWPQPAWLGPGY
                     RDRTSLRERFVWLMGCDETAAVPGLVCMIEVLKEDELSLLGSRRTLPKSCKTFAEILD
                     SQVLGCAPATSPPRAKAGRRKRKSETQCHPCITKSMTMELSESLLSETSESVSRQMLG
                     EFSGLENIRKMCHNITSELTLSSGPFTEPRTVTYLDVDANPDNEDQQATLALLALKDF
                     EPCSNDCVSPLHTISTLDTIGFLCTADSLHSGDSLHTGDSLHTADSLLTAGSLDSIFT
                     DNASDPFQTNTDMDDFPSAKTAHRVFQESFYPEQGLDEETQQPTQAGFRGTPVTPRGL
                     DPVGSEERRSFQGRVKTEDSCSKGDSLSAVARAESPKLQAERERVLSANRMRWKSRGL
                     SRRERQSADRARFHPITYLVSRDITDMMRNPTVKRDSAEACVSRPCHGLKKPGRWDAW
                     GQGCTEDQKHRMSDVLDLVLGASTCQKFLWTVGGEYSFRDGDTMKRGRARCTNLSWPK
                     AFAYVPTVERNLLDCELSEQMYLPVDLAAPPDLGYKLTEILVDSLPCLCKEDTPHLLR
                     VIGRKTHYLGAVCTVQDVLGLIIHRIHMAYKHLVMLLDMHTRLQVHSFVPRTFALHSV
                     TKDTEDTAVGVFVGERPGSVNLGCSRGSLVSCGYDDMILLAYHVLQCLLRVQILSLRV
                     LGFTMKRIQPARIWRVETGFRVDLLACLADTLYVWDGNGPAWGALEGLAAVWETLSQL
                     NLHKYVPTAGADKLKQAYATVFGAPPGPTYAPPVRRQRVHGTERGCASWLRPGEMRGH
                     FREWTLPDDEELVHQVYALCGFSERATGPQGPLEEVLGRDGRYKTCSLPTDQGPDVQP
                     YGPFVVRIQNQVIKWNRAIVVEPVLTGPVTLAQMNPSQRCDLITRALLSAFAEPSEEL
                     DSGDGPEESAPVLPQQGEDTQSSTYY"
     CDS             complement(171067..172581)
                     /codon_start=1
                     /gene="ORF86"
                     /product="hypothetical protein"
                     /transl_table=1
                     /translation="MEAKGELCCCLYKALALDPVPVIDGVLYAPGAEGLSLRSLGDGS
                     TNCFHHRFNFRHAVDSLLRHGTKDEPCTCAHQSSLSAGQRDNQESGKDVPNEERRSRR
                     CATKSGVRSSTRETARAQSRVLWAYEMEPVAAAYRWLIRNRSARYPKCCDAVLVYQVD
                     RSRTLPPGLYVYKSRPSHFGCTAERPLSVVEQFNFCIQRRGPASSGEEPCCLESSLPQ
                     EITLELFPGRDNFSALYVIGRSITAPAPEYGNRLFGEALALDLITAESGENAVACNHH
                     LISMRTEQACVIDLRWNSFDVMSACLKAVPKIRGMQAVVWSNHVPDPVKIESDVLAWL
                     FGFVGALPVAVRTVDYKNESLGVRYIIIDMEGFPGALPEPPLGETSCFAHTYFEGDAG
                     LAAAAIGELPEASIRMGFPRPGSPAFWYELPASLGALKPTPFSSGSKSRRAQEPQGLW
                     DQFTTWALKKTNGACCLAIAVQHTLYYHARDRRYKLMVTHTVSDGDTSLNIYKL"
     CDS             172628..174052
                     /codon_start=1
                     /gene="ORF87"
                     /product="hypothetical protein ORF78-like"
                     /transl_table=1
                     /translation="MLQGGEETPREGPPETFTGRVPVELLMECKKKRQKASAEAALKS
                     TNLYRRISTISYVGGASRVSRARANKRSGCTKCLACLVTLVKGGKRRSRAGVKLRCPC
                     DARVCETCFVNDPHWYLTEPHFSSCPSIRGFICSACACFAGLVEKPCCLWMCLGCSDG
                     VRENGVDCLQCSKPAPRGKPRLRRALWCETMNVGRQDAGEPSSNALCCDKDKVSDCKE
                     LIKVRVLERVAESRHLSSTDLTVLFPECKPPLGRCSCGANGDPDPMCPRCTPVLAVME
                     LLAKNPRPLMASFAERAVPGRALARNTYDRVLLTEMLNDRGLPWCANRNSCKGMLVNA
                     RTGPLRTLMSPEAYKRFVLERVKAQRLGNGEPEVTPKTSCCVLCLLFNQSAAVAQMCA
                     SEGFRLEAHPTEPVYYFNVKFAPDVGVPEVSVRDYQGFLINFQGSVGSYKPTFYYNWR
                     HMLEMLRRDASGTVMLVHPGQRQP"
     CDS             174720..175745
                     /codon_start=1
                     /gene="ORF88"
                     /product="serine/threonine-protein kinase pim-like"
                     /transl_table=1
                     /translation="MEAKTQKTIDPSAMKTFREKYWMSSHRLGKGGFGKVFLGKRRSD
                     RISVALKFVPLLRTRCCEVDGTSKPLEVVALEMVTKDPPFPGIIRMLDFYKTRGAWVI
                     ITEKPENTQDLFDYITTCKRLCEDTARDFLGQVIQALLHCHSRGVVHMDVKDENLLLD
                     PSTHKLLLIDFGSAVFLEPDKVYDTFHGTAVYAPPERLTQGCYKALPSEVWSLGILLY
                     DMVHGDIPFQNDEEILLGELRFKKDLSEDCVALMQWCLSRAPEERPTLKDILAHPWMS
                     KQDSEMHQGNASAGDPARTRGDLPRLKNEMQHRPSMLTQGSESPEEPEEEGVSRTPIE
                     KRDGAFI"
     repeat_region   182458..182473
                     /rpt_type=inverted
BASE COUNT        42913 a        49417 c        49087 g        41060 t
ORIGIN      
        1 ttaaccctcc cactccccta agactggttt caggatcccc tacgctgtaa tgaagggtcc
       61 acatgacccc aaacttactc tgacaagttc tccaagtgat cccaccttac ccttaggctg
      121 tcagaatgtt cactcgattg tcacacagtt agggaataca gcccttacat tgaaaagggt
      181 acacagagcg gccttggatc ctggtcttca cagacaaaac atcctgtttt cccaccatca
      241 acgtgagaac tgcctcctac cacctggtct tgacagacaa aacgtagcgt tttcccacca
      301 tcaacgcgag aactgtctcc tacccacagt ctcaccataa ccctcccgcg ccactcaggc
      361 tgatttgagg aaccccaacg ctgtctcgag gggtccacgc gacccgaacc ttacttctac
      421 gagttctcca agtgacccca cctttacttt gagaaatgta gtcctacgaa ggccaagtat
      481 ccctacagct ccccttaggc taattcgagg aaccccaacg ctgtctcgag gggtccacgc
      541 gaccccgacc ttacttctac gagttctcca agtgacccca cctttacttt gagaaatgta
      601 gtcctacgaa ggccaagtat ccctcccact ccccttaggc tgatttgagg aaccccaacg
      661 ctgcctcgag gggtcagcgc gaccccactc ttacttctat gagttctcca agtgacccca
      721 cctttacttt gagaaatgta gtcctacgaa ggccaagtat ccctccagct ccccttaggc
      781 tgatttgagg aaccccaacg ctgtctcgag gggtccacac gaccccaacg ttatttcgac
      841 tagttctcca agtgacccca cctttacggt gagaaatata gtcctccaaa ggccaagtat
      901 ccctcccgcg ccccttaggc tggtttgagg ggtctcgcgt accccacaag gtaacgcgct
      961 aaactgtgtt ttgtttcggt ctatcctgta tgtcttgagg ggttcgcgtg accccacaat
     1021 gcagcgcgct gaactatatt ctgttttggt ttactttgtc tgtctagagg ggtcacctgt
     1081 accccacaag gcagcgcgct gaactatatt ttattttggt ttacgttatc tgtcatgagg
     1141 ggtttgcagg accccacaag gcagcgtacg ggactgtaat ttgttttggt ttacgtgggg
     1201 atccccgcgg accccacaaa gcagcacgct gtaatgtatt ttgtttaggt ttacgttggg
     1261 gtacctcaga gccccacaag gccgcgagga actatatttt gttttagctt acgttggggt
     1321 acctcagacc ccgcaaggca gcgcagggaa gaggctagag cttgggcttg tttttctgtc
     1381 agaaaacagt aattttaaca tttccatctt ttcattaact ttctatatta tgtttggtcc
     1441 tgcaaacact cttcttttct cacagataac ggacacagag cgaccttgga tcctggtctt
     1501 gacagacaaa acatcccgtt ttcccaccgt caacgtgaga actgtctcct accacctggt
     1561 cctgacagac aaaacatagc gttttcccac cgtcaacgtg agaactgtct cctaccacct
     1621 ggtcctgata gacaaaacat agcgttttcc caccgtcaac gtgagaactg tctcctacca
     1681 cctggtcttg acagacaaaa catagcgttt tcccaccgtc aacgtgagaa ctgtctccta
     1741 ccacctggtc ttgacagaca aaacatcgcg ttttcccacc atcaacgtga gaactctctc
     1801 ttaccaacat tctcaccata accctcccgc acccctaagg ctgatttgaa gatcccctac
     1861 gccgtcttga caaggttacc cgcagacccc acgaggcagc gcgggggaaa ggctagagct
     1921 cgggcttgtt tttctgtcag aaaacagtca ttttaacatt tccgtctttt cataaacttt
     1981 ccatattatg tttggtcctg caaacactct tcttttctca cagataacgg acacagagcg
     2041 accttggatc ctggtcttga cagacaaaac atcccgtttt cccaccgtca acgtgagaac
     2101 tgtctcctac cacctggtcc tgacagacaa aacatagcgt tatcccaccg tcaacgtgag
     2161 aactgtctcc taccacctgg tcctgacaga caaaacatag cgttttccca ccgtcaacgt
     2221 gagaactgtc tcctaccacc tggtcctgac agacaaaaca tagcgttttc ccaccgtcaa
     2281 cgtgagaact gtctcctacc acctggtcct gacagacaaa acatagcgtt ttcccacagt
     2341 caacgtgaga actgtctcct accacctggt cttgacagac aaaacatagc gttttcccac
     2401 catcaacgtg agaactgtct cctaccacct ggtcttgaca gacaaaacat agcgttttcc
     2461 caccatcaac gtgagaactc tctcttacca acattctcac cataaccctc ccgcacccct
     2521 aaggcttatt tgaagatccc ctacgctgtc ttgacaaggt tacccgcaga ccccacgagg
     2581 cagcgcgggg aagaggctag agcttgggct tgtttttctg tcagaaaaca gtaattttaa
     2641 catttccgtc ttttcattaa ctttctatat tatgtttggt cctgcaaaaa ctcttctttt
     2701 ctcacagata acggacacag agcgaccttg gatcttggtc ttgacagaca aaacatcccg
     2761 ttttcccacc atcaacgtga gaactgtctc ctaccagccg gtcctgacag acaaaacata
     2821 gcgttttccc accatcaacg tgagaactgt ctcctaccag ccggtcctga cagacaaaac
     2881 atagcgtttt cccaccatca acgtgagaac tctctcttac cgacagtctc attataaccc
     2941 tcccgcaccc cttaggctga tttgacgatc ccctacgctg tcttgacaag gttacccgca
     3001 gaccccacaa agcagcgccc aggactatat ttggtccagg tttccgctgg ggtcgccggc
     3061 gaccccacga ggcagcgtgc gggactatac atcgtccagg ttaccgctgg ggtcaccgca
     3121 gaccccgcga ggcagcgtgc gggactatat atcatccagg tttctgttgg ggtcaccgcg
     3181 gacccaacaa ggcagcgaaa ctgctttttt ggagcagaac cttttttttt tctttcagtc
     3241 agaattttca cttgattttc aaagagtggg aaaaaaaaac agatagaacc cacctgccgg
     3301 cgctggtcgg aggggttgat atctcgttcg gaccccctca cagctgcagc tttgggagtg
     3361 agattttagc ggctttcttc tgtcggcgtc ttgtccagcc ttcgcagatt cgcatggttc
     3421 aggacgtcat aaaaaatgaa atgggaaact aaaggtcaaa caagagtttg catgaatttt
     3481 caaacctttt gtaagagggg agaggtggag aaacacgacc tgttaggctc tgtggctgtc
     3541 tgctctctcc ggcctaaagg caaacaaaac aaaaactttt tcattaaatt tatcccgtaa
     3601 gggaagatga aaacatacaa aatacaacat tagactggtg tgtttttgtt tagtctgcat
     3661 cgctggtgtc gtggctccat aaacactcca gtacagagag aaaacagaga ccgaaagtca
     3721 cgtaccccac aaggcagcgc gctgaactat acacgcctac tggtgaccgt gatacctgct
     3781 atctgctact gaggaaagga atcaagcata tttctgcaat acagtataca tgcatatata
     3841 gaatccattc aatgcttaat agaaataatt tagaacatac ctccacaata cccccgtttg
     3901 gatctactcc ccacaatatc cacacacaca cacacacaaa caaagcaaca gatagacaaa
     3961 atataacaaa cacagtacca ccggatctcc ctcaccaccc accaaacccc ggactacctg
     4021 ctgccaaaaa ggtcatcgtc tacctttggg acccggctgt caatggcgga ggaaaggagg
     4081 tggactacga gtgaaccaat caaaccacaa acaaacaaaa acaaaaccaa gtgaacaaac
     4141 aaaaagcaac aacaaaaaaa agcaacaaac acaaaacacg aaatcacaac agacgtaatc
     4201 acacctgaaa aaaagaaaga tcacgatgaa gaagacagac aactgacgat gccgctgctt
     4261 gggtcagctg gttccatcag acatgagaag aaaaaggaaa gaaaaaaaca cagagtccgg
     4321 tgccccagaa tctgaaacac aaaggaactg tggaagagaa accagaacag acagtaagtg
     4381 ttgaggagtt ggagaagcct agaggatgga gctgctgcag atcaagagga caaggaggat
     4441 gatgtatatc cggacaatct agagaaagct gaaaagctga tgacgtctct cacgagccag
     4501 cctcattgtg aagatgtgct accctttgct gtgccctttt tcacgaacct cataaaccac
     4561 aagcataaag tcaatttcac cccaggttct caaaataaaa tcaaaacata cacagatcac
     4621 aaggtaaaaa aaaaacccac acatatacag ttacacgaca tcaaaacact ccgaaaagct
     4681 tctgtaaaga gacaattgtg gtttcgtttg gatattctgt cctgtttttt attttttgtt
     4741 tttaatttta cagccagtga atacctgaca gaacattagc aatagcttca gatgtggtgc
     4801 tggaaggccg actctctctc tctctctctc tccattccgc tgacctgtgg gctgtttcgg
     4861 gaccatgcct ggggttggat ccccgagtca tgttgtaata aaaacgtcat catacaaaaa
     4921 aaacattctg ggttcgtttg gattttctat tctgtttttt tttttattta ttttattttt
     4981 tttatttctt ttattttaca gccagtgaaa acttcacaaa acattcacaa tagcttcagg
     5041 tggagagctc gtagacatgt gaagcaaccc cgatggagca aagccgcaga tcagccccgc
     5101 acctgcaggg cagcaaaccg agaggcaggc tggagagcgc cgtgactgag agcagccggc
     5161 aggtccatcc tctcccctct gacagcactc gtagctctat agaaaggttc aggttgggtg
     5221 aagggaactg cacgagcggt gacgagtcac accaaagtgc gctgtgtcag agaggctctg
     5281 acctctgacg gaggtcaccg tgtctgtaaa acacacacac acagtcgatg tgattttcaa
     5341 acttcatctc agaatttctt accttgctgg agtgatgaga ctgcgatctc agtgacggtg
     5401 actgatcaca ggcaaaacag gggagccgac acggcttgtt gcgatcacac agaagcttgg
     5461 tgaccttgat gagacgggca gctgcgctct tcgacacctt ctgcagccgt tgctcgttct
     5521 gcctgagttt ctgcacctcg tcctgcagct ttgcctcgtc ctcatttctg ctgccaaaca
     5581 gcagccgaag tctaagttcg cagccacacg gctgtgaagc ggactctgct gccgtcccag
     5641 tcagggctga cgctgtggcg atgctcccat ggctcctggt acggagagat tcccaaatac
     5701 tgccgactga cgggcgggct ggcggagcgc cttgactgag aacagccagc aggtccaatc
     5761 ctctcccctc tgacaggtca tgaagcttca tggaaaggct caggtttagg tgcagggaac
     5821 cgcacgagcg gcttaagcga ccagtcacac cccagagcgc tgtgtcagcg aggctcagct
     5881 ccgaggcagg ccgcagcctg tcgcgtctga ggaacccacg cagcctgcac catcagggga
     5941 gcacgcaggt cctcctctgc cctctgaaag tcatgaagct ccatagaaaa actcaggtgg
     6001 ggtggggtga agggaaccgc acgaaggcct cagcgaccag tcacaccaca gagcgctgtg
     6061 tcagggaggc tcagctcaga ggcagactgt gggtgatata ccgtttcaag tgaatgtttc
     6121 aggcctagcg gggctccaac ctgccgcagg tcctggtttc tgaaatggat tccatcattt
     6181 gacctgtctt tgtgaaaaaa tcatggcgtt gaatgccatg cctctggtca cccagtaaat
     6241 aaatccatgc acacaaaaaa atacaacatt cattgttatt ttagtgggtt accaggtttt
     6301 tggtccccac aataaaattg gtccccacac cgtgagtgtg ctaccaggct gaggtcccct
     6361 taatgtatta atgacaaaca cacacacaca cacacacaca caaaactccc aaaactttga
     6421 caggacattt tttttggcaa tgttaacatt gaattcaatg ttattttagt ggggactaga
     6481 tttttggtca aatgacaaat aatgacaaac actcaaacac tcacctcaga attccttaac
     6541 tggctggagt gatgagatga tgatctcagt gactgtgaca gtgtttgatc acagtcaaaa
     6601 caggggagcg aacacggctt gagcagggtg ctgcctgctc cctgagaacc tcccagctct
     6661 gaaacacaga cgccgttcgc tttcctcgct cacaagtcag gagagaaggg aggggttttt
     6721 tgtggcactg cggtgcactc cgagtgcctc gcttagaccg ttccgttcta cggcagggca
     6781 aatccccacc ggaacagcca ctaaatcctc tctgtgacgg agctctcttc gtagagccta
     6841 gagaagactg ccgctgaaat ctcacgtgca aagctgctgc tgcgagatcg ggaagggtcc
     6901 ggtcagattc ccacccgacc gacgggcatt cggacgatca gacggcaatg ctgtctgtcc
     6961 gaccggtgtc agactgcatc tcgacagtcc tgtctcgaca gaaccgagga gaagcggtgg
     7021 gggtgattcg ccctgctgaa gaatctgcgt ttgcagcatt acacaaacca aatacgtgtt
     7081 tcagagcgca ggttttgtgg agcaacacaa aggagctgcc tacacggctt tacacagcag
     7141 ctgggtgacc ttgaagagca gtgggccgtg cgctctaaga ctgctcctgc agccttttca
     7201 ttctttctct gcctgagcgt ctgcacctcg acctcagttc tgccactaac ttttcagcct
     7261 catggctgtg aagtggacac ttttttaatg taactttcat ttacttagga atcgtcgcgt
     7321 tgagattaag aatctccttt tcaagggagt cttggctagg ttgggggaaa caataaatta
     7381 catttacaat agacgttcca acattaaaaa cgtagaaatg aataagaatg agagctcatg
     7441 taaaacaggt acagttaaaa gtgacttctg agcctcccat ctcagattag gagacctgac
     7501 tgcactggcc cagacatacg tcttcatact tcatacttca taccactata ttttgtttta
     7561 aaaaggaaaa atgcacgttg cgtcctgccc agtcttcgtc cagctgagac taggaggcct
     7621 gctgctcatg actgcaccgt ctgccccaaa gagcagcttc catcatcatt tagcgctgtt
     7681 tcagtcacgg gatacaaaaa cccttttcag tgtttcggta catctagtga aagaaatcat
     7741 tcacgtgtgt ctgaaacaaa accagcttgg aacaaactca tttattttta tctttgtgat
     7801 tagtgatact tcaaatcctg cctcagcaca gctaagagac acttttgttg cagggcgctc
     7861 cgtgttccct gagaacctca ctgctttgaa acacagaaac cgttcgcttt cctcgctcac
     7921 aagtcatgaa agaagggagg ggtttttctg agactgcggt gcactccgag tgcctcgctc
     7981 agaccgtccc gttttacggc agggcaaatc cccaccggaa cggccactaa atcctctctg
     8041 tgaaggagct ctcttcgtag agcctagaga agactgcagc tgaaatctca cgtgcaaagc
     8101 tgctgctgcg agatcgggaa gggagcgagc gggtccggtc agattcccac ccgaccgacg
     8161 ggcattcgga cgatcagacg gcaatgccgt ctgtccgacc ggtgtcagac tgcatctcga
     8221 cagtcctgtc tcgacagaac ccaggagaag cggtgggggt gattcgccct gctgaagaat
     8281 ctgtgtttgc agcgttacac aaaccaaatg cgtgtttcag agcgcaggtt ttgtggagca
     8341 acacgatgga gctgcctaca cggctttaca cagcagctgg gtgaccttga ggagctgagg
     8401 gccctgcgct ctgcgactgc tcctgaagcc ttttcattct ttctctgcct gagcgtctgc
     8461 acctcgacct cagttctgcc actaactttt cggcctcatg gctgtgaagt ggagactttt
     8521 ttaatgtaac tttcatttac ttaggaatcg tcccattgag attaagaatc tccttttttc
     8581 aagggagtct tggctagggg gggaaacaat aaattacatt tacaatagac gttccaacat
     8641 taaaaaccat agaaataaat aagaatgaga gctcatgtaa aacaggtaca gttaaaagtg
     8701 acttctgagc ctcccatctc agactaggag acctgactgc actgtcccag acatacgtct
     8761 tcatacttct taccactata ttttgtttta aaaagtaaaa atgcacattg ggtcctgccc
     8821 agtcttcgtc cagctgagac taggaggcct gctgctcatg actgcaccgt ctgcccataa
     8881 gagcagcttc catcatcatt tagcgctgtt tcagtcacgg gatacaaaaa cccttttcag
     8941 tgtttcggta catctagtga aagaaatcat tcacgtgtgt ctgaaacaaa accagcttgg
     9001 aacaaactca tttattttta tcttcgtgat tagtgatact tcaaatcctg cctcagcaca
     9061 gctaagagac acttttgttg cagggcgctc cgtgttccct gagaacctca ctgctttgaa
     9121 acacagaaac cgttcgcttt cctcgctcac aggtcatgag agaaggaagg ggtttttctt
     9181 gcactgcggt gcactccaag tgcctcgctc agaccgtccc gttttacggc agggcaaatc
     9241 cccaccggaa cggccactaa atcctctctg tgaaggagct ctcttcgtag agcctagaga
     9301 agactgcagc tgaaatctca cgtgcaaagc tgctgctgcg agatcgggaa gggagcgagc
     9361 gggtccggtc agattcccac ccgaccgacg ggcattcgga cgatcagacg gcaatgccgt
     9421 ctgtccgacc ggtgtcagac tgcatctcga cagtcctgtc tcgacagaac ccaggagaag
     9481 cggtgggggt gattcgccct gctgaagaat ctgtgtttgc agcgttacac aaaccaaatg
     9541 cgtgtttcag agcgcaggtt ttgtggagca acacgatgga gctgcctaca cggctttaca
     9601 cagcagctgg gtgaccttga ggagctgagg gccctgcgct ctgcgactgc tcctgaagcc
     9661 ttttcattct ttctctgcct gagcgtctgc acctcgacct cagttctgcc actaactttt
     9721 cggcctcatg gctgtgaagt ggagactttt ttaatgtaac tttcatttac ttaggaatcg
     9781 tcccattgag attaagaatc tccttttttc aagggagtct tggctagggg ggggaaacaa
     9841 taaattacat ttacaataaa aatgtcaaca ttaaaaacca tagaaataaa aaagaatgag
     9901 agctcatgta aaacaggtac agttgaaagt gacttctgag cctcccatct cagactagga
     9961 gacctgactg cactggccca gacatacatc ttcatacttc atacttcata ccactatatt
    10021 ttgttttaaa aagtaaaaat gcacattgcg tcctgcccgg tcttcgtcca gctgagacta
    10081 ggaggcctgc tgctcatgac tgcaccgtct gccccaaaga gcagcttcca tcatcattta
    10141 gcgctgtttc agtcacggga tacaaaaacc cttttcagtg tttcggtaca tctagtgaaa
    10201 gaaatcattc acgtgtgtct gaaacaaaac cagcttggaa caaactcatt tatttttatc
    10261 ttcgtgatta gtgatactgc aaatcctgcc tcagcacagc taagacacat tttgttgcag
    10321 ggcgctctct gctccgtgtt ccctgagaac ctcactgctt tgaaacacag aaacctttcg
    10381 ctttcctcgc tcacgaggaa tgaaagaagg gaggggtttt tctgagactg cggtgcactc
    10441 caagtgcctc gctcagaccg tcacgttcta cggcagggca aatccccacc ggaacggcca
    10501 ctaaatcctc tctgtgaagg agctctcttc gtagagccta gagaagactg cagctgaaat
    10561 ctcacgtgca aagctgctgc tgtgaaatcg gtaagggagc gagcgagtcc ggtcagattc
    10621 ccacccgacc gacgggcatt cggacgatca gacggcaatg ctgtctgtcc gaccggtgtc
    10681 agactgcatc tcgacagtcc tgtctcgaca gaacccagga gaagcggtgg gggtgattca
    10741 ccctgctgaa gaatctgcgt ttgcagcatt acacaaacca aatgcgtgtt tcagagcgca
    10801 ggttttgtgg agcaacacaa aggagctgcc tacacggctt tacacagcag ctgggtgacc
    10861 ttggagagct gagggccctg cgctctgcga ctgctcctgc agccttttca ttctttttct
    10921 gcctgagcgt ctgcacctcg acctcagttc tgccactaac ttttcagcct catggctgtg
    10981 aagtggacac ttttttttaa atttaacttt catttactta ggaatcgtcc cattgagatt
    11041 aagaatttcc ttttttcaag ggagtcttgg ctagggggag gaaacaataa attacattta
    11101 caataaaaat gtcaacatta aaaacataga aataaataag aatgagagct catgtaaaac
    11161 aggtacagtt aaaagtgact ttcgcctccc atctaagact aggagacctg actgcactgt
    11221 cccacacacg tcttcatact tcatacttca tactactata ttttgtttta aagagtaaaa
    11281 atgcacattg cgtcctgccc ggtcttcgtc cagctgagac taggaggcct gctgctcatg
    11341 actgcaccgt ctgacccaaa gagcagcttc catcatcatt tagcgctgtt tcagtcacgg
    11401 gatacaaaaa cccttttcag tgtttcggta catctagtga aagaaatcat tcacgtgtgt
    11461 ctgaaacaaa accagcttgg aacaaactca tttattttta tcttcgtgat tagtgatact
[truncated: 1,884,172 more chars]
